# Supplementary material for: HDAC3 restrains CD8-lineage genes to maintain a bi-potential state in CD4+CD8+ thymocytes for CD4-lineage commitment
Source: eLife. 2019 Jan 18;8:e43821. doi: 10.7554/eLife.43821 (PMC6338460; doi:10.7554/eLife.43821)
Supplement: Figure 3—source data 1. — Numerical data corresponding to the graphs of Figure 3C–D. [file elife-43821-fig3-data1.xlsx]

## Sheet: IMM_WTvsKO
										Wild Type			Knockouts
Chr	GeneID	GeneName	Start	Stop	CodingLength	logFC	logCPM	PValue	FDR	s_968_IMM	s_975_IMM	s_995_IMM	s_990_IMM	s_356_IMM	s_642_IMM
chr6	ENSMUSG00000054435	Gimap4	48684549	48692060	1837	4.47599	6.92615	1.76909e-103	2.78614e-99	617	821	785	23608	23503	16545
chr17	ENSMUSG00000073403	Gm10499	36141758	36145923	1762	-4.16196	5.06721	1.26184e-97	9.9364e-94	4263	4111	5136	325	333	305
chr11	ENSMUSG00000001552	Jup	100368958	100397763	6436	-3.37361	5.21118	6.8542e-84	3.59823e-80	4911	4173	5291	706	562	524
chr17	ENSMUSG00000073402	Gm8909	36164443	36168537	1544	-5.17529	3.57724	4.58193e-72	1.80402e-68	1311	1520	2115	74	39	64
chr11	ENSMUSG00000085972	1110028F11Rik	87701396	87705331	976	4.40163	4.4657	1.66959e-69	5.25887e-66	134	105	184	4274	4403	2841
chr1	ENSMUSG00000060985	Tdrd5	156255296	156303664	6937	-3.96544	5.51671	4.27108e-65	1.12109e-61	5658	6569	6082	627	307	583
chr6	ENSMUSG00000033152	Podxl2	88842558	88875044	3948	-5.13681	2.77353	1.9871e-64	4.47069e-61	744	883	1207	43	31	30
chr6	ENSMUSG00000039264	Gimap3	48765089	48766519	906	3.16471	4.11161	4.71415e-61	9.2804e-58	219	276	240	3060	2722	2670
chr19	ENSMUSG00000067577	A430093F15Rik	10740947	10786043	3119	3.16139	6.32778	7.71777e-59	1.35052e-55	988	1204	1240	14019	14861	10485
chr17	ENSMUSG00000038311	2410017I17Rik	36145018	36163176	2518	-5.09399	2.65504	1.39094e-57	2.19059e-54	786	791	1031	23	39	34
chr5	ENSMUSG00000029468	P2rx7	122643911	122691432	5408	3.30253	7.26051	4.52461e-57	6.478e-54	1951	2450	1600	25267	27475	22686
chr8	ENSMUSG00000006587	Snai3	122454206	122460692	1589	2.77982	6.21446	2.09118e-56	2.7445e-53	1376	1422	1214	12285	12158	10772
chr6	ENSMUSG00000030122	Ptms	124913681	124917946	1554	-2.79607	6.64648	2.49667e-55	3.02462e-52	12968	12869	11421	2298	2045	2483
chr2	ENSMUSG00000005803	Sqrdl	122765237	122809569	4084	-3.76124	2.83105	2.35216e-54	2.64601e-51	1024	918	882	103	75	90
chr16	ENSMUSG00000043391	2510009E07Rik	21649045	21694665	5164	-2.81506	4.1682	4.63422e-53	4.86562e-50	2229	2209	2262	530	394	316
chr17	ENSMUSG00000092474	Gm20478	36167982	36171805	1031	-4.92297	2.00122	6.18151e-53	6.08453e-50	456	543	655	27	24	19
chr12	ENSMUSG00000021136	Smoc1	81026808	81186414	3496	-2.72008	4.37097	8.86155e-49	8.20945e-46	2658	2137	2849	571	446	477
chr2	ENSMUSG00000026748	Plxdc2	16356304	16755839	6947	-2.42159	5.33734	8.59491e-48	7.52007e-45	4787	4689	5018	1261	1018	1188
chr9	ENSMUSG00000044037	Als2cl	110879870	110900530	5848	-2.77483	5.89677	2.20558e-47	1.8282e-44	8524	7232	6366	1979	1117	1153
chr6	ENSMUSG00000076499	Trbv31	41557691	41558452	418	-3.46323	4.83357	9.15227e-47	7.20696e-44	3714	4316	3096	338	439	487
chr8	ENSMUSG00000050052	Tdrp	13952009	13975032	4694	-3.03541	4.01779	4.15267e-46	3.1143e-43	2081	2217	1849	478	242	268
chr17	ENSMUSG00000079507	H2-Q1	35320405	35325099	2860	-2.84096	3.90153	3.59683e-45	2.57484e-42	2113	1913	1557	416	290	304
chr6	ENSMUSG00000029869	Ephb6	41605482	41620509	3773	-2.31823	7.82298	3.57019e-44	2.44465e-41	27507	28344	24395	8653	5686	6540
chr12	ENSMUSG00000020589	Fam49a	12262139	12376359	4846	-3.13553	3.10028	4.62972e-44	3.03806e-41	993	1255	1031	187	142	152
chr9	ENSMUSG00000049723	Mmp12	7344381	7369499	7237	-6.45561	1.30071	4.88425e-43	3.07688e-40	223	483	336	7	4	4
chr2	ENSMUSG00000005087	Cd44	102811141	102901665	6776	-3.26067	3.48158	8.68868e-43	5.263e-40	1111	1467	1728	249	154	181
chr13	ENSMUSG00000021587	Pcsk1	75089826	75132498	3241	-4.03428	1.87125	1.36443e-41	7.95866e-39	518	510	443	35	41	38
chr5	ENSMUSG00000060063	Alox5ap	149265058	149288045	852	3.06644	4.08176	2.42361e-41	1.36319e-38	185	266	314	3827	2362	2225
chr19	ENSMUSG00000025189	Cnnm1	43440436	43497212	5039	-4.83675	1.37336	2.27832e-40	1.23729e-37	456	288	326	19	17	12
chr1	ENSMUSG00000043263	Pyhin1	173630917	173647928	3547	-2.24562	5.72957	3.2777e-40	1.72069e-37	6003	6878	5763	2141	1621	1351
chr6	ENSMUSG00000029868	Trpv6	41620624	41636405	3936	-2.56777	4.09404	1.52083e-39	7.72633e-37	2067	1935	2217	628	337	409
chr1	ENSMUSG00000055322	Tns1	73910231	74124449	16010	-2.09683	5.60186	1.62764e-39	8.01055e-37	5530	5073	6141	1927	1623	1494
chr2	ENSMUSG00000036053	Fmnl2	52857860	53134202	6033	-2.66868	3.98269	6.93345e-39	3.30894e-36	1668	2233	1912	401	420	347
chr9	ENSMUSG00000032231	Anxa2	69453620	69491795	3731	-2.32848	7.81631	8.72854e-39	4.04311e-36	24906	29379	25680	8966	6792	5029
chr2	ENSMUSG00000017009	Sdc4	164424247	164443887	2547	-4.40168	3.05035	1.4819e-38	6.66811e-36	1177	1224	970	74	100	31
chr15	ENSMUSG00000022309	Angpt1	42424727	42676977	4256	-3.11059	3.71061	8.45764e-38	3.69998e-35	1549	1863	1582	203	240	284
chr9	ENSMUSG00000049555	Tmie	110865711	110880113	2802	-4.98165	1.31881	1.19509e-37	5.08688e-35	467	279	288	18	9	15
chr3	ENSMUSG00000027864	Ptgfrn	101040232	101110278	5902	-4.49084	1.31603	5.58193e-37	2.31341e-34	349	290	380	29	20	10
chr7	ENSMUSG00000032640	Chsy1	66109515	66173789	4167	2.27179	6.57647	2.00368e-36	8.09128e-34	2044	2529	2387	17746	15437	10455
chr15	ENSMUSG00000064373	Sepp1	3268547	3280508	2845	-2.16827	6.10665	2.6221e-36	1.03239e-33	8396	8985	6604	2850	2178	1898
chr6	ENSMUSG00000085828	Gm15612	88842854	88847274	3118	-4.38058	1.62862	1.4475e-35	5.56016e-33	314	400	546	39	20	20
chr3	ENSMUSG00000040322	Slc25a24	109123149	109168457	3431	-3.39796	2.28557	2.51013e-35	9.41239e-33	577	735	586	86	61	84
chr5	ENSMUSG00000099324	Mir8115	122682597	122682715	119	3.39174	2.69311	2.15535e-34	7.8941e-32	81	93	63	990	1217	951
chr4	ENSMUSG00000041235	Chd7	8690406	8867659	13786	2.38134	4.55313	2.97786e-34	1.06587e-31	469	560	575	4772	3538	2619
chr18	ENSMUSG00000046668	Cxxc5	35829818	35861687	2271	-2.27375	5.04752	3.46634e-34	1.21314e-31	4002	3521	4136	1345	753	1039
chr4	ENSMUSG00000028763	Hspg2	137468769	137570630	14307	-4.24709	2.57467	3.57908e-34	1.22537e-31	621	675	1116	73	30	62
chr7	ENSMUSG00000097634	Gm26827	66109515	66173121	2037	2.25592	5.82655	6.49675e-34	2.17697e-31	1245	1537	1393	10480	9230	6170
chr11	ENSMUSG00000020485	Supt4a	87737552	87743623	942	2.37914	8.19935	2.6497e-33	8.69379e-31	7223	6501	6433	66946	40639	31119
chr11	ENSMUSG00000070345	Hsf5	87617164	87659542	4158	3.10989	3.16435	4.30344e-33	1.38316e-30	148	109	136	2008	1506	943
chr9	ENSMUSG00000032511	Scn5a	119483408	119579016	8764	-3.83294	3.97235	6.93287e-33	2.18372e-30	1955	1704	2583	138	140	268
chr5	ENSMUSG00000032661	Oas3	120753098	120777661	5227	1.92481	4.91555	1.75508e-32	5.41976e-30	920	908	844	5344	4259	3554
chr9	ENSMUSG00000059246	Foxb1	69757710	69760940	2984	-6.34896	-0.335388	2.91469e-32	8.82758e-30	133	92	111	5	0	0
chr5	ENSMUSG00000029286	Enam	88487982	88506049	5483	5.05185	0.266874	3.14926e-32	9.35807e-30	4	8	2	221	193	195
chr10	ENSMUSG00000047146	Tet1	62804570	62899118	14710	-1.98267	5.39006	7.90409e-32	2.30521e-29	4297	5007	4932	1843	1269	1540
chr3	ENSMUSG00000025757	Hspa4l	40744495	40796103	11792	-2.0484	5.74281	8.39781e-32	2.40468e-29	6793	5284	6268	1973	1916	1778
chr2	ENSMUSG00000048058	Ldlrad3	101950203	102186385	6023	-2.82155	4.82755	1.01015e-31	2.84088e-29	3324	3594	3666	669	410	829
chr6	ENSMUSG00000043931	Gimap7	48718621	48724636	1269	2.81787	5.19959	1.43225e-31	3.95727e-29	879	590	470	6994	6572	4134
chr19	ENSMUSG00000024899	Papss2	32620005	32667187	3635	-3.00071	3.62506	5.12704e-30	1.39217e-27	1749	1607	1313	208	210	315
chr11	ENSMUSG00000006931	Leprel4	100408456	100414836	2178	-3.07208	2.22469	5.59303e-30	1.49296e-27	677	540	563	95	103	73
chr17	ENSMUSG00000091705	H2-Q2	35342242	35346762	2181	-1.89491	7.48539	1.09283e-29	2.86848e-27	21004	21563	17516	8262	6985	5648
chr4	ENSMUSG00000028494	Plin2	86648386	86670060	3512	-2.02947	4.39225	1.32688e-29	3.42575e-27	2790	2131	2256	952	704	628
chr11	ENSMUSG00000034156	Bzrap1	87760541	87785928	9499	2.16033	7.54891	4.93204e-29	1.25282e-26	4277	4487	5791	34745	29565	20259
chr6	ENSMUSG00000055027	Smyd1	71213940	71322233	4546	2.42558	3.82776	5.70206e-29	1.42543e-26	317	329	298	3248	1600	1853
chr11	ENSMUSG00000020902	Ntn1	68209364	68400823	6277	-2.21163	4.67067	6.82097e-29	1.67849e-26	2950	2668	3293	1009	589	890
chr5	ENSMUSG00000029093	Sorcs2	36017180	36398139	8803	-3.5622	1.75603	1.78557e-28	4.3263e-26	371	357	600	58	40	47
chr11	ENSMUSG00000087242	C78197	68192193	68196153	3417	-3.28983	2.51774	7.52724e-28	1.79616e-25	669	781	763	77	80	127
chr1	ENSMUSG00000026581	Sell	164061982	164084181	5911	-1.73328	6.99321	1.09879e-27	2.58281e-25	14216	14797	12654	6493	5156	4573
chr14	ENSMUSG00000022098	Bmp1	70474557	70520260	3757	-4.25387	0.200739	1.40431e-27	3.25243e-25	178	123	166	10	11	10
chr10	ENSMUSG00000020023	Tmcc3	94311949	94590956	7153	-2.87004	4.56497	2.68538e-27	6.12928e-25	3755	2250	2856	468	677	391
chr13	ENSMUSG00000039109	F13a1	36867178	37050244	3927	-2.12746	5.9468	6.33211e-27	1.42463e-24	6359	7759	7235	2554	2381	1406
chr12	ENSMUSG00000021262	Evl	108554720	108688513	2695	1.72294	6.65703	8.21936e-27	1.82319e-24	3374	3588	3015	16294	14798	11391
chr13	ENSMUSG00000021591	Glrx	75839868	75850151	1345	-2.47918	2.44385	1.43977e-25	3.14929e-23	625	707	632	166	138	148
chr16	ENSMUSG00000013089	Etv5	22381309	22439719	4103	1.87989	4.81899	1.52991e-25	3.30062e-23	885	898	778	5340	4011	2963
chr1	ENSMUSG00000016262	Sertad4	192844488	192855756	3850	-3.11798	2.66694	2.52337e-25	5.37035e-23	742	748	935	109	84	160
chr13	ENSMUSG00000095609	Gm21188	120034759	120035331	573	-5.07498	-0.581856	3.04771e-25	6.39979e-23	81	94	102	0	5	5
chr9	ENSMUSG00000023186	Vwa5a	38718268	38743337	4899	-2.13016	3.43827	4.60049e-25	9.53331e-23	1081	1388	1285	393	378	328
chr1	ENSMUSG00000026602	Nphs2	156310727	156328035	3116	-2.97504	1.71998	7.25646e-25	1.48418e-22	399	440	407	91	45	70
chr1	ENSMUSG00000049608	Gpr55	85938318	85961007	3721	2.49401	2.73417	7.57983e-25	1.53045e-22	113	154	156	1171	1059	844
chr15	ENSMUSG00000005125	Ndrg1	66929321	66969640	6593	1.72671	5.77481	1.51086e-24	3.01196e-22	1671	1864	1864	9559	7863	5798
chr9	ENSMUSG00000032440	Tgfbr2	116087698	116175363	4785	1.77954	7.69936	1.91359e-24	3.76715e-22	6835	6700	6405	41612	25644	22770
chr2	ENSMUSG00000035513	Ntng2	29194541	29253005	3990	-3.22369	1.18036	2.19827e-24	4.27415e-22	272	256	345	39	40	40
chr2	ENSMUSG00000026883	Dab2ip	35558266	35730994	8366	-1.97024	4.09495	3.29268e-24	6.32396e-22	2057	1512	2222	751	581	577
chr15	ENSMUSG00000000531	Grasp	101224207	101232755	2013	-2.48226	3.10715	4.02371e-24	7.63487e-22	1012	931	1167	227	197	282
chr1	ENSMUSG00000104348	RP23-59N15.4	193281271	193283843	2573	2.19336	2.81238	5.71065e-24	1.07068e-21	176	185	171	1285	971	900
chr7	ENSMUSG00000030774	Pak1	97842935	97912381	3065	-1.81955	4.52758	1.37653e-23	2.55047e-21	2630	2420	2596	1293	727	819
chr8	ENSMUSG00000006517	Mvd	122433596	122443422	1761	1.59714	4.87596	1.48238e-23	2.71466e-21	1062	986	1050	5177	3492	3532
chr9	ENSMUSG00000037949	Ano10	122175879	122294374	2599	-1.96136	3.62155	3.99493e-23	7.23173e-21	1336	1595	1236	575	430	384
chr7	ENSMUSG00000048965	Mrgpre	143778365	143784500	3759	-2.22569	2.83088	4.28786e-23	7.67381e-21	808	824	863	317	183	198
chr8	ENSMUSG00000000791	Il12rb1	70808449	70821424	2873	1.65217	7.09594	5.3344e-23	9.4395e-21	4764	4883	4395	19828	20106	16524
chr3	ENSMUSG00000027737	Slc7a11	49892526	50443614	13922	-3.90428	5.40432	6.13809e-23	1.0741e-20	3400	4715	8767	370	319	717
chr2	ENSMUSG00000049630	C1ql3	13003457	13011806	2535	-6.38347	-1.43311	7.67097e-23	1.32758e-20	37	61	57	2	0	0
chr3	ENSMUSG00000028078	Dclk2	86786151	86920852	10553	-1.9536	6.30654	8.67205e-23	1.48243e-20	8464	8944	9351	2537	2907	3254
chr5	ENSMUSG00000057315	Arhgap24	102481391	102897936	8791	-2.94058	1.64799	8.79542e-23	1.48243e-20	436	307	439	87	49	64
chr5	ENSMUSG00000011831	Evi5	107744795	107875107	8060	-2.79187	2.09972	8.84809e-23	1.48243e-20	397	584	614	101	91	102
chr4	ENSMUSG00000039911	Spsb1	149896283	149955043	4396	1.86061	5.93825	1.01325e-22	1.67975e-20	2097	1567	1963	11303	9102	6240
chr1	ENSMUSG00000026014	Raph1	60482292	60567104	20498	-2.08247	3.04773	1.1577e-22	1.89922e-20	978	834	1034	327	280	258
chr3	ENSMUSG00000068747	Sort1	108284091	108361511	7560	-2.08212	3.85983	1.45727e-22	2.36604e-20	1654	1465	1877	555	388	569
chr15	ENSMUSG00000022594	Lynx1	74747852	74753046	4662	-1.72182	4.36159	1.64599e-22	2.64517e-20	2126	2387	2198	1202	747	716
chr16	ENSMUSG00000022848	Dirc2	35694062	35769356	5395	-2.0092	4.46621	1.88428e-22	2.99753e-20	2791	2516	2227	1096	839	518
chr14	ENSMUSG00000022014	Epsti1	77904239	78002656	2317	-1.99615	5.52199	1.94735e-22	3.06689e-20	4445	6361	4825	2503	1254	1417
chr16	ENSMUSG00000000325	Arvcf	18348182	18407076	6425	-1.67624	4.57148	3.21511e-22	5.01335e-20	2546	2572	2586	1392	907	852
chr1	ENSMUSG00000102372	CH36-500J15.3	156290102	156290747	646	-3.86192	-0.379462	3.59324e-22	5.54803e-20	89	113	105	12	6	9
chr19	ENSMUSG00000054843	Atrnl1	57611034	58133338	6581	-1.78112	3.92382	3.87099e-22	5.91886e-20	1648	1554	1798	660	607	595
chr9	ENSMUSG00000098959	Gm27230	72395974	72404510	1123	-2.43855	3.05561	4.59064e-22	6.95173e-20	1198	953	837	245	181	277
chr9	ENSMUSG00000098801	Gm27255	72409268	72409878	529	-2.69857	2.51269	6.52744e-22	9.79054e-20	815	685	606	151	95	169
chr7	ENSMUSG00000052512	Nav2	48908716	49610090	32073	-2.69971	6.09842	8.96941e-22	1.33263e-19	8869	6023	10365	2035	2124	893
chr2	ENSMUSG00000045392	Olfr1033	86041317	86042249	933	-8.49815	-1.82255	1.37029e-21	2.01689e-19	35	47	36	0	0	0
chr4	ENSMUSG00000028634	Hivep3	119733784	120138045	17427	2.16331	8.56085	1.587e-21	2.293e-19	6810	9387	13104	74920	45464	51029
chr4	ENSMUSG00000028332	Hemgn	46393989	46413506	2511	2.08478	4.10499	1.69008e-21	2.41973e-19	379	562	451	3160	1790	2703
chr2	ENSMUSG00000026875	Traf1	34941750	34961772	5051	1.64239	5.94799	1.72928e-21	2.45355e-19	1817	2448	2101	11180	7715	7033
chr9	ENSMUSG00000032418	Me1	86581371	86695953	3848	-5.19276	-1.4166	4.67098e-21	6.56815e-19	49	59	46	1	2	2
chr15	ENSMUSG00000036158	Prickle1	93499114	93595891	4345	-1.9935	4.08638	7.56009e-21	1.05366e-18	1852	1725	2199	873	418	610
chr7	ENSMUSG00000057596	Trim30d	104470014	104507849	3758	-1.91199	3.15171	1.02342e-20	1.41385e-18	936	1072	979	410	335	282
chr15	ENSMUSG00000034634	Ly6d	74762056	74763620	744	-2.0349	6.73516	2.03289e-20	2.784e-18	13523	12584	10330	6102	2561	3173
chr15	ENSMUSG00000039007	Cpq	33083129	33594552	1923	-2.93462	0.631274	2.12902e-20	2.89051e-18	212	194	178	37	28	33
chr15	ENSMUSG00000097805	Gm17473	42676260	42704616	2197	-3.27569	0.254413	3.7585e-20	5.0592e-18	146	165	150	16	20	24
chr1	ENSMUSG00000070501	BC094916	173519717	173535957	8107	-2.27036	2.02098	4.57486e-20	6.10589e-18	488	488	455	151	122	110
chr15	ENSMUSG00000022270	Fam134b	25843264	25973687	3346	1.51089	5.61726	4.66396e-20	6.17249e-18	1691	2058	1670	8456	6332	5312
chr13	ENSMUSG00000095029	Gm21370	120026439	120027011	573	-5.05332	-1.29797	4.72121e-20	6.1962e-18	44	52	71	0	3	3
chr17	ENSMUSG00000033855	Ston1	88597684	88662586	4521	-2.46688	2.68157	6.64971e-20	8.65506e-18	772	617	923	178	143	211
chr1	ENSMUSG00000038776	Ephx1	180976210	181020904	1950	-2.3741	2.09735	7.10696e-20	9.17438e-18	434	575	518	145	105	129
chr17	ENSMUSG00000092253	H2-Q3	35358989	35359972	608	-2.76816	1.50096	8.8585e-20	1.13425e-17	403	389	260	77	70	52
chr10	ENSMUSG00000039031	Arhgap18	26753421	26918648	3884	-2.02278	3.44831	1.29986e-19	1.65092e-17	1094	1263	1369	408	310	452
chr14	ENSMUSG00000076758	Trav1	52427928	52428876	371	-3.75783	-0.371677	1.37786e-19	1.73599e-17	104	74	129	12	9	8
chr17	ENSMUSG00000024402	Lta	35203165	35205351	1383	2.34884	2.79096	1.73367e-19	2.16695e-17	134	186	159	1595	878	762
chr9	ENSMUSG00000046480	Scn4b	45138437	45154152	4940	-2.25818	4.65761	1.75363e-19	2.17464e-17	2689	3016	3176	1014	439	954
chr17	ENSMUSG00000092366	Gm17782	36156531	36162079	880	-5.02807	-1.14004	1.85497e-19	2.28234e-17	44	53	90	3	0	4
chr2	ENSMUSG00000086537	Nespas	174281237	174295436	3143	2.3058	2.438	2.10076e-19	2.56472e-17	119	134	131	783	721	907
chr1	ENSMUSG00000104413	RP23-77A8.2	171909957	171919356	2117	-1.55153	4.56154	2.88046e-19	3.48957e-17	2525	2656	2308	1198	982	1096
chr17	ENSMUSG00000003534	Ddr1	35681567	35704621	4774	-2.19594	2.65005	3.04073e-19	3.65561e-17	588	756	848	219	206	188
chr3	ENSMUSG00000074342	I830077J02Rik	105925891	105932664	1328	3.14606	1.16364	3.23821e-19	3.86352e-17	18	36	40	494	344	257
chr1	ENSMUSG00000015316	Slamf1	171767127	171801184	6156	-1.58061	5.7613	3.5146e-19	4.16176e-17	5840	5719	5733	3323	2483	1758
chr7	ENSMUSG00000054672	5830411N06Rik	140247301	140299791	3967	2.85141	5.60932	3.70489e-19	4.35435e-17	467	1008	1048	10179	9440	4193
chr13	ENSMUSG00000033102	Cdc14b	64192545	64274973	6083	-1.88373	3.29902	4.80607e-19	5.5655e-17	923	1286	1085	433	343	372
chr13	ENSMUSG00000074782	4833422C13Rik	91701665	91741872	5915	-1.96489	3.24953	5.42917e-19	6.19594e-17	921	1048	1251	370	307	377
chr7	ENSMUSG00000074272	Ceacam1	25461702	25477625	3736	-2.52801	1.58032	6.14274e-19	6.95985e-17	332	370	383	75	90	74
chr10	ENSMUSG00000055108	Phxr2	99125167	99126325	1159	-3.32154	-0.117576	6.55215e-19	7.3707e-17	122	127	108	12	15	18
chr5	ENSMUSG00000005672	Kit	75574916	75656722	5831	2.32142	3.69662	7.89712e-19	8.82069e-17	212	270	433	2723	1521	1755
chr4	ENSMUSG00000085041	BB031773	103004106	103011965	3655	-1.96462	4.39864	8.83036e-19	9.79361e-17	2089	2810	2245	1212	704	513
chr6	ENSMUSG00000030088	Aldh1l1	90486427	90600203	4512	-2.60054	1.72727	1.15443e-18	1.26087e-16	330	447	434	130	62	71
chr13	ENSMUSG00000038132	Rbm24	46418300	46431090	3215	-3.48109	0.859049	1.16087e-18	1.26087e-16	147	276	288	45	19	20
chr10	ENSMUSG00000038587	Akap12	4266329	4359468	6244	-1.7999	5.55734	1.24959e-18	1.33876e-16	5030	4752	5779	2776	1242	1861
chr1	ENSMUSG00000055866	Per2	91415982	91459324	5856	1.89245	3.00513	1.27072e-18	1.34424e-16	221	229	270	1484	984	1014
chr1	ENSMUSG00000025997	Ikzf2	69531214	69687245	11613	-1.74548	6.94424	1.27177e-18	1.34424e-16	14108	13170	13074	4400	5936	4831
chr4	ENSMUSG00000028664	Ephb2	136647539	136835988	12608	1.62373	5.40136	1.37895e-18	1.44781e-16	1334	1392	1673	5843	5092	6324
chr17	ENSMUSG00000023868	Pde10a	8525372	8986648	12598	-3.12115	1.2106	1.62711e-18	1.69704e-16	218	283	384	47	29	54
chrX	ENSMUSG00000031258	Xkrx	134149043	134162076	3024	-1.65223	4.08937	2.09114e-18	2.16667e-16	1541	2060	1891	803	668	766
chr18	ENSMUSG00000024381	Bin1	32377217	32435736	2451	-1.64148	3.70636	3.03556e-18	3.12464e-16	1367	1513	1324	606	550	567
chr6	ENSMUSG00000030077	Chl1	103510876	103733035	7751	-2.70996	2.13838	3.07189e-18	3.14151e-16	395	779	453	142	91	91
chr7	ENSMUSG00000040811	Eml2	19176421	19206482	3540	-1.70997	3.72681	3.19459e-18	3.24591e-16	1449	1594	1270	566	560	554
chrX	ENSMUSG00000031176	Dynlt3	9654267	9663003	2576	-1.62835	3.60105	3.245e-18	3.276e-16	1322	1337	1241	680	499	459
chr1	ENSMUSG00000070942	Il1rl2	40324610	40367562	6812	-1.60893	3.91295	3.29831e-18	3.30861e-16	1515	1751	1559	809	695	542
chr3	ENSMUSG00000104068	RP23-264F2.1	50624347	50628411	4065	-4.27317	-0.134843	3.69413e-18	3.68221e-16	84	96	190	7	5	12
chr11	ENSMUSG00000050910	Cdr2l	115381916	115396132	3700	-2.55377	1.82813	4.89974e-18	4.85321e-16	535	351	406	86	104	89
chr2	ENSMUSG00000004085	Zak	72285637	72442610	10175	-1.95277	3.73198	5.13027e-18	5.04979e-16	1286	1484	1721	498	390	588
chr5	ENSMUSG00000036928	Stag3	138280240	138312393	5733	1.9878	3.52598	7.19267e-18	7.03586e-16	235	389	358	2209	1327	1546
chr3	ENSMUSG00000104281	RP23-264F2.2	50679698	50683401	3704	-4.78972	-0.40265	8.62522e-18	8.3851e-16	73	68	171	4	2	8
chr1	ENSMUSG00000026639	Lamb3	193207699	193343878	6612	1.67076	3.55621	9.81968e-18	9.48774e-16	341	429	421	1974	1553	1385
chr1	ENSMUSG00000026335	Pam	97795114	98095646	11892	-2.39184	1.66636	1.35948e-17	1.28206e-15	320	405	410	111	71	97
chr9	ENSMUSG00000032323	Cyp11a1	58006411	58027023	4804	-2.7358	1.22915	1.4334e-17	1.34372e-15	335	272	262	83	34	54
chrX	ENSMUSG00000049804	Armcx4	134686519	134696757	7996	2.06892	3.31823	1.54516e-17	1.43992e-15	234	227	351	1917	1067	1456
chr11	ENSMUSG00000084993	Gm12305	68269558	68270879	407	-2.41	1.42457	1.64025e-17	1.51955e-15	287	336	339	101	58	76
chr7	ENSMUSG00000030607	Acan	79053483	79115099	7355	-2.54187	2.01225	2.15781e-17	1.98733e-15	433	384	649	154	80	96
chr14	ENSMUSG00000015966	Il17rb	29996141	30008896	2728	-1.55165	6.32831	2.44356e-17	2.23742e-15	8779	9210	7500	3561	3486	3981
chr11	ENSMUSG00000025175	Fn3k	121434913	121450491	4399	-1.9859	2.61704	2.48456e-17	2.26182e-15	657	782	645	263	235	181
chr6	ENSMUSG00000076475	Trbv19	41178375	41179048	566	-2.02156	3.21753	2.53365e-17	2.29325e-15	986	1190	999	295	397	297
chr1	ENSMUSG00000103705	CH36-500J15.2	156303489	156304966	1478	-4.03667	-0.383504	2.99193e-17	2.67727e-15	88	129	92	19	4	2
chr6	ENSMUSG00000030352	Tspan9	127961396	128143594	4732	-2.46316	1.28789	3.15017e-17	2.80294e-15	338	250	292	71	68	65
chr15	ENSMUSG00000071716	Apol7e	77698889	77719288	2227	1.61991	5.16257	3.85583e-17	3.39248e-15	960	1534	1241	5777	5096	3959
chr17	ENSMUSG00000059142	Zfp945	22846697	22867134	10173	-1.60952	4.32706	4.14732e-17	3.62867e-15	1940	2594	1896	939	829	923
chr10	ENSMUSG00000025352	Gdf11	128882295	128891718	4062	-1.8994	3.29945	4.293e-17	3.73539e-15	1322	857	1124	443	397	303
chr9	ENSMUSG00000049493	Pls1	95752642	95845311	3890	3.49406	0.315562	4.62767e-17	4.00446e-15	14	12	15	265	240	104
chr12	ENSMUSG00000021067	Sav1	69965012	69987002	2524	-1.55069	5.58918	6.39209e-17	5.44157e-15	5619	4966	4682	2056	2514	2033
chr7	ENSMUSG00000070802	Pnmal2	16944682	16948828	4147	-2.66158	1.82945	8.65205e-17	7.32586e-15	378	373	556	110	53	104
chr16	ENSMUSG00000022652	Morc1	48431237	48630905	3050	-2.08471	2.53957	1.02545e-16	8.59029e-15	542	836	624	243	184	183
chr17	ENSMUSG00000024457	Trim26	36837134	36859398	6868	1.59528	6.9435	1.12716e-16	9.39243e-15	4349	4837	3830	19343	19452	11953
chr11	ENSMUSG00000048721	Fndc9	46235531	46239872	2290	1.61912	5.58399	1.21475e-16	1.0069e-14	1751	1479	1776	5873	7639	5932
chr2	ENSMUSG00000026728	Vim	13573927	13582826	4743	-1.79116	5.71168	1.29462e-16	1.06748e-14	6766	5561	4971	1748	2184	2341
chr15	ENSMUSG00000091479	Gm17035	66929607	66931107	419	1.73291	3.36971	1.35424e-16	1.11083e-14	335	322	355	1932	1418	1051
chr7	ENSMUSG00000035901	Dennd5a	109893780	109960470	8677	-1.62478	4.90791	1.46333e-16	1.19409e-14	3638	2819	3186	1346	1592	1053
chr4	ENSMUSG00000028557	Rnf11	109451098	109484728	4263	-1.66659	3.50888	1.64408e-16	1.33467e-14	1335	1291	1056	514	509	459
chrX	ENSMUSG00000036699	Zcchc12	36195904	36199158	2280	-2.21519	2.43703	2.05444e-16	1.65078e-14	782	551	564	257	159	122
chr3	ENSMUSG00000027669	Gnb4	32580332	32616585	12692	-1.59678	3.54614	2.90484e-16	2.32225e-14	1240	1233	1260	531	513	529
chr18	ENSMUSG00000025880	Smad7	75367529	75395935	4521	2.85163	3.05699	3.29431e-16	2.62031e-14	115	123	189	2498	739	957
chr2	ENSMUSG00000079110	Capn3	120456019	120504913	5023	-1.55174	5.518	3.51543e-16	2.77728e-14	4021	5765	4748	2874	1586	2018
chr16	ENSMUSG00000038127	Ccdc50	27388869	27452218	8639	-1.61756	5.16334	3.52692e-16	2.77728e-14	3597	4198	3701	1388	1522	1809
chr9	ENSMUSG00000032606	Nicn1	108290429	108296498	2835	1.68264	2.95574	3.58326e-16	2.8076e-14	263	252	264	1352	982	916
chr11	ENSMUSG00000018776	Slc35g3	69759890	69761968	1618	2.85373	0.458118	3.99867e-16	3.11758e-14	22	23	23	327	164	163
chrX	ENSMUSG00000046532	Ar	98149721	98323215	9096	-3.55224	-0.99247	4.14144e-16	3.21298e-14	59	56	81	6	7	8
chr6	ENSMUSG00000036402	Gng12	66896397	67021350	4694	-1.56138	3.39013	4.41183e-16	3.40598e-14	1054	1111	1165	583	467	410
chr19	ENSMUSG00000025089	Gfra1	58235604	58455909	5476	-1.63195	5.11151	4.48323e-16	3.44422e-14	3813	3688	3617	1575	1134	1859
chr14	ENSMUSG00000090574	Traj61	54155005	54155076	72	2.1075	1.85605	6.32142e-16	4.80108e-14	96	107	83	574	480	527
chr1	ENSMUSG00000097993	Ptprv	135108497	135132594	6987	1.51317	5.26918	7.82942e-16	5.87169e-14	1179	1377	1694	6046	4133	5450
chr15	ENSMUSG00000037579	Kcnh3	99224976	99242817	3583	-1.54038	5.1102	8.30323e-16	6.19441e-14	4146	3631	3157	1464	1715	1577
chr9	ENSMUSG00000097604	Gm17322	57998041	58007451	2169	-2.50344	2.24379	8.3384e-16	6.19441e-14	603	622	490	204	68	128
chr19	ENSMUSG00000079339	Gm14446	34592888	34601968	2275	-2.89227	0.94674	9.3135e-16	6.88631e-14	246	287	191	30	40	52
chr4	ENSMUSG00000028599	Tnfrsf1b	145213463	145246870	3818	1.92433	5.64593	9.63436e-16	7.09026e-14	1487	1209	1740	10785	7450	4073
chrX	ENSMUSG00000072966	Gprasp2	135839034	135844730	4540	-1.91808	2.54483	1.02875e-15	7.53568e-14	752	624	587	249	189	229
chr14	ENSMUSG00000090782	Traj60	54155933	54155986	54	2.16914	1.94981	1.09209e-15	7.96263e-14	88	120	87	583	525	586
chr3	ENSMUSG00000027562	Car2	14886273	14900770	2422	-2.00474	2.64049	1.49536e-15	1.08527e-13	790	763	571	249	256	175
chr11	ENSMUSG00000020787	P2rx1	72999103	73015200	2625	-1.63363	5.30373	1.97515e-15	1.42039e-13	4016	4464	4226	1907	1214	2117
chr7	ENSMUSG00000035211	Xrra1	99859218	99917824	2631	-1.55032	4.25324	2.11596e-15	1.50789e-13	1717	2250	2079	1068	659	940
chr12	ENSMUSG00000079076	Gm3086	69963473	69969721	541	-2.60248	1.57543	2.31889e-15	1.64505e-13	307	500	283	72	91	65
chr3	ENSMUSG00000036853	Mcoln3	146117459	146141806	3458	-2.02037	3.60334	3.29154e-15	2.29373e-13	1730	1369	1050	367	507	414
chr7	ENSMUSG00000100985	Gm10640	31155668	31170641	1305	2.18429	1.55833	3.35599e-15	2.32594e-13	92	68	62	509	411	384
chr8	ENSMUSG00000043668	Tox3	90247040	90348343	3356	-2.68588	1.5676	3.41852e-15	2.35102e-13	349	311	433	98	89	35
chr10	ENSMUSG00000020042	Btbd11	85386814	85660292	10033	-1.77732	2.68299	3.55473e-15	2.43406e-13	670	681	763	290	229	272
chr1	ENSMUSG00000026090	2010300C02Rik	37611677	37720085	5075	-2.0854	2.92192	3.59505e-15	2.45102e-13	805	878	927	419	159	238
chr3	ENSMUSG00000050549	5730508B09Rik	127869688	127896323	1603	-1.93294	3.54374	3.70736e-15	2.51669e-13	1424	1399	1109	446	565	305
chr12	ENSMUSG00000097157	Gm26512	90738201	90750693	3042	-2.82293	-0.269051	4.43821e-15	2.98707e-13	92	119	98	22	14	20
chr3	ENSMUSG00000050179	A930002I21Rik	107090880	107098401	1512	-1.58293	4.79269	5.10884e-15	3.42379e-13	3285	3147	2408	1168	1156	1409
chr5	ENSMUSG00000029090	Gpr125	49959951	50058996	4475	-2.32737	2.46164	5.54603e-15	3.70104e-13	786	572	597	142	131	217
chr14	ENSMUSG00000000957	Mmp14	54431604	54441258	2597	-2.94055	0.955618	5.83225e-15	3.87561e-13	243	237	252	70	41	16
chr7	ENSMUSG00000025461	Cd163l1	140218267	140231145	3454	3.11828	3.44381	5.99054e-15	3.94538e-13	57	220	198	2091	2136	1118
chr14	ENSMUSG00000034463	Scara3	65919395	65953744	3405	-4.72044	-0.559873	6.01238e-15	3.94538e-13	55	76	148	3	0	10
chr3	ENSMUSG00000036825	Ssx2ip	146404642	146440139	4195	-1.52201	3.73423	9.00432e-15	5.83576e-13	1277	1378	1542	665	534	670
chr6	ENSMUSG00000076480	Trbv29	41271394	41271881	353	-1.99144	2.87399	9.29486e-15	5.97489e-13	740	973	779	272	335	194
chr3	ENSMUSG00000027875	Hmgcs2	98280435	98310738	3290	-2.68877	2.39064	9.42764e-15	6.0356e-13	391	829	713	157	74	156
chr8	ENSMUSG00000031661	Nkd1	88521344	88594887	4459	-2.88028	0.262422	1.15512e-14	7.33545e-13	113	138	199	40	17	23
chr4	ENSMUSG00000025330	Padi4	140745865	140774236	4835	-1.68144	3.42467	1.36398e-14	8.59254e-13	1208	1038	1236	680	338	411
chr19	ENSMUSG00000003559	As3mt	46707443	46741095	1751	-1.56215	3.4163	1.38045e-14	8.66164e-13	1039	1229	1124	681	431	393
chr8	ENSMUSG00000038917	3930402G23Rik	10924427	10928457	2847	4.38516	-1.43272	1.43096e-14	8.94291e-13	2	2	2	96	39	41
chr16	ENSMUSG00000075269	Bex6	32186186	32186949	764	3.02999	0.518822	1.50275e-14	9.31766e-13	11	29	24	206	188	270
chr18	ENSMUSG00000024597	Slc12a2	57878678	57946821	6520	-1.79751	2.85494	1.72697e-14	1.05999e-12	713	719	957	322	245	314
chr6	ENSMUSG00000014704	Hoxa2	52162511	52164831	1681	-3.89499	-1.83215	1.72975e-14	1.05999e-12	40	38	31	2	4	3
chr11	ENSMUSG00000039908	Slc26a11	119355557	119381079	3610	2.00766	1.83045	1.83019e-14	1.11719e-12	81	107	109	585	509	446
chr6	ENSMUSG00000068587	Mgam	40628831	40769123	6488	-3.64414	-0.725449	1.92865e-14	1.17275e-12	82	49	107	8	4	12
chr8	ENSMUSG00000048148	Nwd1	72646711	72714746	8701	-2.04763	7.19944	1.99257e-14	1.20696e-12	14700	16623	19014	4482	3526	7281
chr4	ENSMUSG00000086767	Gm13070	149904006	149908149	768	1.91406	2.41998	2.07611e-14	1.24797e-12	179	156	138	849	853	592
chr6	ENSMUSG00000076470	Trbv13-3	41130147	41130585	340	-2.0124	2.21712	2.34121e-14	1.39666e-12	535	547	503	161	204	135
chr14	ENSMUSG00000076874	Traj59	54156133	54156196	64	2.00094	1.83874	2.50957e-14	1.49144e-12	103	105	92	528	465	540
chr9	ENSMUSG00000038264	Sema7a	57940113	57962864	3296	-1.86649	5.08254	2.5457e-14	1.50158e-12	3653	3587	4072	2354	959	871
chr19	ENSMUSG00000024867	Pip5k1b	24294794	24555872	4035	-1.68749	3.05461	2.64489e-14	1.55427e-12	740	905	1051	449	353	285
chr12	ENSMUSG00000051804	Adam6b	113489511	113492057	2547	2.92346	0.291594	2.84579e-14	1.65994e-12	9	29	20	197	175	193
chr15	ENSMUSG00000022415	Syngr1	80091334	80119501	4808	-1.9246	2.08504	3.36536e-14	1.94143e-12	404	482	542	173	155	154
chr10	ENSMUSG00000038594	Cep85l	53278081	53379851	2691	-1.94587	2.13169	3.40101e-14	1.95484e-12	462	445	573	229	142	132
chrX	ENSMUSG00000031137	Fgf13	59062145	59568071	4019	-1.5582	4.22932	3.60226e-14	2.06298e-12	2204	1776	1975	877	682	1015
chr13	ENSMUSG00000034987	Hrh2	54192129	54222432	2789	1.54176	3.30264	3.61642e-14	2.06359e-12	366	340	362	1680	1350	1014
chr2	ENSMUSG00000026791	Slc2a8	32972990	32982083	3209	-2.14842	1.57682	3.84723e-14	2.18737e-12	425	294	317	136	90	79
chr11	ENSMUSG00000041189	Chrnb1	69784036	69795943	2531	-1.84445	2.72871	4.01206e-14	2.27288e-12	793	661	751	247	305	228
chr9	ENSMUSG00000053646	Plxnb1	109095436	109119917	9545	-1.68799	3.51785	4.16218e-14	2.34947e-12	1436	906	1376	641	461	401
chr14	ENSMUSG00000034731	Dgkh	78569609	78725089	3967	-2.88814	0.142708	4.31342e-14	2.42615e-12	166	109	139	16	29	25
chr19	ENSMUSG00000060675	Pla2g16	7557459	7588545	6396	-2.34988	1.88853	7.29575e-14	4.0745e-12	354	556	408	165	66	109
chr10	ENSMUSG00000085731	Gm16229	127663839	127665484	1232	-1.58386	3.45405	7.83346e-14	4.35933e-12	1146	1104	1245	686	496	346
chr7	ENSMUSG00000031004	Mki67	135689788	135716379	10075	1.51562	10.831	7.86401e-14	4.36093e-12	51707	64898	84114	288559	199880	251670
chr1	ENSMUSG00000102488	RP23-265D3.2	121706515	121707263	749	-4.09501	-1.15925	8.95453e-14	4.91376e-12	35	73	71	4	0	9
chr19	ENSMUSG00000024639	Gnaq	16132831	16387463	6185	-1.57638	3.0575	9.67188e-14	5.27067e-12	900	919	832	410	322	406
chr17	ENSMUSG00000091679	Vmn2r96	18581727	18598157	2343	-3.00151	-0.723764	1.07233e-13	5.8035e-12	96	73	59	11	11	14
chr8	ENSMUSG00000039633	Lonrf1	36216064	36249516	3930	-2.38621	2.85452	1.12068e-13	6.02377e-12	985	795	804	137	181	294
chr12	ENSMUSG00000044548	Dact1	71309884	71320107	3761	-2.38417	0.165768	1.2953e-13	6.91517e-12	116	141	143	41	30	28
chr12	ENSMUSG00000042540	Acot5	84069325	84076020	1519	-3.69525	-0.347491	1.39888e-13	7.41783e-12	62	125	124	8	4	18
chr2	ENSMUSG00000085417	Gm13919	102039629	102066725	1954	-1.58685	3.94705	1.42855e-13	7.54975e-12	1404	1986	1532	985	509	654
chr8	ENSMUSG00000031442	Mcf2l	12873806	13020905	12760	-1.78965	2.69586	1.62005e-13	8.50472e-12	639	642	856	312	207	278
chr7	ENSMUSG00000045777	Ifitm10	142325837	142373753	4789	-2.28888	1.09973	1.82251e-13	9.50423e-12	193	313	251	75	57	67
chr6	ENSMUSG00000023191	Leprel2	124841089	124857752	3930	-1.85856	2.86618	1.89347e-13	9.8093e-12	885	729	817	323	194	343
chr11	ENSMUSG00000043857	Mgat5b	116918863	116986948	4596	-2.94864	-0.806503	2.15488e-13	1.10906e-11	55	74	85	10	12	13
chr9	ENSMUSG00000043289	Mei4	81863670	82206007	4121	-2.39283	1.31476	2.29767e-13	1.1787e-11	309	293	288	112	75	37
chr10	ENSMUSG00000039835	Nhsl1	18390322	18533892	11056	-1.95013	5.92389	2.65477e-13	1.35307e-11	5955	7039	7521	4157	1376	1654
chr4	ENSMUSG00000028518	Prkaa2	105029874	105109890	7969	-2.76654	0.443818	2.66903e-13	1.35595e-11	203	137	165	22	44	27
chr17	ENSMUSG00000054128	H2-T3	36185572	36190287	2728	-2.14838	1.83219	2.76847e-13	1.40195e-11	293	444	499	144	91	125
chr4	ENSMUSG00000032890	Rims3	120854816	120896579	7972	-2.09446	1.60736	3.08139e-13	1.55541e-11	362	328	360	95	91	125
chr17	ENSMUSG00000002076	Hsf2bp	31944769	32034508	2973	-3.44125	-1.57909	3.29794e-13	1.64365e-11	33	46	49	8	5	2
chr10	ENSMUSG00000040502	March9	127055011	127060184	3037	-2.37672	0.715465	3.80669e-13	1.87936e-11	252	156	178	60	49	37
chr12	ENSMUSG00000071342	Lsmem1	40176386	40199315	1213	-1.95519	1.83254	3.88794e-13	1.91347e-11	371	451	382	125	126	143
chr12	ENSMUSG00000001270	Ckb	111669355	111672338	1478	1.55701	4.86062	4.47728e-13	2.19666e-11	970	1250	910	5032	4463	2507
chr13	ENSMUSG00000091387	Gcnt4	96924689	96950912	5093	-2.48528	0.868838	4.53363e-13	2.2174e-11	195	259	206	81	47	28
chr3	ENSMUSG00000028042	Zbtb7b	89377644	89394776	5591	-2.38434	1.16658	5.33457e-13	2.60106e-11	186	368	248	77	65	56
chr7	ENSMUSG00000064179	Tnnt1	4504570	4516382	2204	1.54467	3.28014	6.39052e-13	3.09675e-11	355	417	278	1678	1148	1158
chr17	ENSMUSG00000024140	Epas1	86753907	86833410	5309	-2.03964	2.50959	6.96691e-13	3.3657e-11	870	487	592	200	233	171
chr18	ENSMUSG00000100320	Gm29417	35830389	35831093	571	-2.6453	0.0786277	7.35212e-13	3.54093e-11	127	105	155	22	22	34
chr13	ENSMUSG00000052374	Actn2	12269426	12340760	3694	-2.07964	1.89728	7.73456e-13	3.71377e-11	467	517	298	149	107	134
chr16	ENSMUSG00000005580	Adcy9	4287529	4420498	5197	-1.8345	2.53948	8.14576e-13	3.89932e-11	709	471	751	272	234	193
chr12	ENSMUSG00000076621	Ighj1	113429781	113429833	53	2.82346	0.372042	8.4307e-13	4.01133e-11	13	26	26	330	154	134
chr3	ENSMUSG00000004035	Gstm7	107926334	107931817	1601	-2.82364	-0.61808	9.09599e-13	4.31484e-11	106	77	59	19	12	13
chr6	ENSMUSG00000076472	Trbv15	41141188	41141658	370	-1.9189	2.90241	9.89058e-13	4.66367e-11	808	894	813	217	361	256
chr8	ENSMUSG00000074063	Osgin1	119434124	119446256	2674	2.35019	0.729333	1.01854e-12	4.78838e-11	29	48	35	316	180	248
chr13	ENSMUSG00000021687	Scamp1	94201310	94285857	4582	-1.87021	2.45594	1.02697e-12	4.8136e-11	493	701	638	205	190	241
chr6	ENSMUSG00000052852	Reep1	71707561	71810710	3924	-2.41824	1.11426	1.08312e-12	5.06175e-11	216	239	321	53	51	79
chr13	ENSMUSG00000046949	Nqo2	33964659	33988465	3974	-1.52557	3.18171	1.09628e-12	5.10809e-11	1045	1021	798	480	358	440
chr4	ENSMUSG00000059027	9630013D21Rik	109651529	109657853	3142	-2.23303	1.47399	1.30352e-12	6.03797e-11	247	451	277	118	73	79
chr2	ENSMUSG00000085001	Rapgef4os2	72224688	72232302	2116	2.2788	0.954704	1.37251e-12	6.33892e-11	32	58	47	390	253	229
chr14	ENSMUSG00000022199	Slc22a17	54906727	54913132	2294	-2.28726	1.14156	1.48665e-12	6.82601e-11	297	219	263	57	61	83
chr11	ENSMUSG00000018566	Slc2a4	69942539	69948188	3478	-3.09768	-1.45882	1.53166e-12	7.01224e-11	40	51	45	6	7	7
chr11	ENSMUSG00000038020	Rapgefl1	98836785	98853697	5677	-1.72202	2.16487	1.58893e-12	7.25333e-11	498	439	526	234	154	186
chr17	ENSMUSG00000037104	Socs5	87107679	87137583	4392	-1.56465	2.63308	1.78509e-12	8.12528e-11	683	657	631	320	290	247
chr1	ENSMUSG00000086264	Gm15850	136126178	136131183	2049	3.79292	-1.32691	1.87307e-12	8.50114e-11	6	0	4	45	70	64
chr2	ENSMUSG00000049044	Rapgef4	71981240	72257474	6677	1.92285	3.58451	2.06225e-12	9.3061e-11	201	454	405	2348	1523	1394
chr2	ENSMUSG00000079499	6530402F18Rik	29245107	29253006	5511	-2.58976	1.73659	2.07721e-12	9.32898e-11	422	317	478	84	130	44
chr3	ENSMUSG00000041220	Elovl6	129532386	129638495	5951	1.56574	4.24991	2.07916e-12	9.32898e-11	474	780	784	3717	2103	2123
chr8	ENSMUSG00000061577	Gpr114	94923694	94943290	3147	2.7197	1.02604	2.14249e-12	9.55865e-11	16	41	54	365	347	235
chr6	ENSMUSG00000095574	Trbv12-1	41113550	41114067	389	-2.13164	2.73446	2.37453e-12	1.05342e-10	699	713	893	162	308	188
chr6	ENSMUSG00000008845	Cd163	124304651	124330527	4492	-3.14572	-0.547669	2.95639e-12	1.30056e-10	55	118	88	9	18	10
chr1	ENSMUSG00000100147	1700047M11Rik	182287990	182303325	2846	2.67103	-0.0496966	3.08099e-12	1.3516e-10	17	24	12	131	132	166
chr16	ENSMUSG00000022661	Cd200	45382135	45409053	3321	-1.96533	2.11804	3.42233e-12	1.49717e-10	450	578	442	149	201	128
chr11	ENSMUSG00000086481	Gm11707	106972058	106973090	490	2.72951	-0.682007	3.74772e-12	1.63047e-10	13	11	8	120	91	68
chr9	ENSMUSG00000102925	RP24-282D16.12	72384389	72387142	2754	-2.9269	1.13752	4.39634e-12	1.89175e-10	316	308	205	30	30	75
chr12	ENSMUSG00000076620	Ighj2	113429468	113429567	100	2.62116	-0.539805	4.70659e-12	2.00878e-10	11	11	16	127	103	76
chr3	ENSMUSG00000027533	Fabp5	10012548	10016607	3567	-1.67803	3.84553	5.20302e-12	2.21096e-10	1132	1596	1929	686	463	716
chr12	ENSMUSG00000007682	Dio2	90724554	90738438	5813	-1.99597	1.58506	5.20838e-12	2.21096e-10	278	380	362	117	84	126
chr9	ENSMUSG00000032184	Lysmd2	75625732	75637773	1200	-2.06319	0.85451	5.40153e-12	2.28679e-10	214	215	191	62	69	58
chr3	ENSMUSG00000034009	Rxfp1	79641611	79737880	10052	-2.73893	1.57279	6.22041e-12	2.6124e-10	223	468	411	47	60	98
chr14	ENSMUSG00000090709	Gm17173	44972268	45006900	2867	2.7047	-0.883141	6.3323e-12	2.65232e-10	12	8	8	98	73	68
chr12	ENSMUSG00000036523	Greb1	16670615	16800886	9580	-4.84031	4.56975	6.37439e-12	2.66287e-10	5211	2189	2372	21	119	264
chr6	ENSMUSG00000030064	Frmd4b	97286867	97617541	11521	1.76665	4.97675	6.65145e-12	2.77126e-10	967	1026	1044	7980	3330	2672
chr3	ENSMUSG00000103012	CH25-367I5.1	50883246	50887059	3814	-2.93733	2.81146	6.76189e-12	2.80984e-10	547	836	1260	132	67	235
chrX	ENSMUSG00000015342	Xk	9272756	9313250	5076	-1.74734	1.83216	6.9823e-12	2.8938e-10	362	374	430	166	128	152
chr1	ENSMUSG00000032997	Chpf	75474569	75479307	3856	-2.05381	1.48875	8.19315e-12	3.36903e-10	340	257	365	130	65	106
chr3	ENSMUSG00000028037	Ifi44	151730922	151749947	6116	-2.82457	-0.307701	8.44955e-12	3.45641e-10	93	116	92	32	6	18
chr11	ENSMUSG00000070390	Nlrp1b	71153102	71230733	6305	-2.96284	-0.897749	8.69957e-12	3.5403e-10	53	64	84	14	4	15
chr2	ENSMUSG00000026730	Pter	12924041	13003455	4682	-2.5283	-0.158966	9.04131e-12	3.66989e-10	104	100	120	28	13	31
chr3	ENSMUSG00000028051	Hcn3	89146074	89160196	4154	-1.65749	2.42461	9.33181e-12	3.77806e-10	644	526	563	225	239	234
chrX	ENSMUSG00000041633	Kctd12b	153685154	153696391	4906	-2.6829	-0.0676684	1.03234e-11	4.15813e-10	99	156	96	27	13	30
chr19	ENSMUSG00000036961	Wnt8b	44493472	44514273	3376	-1.86395	2.20325	1.11482e-11	4.46749e-10	503	600	434	274	163	121
chr6	ENSMUSG00000030125	Lrrc23	124769863	124779727	1734	-1.88893	1.32386	1.47012e-11	5.78823e-10	327	270	241	121	81	91
chr15	ENSMUSG00000041849	Card6	5095981	5108539	6101	1.50865	4.01299	1.91677e-11	7.43527e-10	533	764	484	2800	2290	1517
chr11	ENSMUSG00000017446	C1qtnf1	118428203	118449963	3131	2.65953	0.570626	2.01826e-11	7.80973e-10	16	28	39	337	132	225
chr9	ENSMUSG00000052911	Lamb2	108479736	108490530	6082	1.71302	2.39143	2.69432e-11	1.02743e-09	170	176	171	779	545	844
chr8	ENSMUSG00000086390	1810019D21Rik	106135400	106138525	1551	-2.64198	-0.676688	3.04959e-11	1.1503e-09	77	55	96	20	10	17
chr11	ENSMUSG00000060600	Eno3	70657202	70662513	1739	1.58637	4.30831	3.05306e-11	1.1503e-09	674	737	689	4652	1990	1836
chr12	ENSMUSG00000076618	Ighj4	113428514	113428567	54	2.47201	0.159651	3.22538e-11	1.20944e-09	18	25	26	272	124	117
chr14	ENSMUSG00000021775	Nr1d2	18204054	18239127	5001	-1.50268	4.8929	3.2882e-11	1.2274e-09	2776	3347	3218	2388	1060	972
chr5	ENSMUSG00000032850	Rnft2	118190736	118245116	5593	2.81141	-0.45808	3.50582e-11	1.3022e-09	6	22	8	120	105	102
chr14	ENSMUSG00000076875	Traj58	54157280	54157342	63	1.80135	2.4644	3.52171e-11	1.30502e-09	166	229	124	805	697	808
chr8	ENSMUSG00000038872	Zfhx3	108703100	108961630	17569	-2.8817	0.133245	3.54206e-11	1.30948e-09	103	92	216	18	27	25
chr13	ENSMUSG00000021565	Slc6a19	73679745	73704865	5006	-1.55837	4.59269	3.65074e-11	1.3465e-09	2176	3014	2472	1732	689	1027
chr1	ENSMUSG00000026249	Serpine2	79794197	79861180	8287	-3.44679	-0.752155	3.69875e-11	1.35785e-09	126	33	72	11	6	10
chr14	ENSMUSG00000076871	Trdj2	54136779	54136837	59	1.85344	1.37651	3.74113e-11	1.37021e-09	69	74	92	391	381	318
chr1	ENSMUSG00000052534	Pbx1	168119364	168432270	13844	-2.3832	-0.00993517	3.80735e-11	1.39123e-09	122	109	123	51	19	20
chr19	ENSMUSG00000052942	Glis3	28258851	28680077	8842	-2.75158	-0.899327	3.82441e-11	1.39423e-09	55	52	90	19	12	7
chr14	ENSMUSG00000095415	Trav7n-6	53324632	53326237	1410	-1.97934	1.47642	4.02091e-11	1.46248e-09	357	322	265	109	127	71
chr4	ENSMUSG00000042228	Lyn	3678115	3813122	4073	-2.18094	0.812751	4.66432e-11	1.68792e-09	172	186	254	89	50	39
chr4	ENSMUSG00000028517	Ppap2b	105157347	105232764	3159	-2.55692	-0.40364	4.67288e-11	1.68792e-09	100	84	90	31	22	8
chr14	ENSMUSG00000040618	Pck2	55540266	55550017	3400	-1.67839	2.24205	4.69349e-11	1.69148e-09	478	500	554	198	179	231
chr12	ENSMUSG00000021066	Atl1	69893105	69964085	2818	-2.17912	0.60029	5.08165e-11	1.81888e-09	186	187	155	73	52	28
chr10	ENSMUSG00000045591	Olig3	19356560	19358606	2047	-3.20945	0.16638	5.46908e-11	1.95312e-09	145	76	211	41	12	10
chr3	ENSMUSG00000028028	Alpk1	127670399	127780527	6709	-1.68197	2.17075	6.4149e-11	2.28055e-09	391	558	510	196	199	185
chr6	ENSMUSG00000076467	Trbv13-1	41116007	41116468	366	-1.80431	2.96962	6.4549e-11	2.2896e-09	808	1005	777	226	363	336
chr17	ENSMUSG00000024401	Tnf	35199381	35202007	1639	3.08358	3.15512	7.99572e-11	2.81082e-09	110	85	201	3270	806	625
chr6	ENSMUSG00000092500	Gm20400	142161493	142173796	665	1.7347	2.12766	8.40285e-11	2.94081e-09	150	136	139	560	714	521
chr2	ENSMUSG00000085110	Gm13920	102057587	102061430	1663	-2.2096	0.700194	8.75031e-11	3.04886e-09	175	200	193	68	28	63
chr2	ENSMUSG00000015846	Rxra	27676440	27762957	5462	-1.71231	2.57888	1.04645e-10	3.63006e-09	531	622	793	270	195	294
chr5	ENSMUSG00000087272	Gm15409	148959278	148961712	520	-1.62843	2.9531	1.10065e-10	3.80968e-09	865	841	782	280	318	412
chr2	ENSMUSG00000067787	Blcap	157556362	157571274	3043	1.58125	4.69628	1.20686e-10	4.14995e-09	1010	917	831	2480	4107	3687
chr16	ENSMUSG00000022686	B3gnt5	19760208	19772753	5197	-1.57257	3.65237	1.47213e-10	5.00748e-09	1337	1147	1518	922	366	501
chr6	ENSMUSG00000089890	Gm16055	8354056	8364136	626	-2.3927	-0.319845	1.66408e-10	5.57609e-09	69	119	97	22	27	20
chr4	ENSMUSG00000035517	Tdrd7	45965334	46034761	3958	-2.05609	0.30647	1.68082e-10	5.62023e-09	120	141	162	56	46	30
chr14	ENSMUSG00000021846	Peli2	48120869	48260883	5849	-2.78346	0.684706	1.75659e-10	5.86113e-09	166	203	229	42	12	57
chr2	ENSMUSG00000075012	Fjx1	102449366	102452499	3134	-3.64636	-0.335715	1.78423e-10	5.94077e-09	132	37	144	20	3	10
chr8	ENSMUSG00000048644	Ctxn1	4257648	4259274	1224	-2.04879	1.24132	1.88344e-10	6.2447e-09	349	225	236	132	65	62
chr5	ENSMUSG00000042476	Abcb4	8893721	8959225	4074	-1.67463	1.82432	1.89488e-10	6.26941e-09	306	451	389	185	140	139
chr4	ENSMUSG00000087641	Gm12811	109569214	109656791	667	-2.61462	-0.588876	2.18196e-10	7.1442e-09	54	102	86	29	12	11
chr9	ENSMUSG00000100002	Gm29642	25152114	25175039	399	2.41126	0.320547	2.4551e-10	8.02187e-09	26	28	27	128	226	185
chr18	ENSMUSG00000036412	Arsi	60911780	60918561	2975	-1.61778	5.89956	2.74399e-10	8.92874e-09	6641	5494	7016	3404	1409	3276
chr16	ENSMUSG00000022667	Cd200r1	44765736	44794978	2034	-1.82519	1.10553	2.85775e-10	9.26064e-09	245	272	196	105	72	83
chr15	ENSMUSG00000061740	Cyp2d22	82370528	82380260	2771	-1.6105	1.93137	2.91618e-10	9.43059e-09	457	362	402	190	183	141
chr7	ENSMUSG00000030638	Sh3gl3	82173840	82307419	4319	-1.92814	1.03852	3.13347e-10	1.00681e-08	206	214	271	82	60	90
chr16	ENSMUSG00000075330	A930003A15Rik	19876570	19883897	746	-1.95968	3.09261	3.13888e-10	1.00681e-08	888	987	1012	593	165	247
chr14	ENSMUSG00000058317	Ube2e2	18573575	18894267	4671	-2.32385	-0.0312027	3.22161e-10	1.03124e-08	116	104	126	28	42	18
chr6	ENSMUSG00000040613	Apobec1	122577792	122602444	2391	-1.54687	2.60649	3.5194e-10	1.12428e-08	536	736	657	396	214	255
chr7	ENSMUSG00000059146	Ntrk3	78192362	78578408	5358	-1.59687	2.50245	3.91708e-10	1.24375e-08	610	544	656	220	275	260
chr5	ENSMUSG00000039474	Wfs1	36966104	36988982	3564	1.65375	2.79844	4.07095e-10	1.28775e-08	208	329	172	1083	992	798
chr9	ENSMUSG00000053199	Arhgap20	51765337	51853856	12685	-2.77147	-1.00503	4.072e-10	1.28775e-08	73	42	68	12	5	17
chr19	ENSMUSG00000025221	Kcnip2	45791839	45816061	3476	2.15639	0.99944	4.24076e-10	1.33575e-08	31	52	69	295	245	325
chrX	ENSMUSG00000082776	Gm7061	94772619	94774034	1416	-3.01874	-1.23192	4.36195e-10	1.36845e-08	51	61	47	1	13	10
chr12	ENSMUSG00000087109	4930474H06Rik	71317621	71321660	1590	-2.52386	-1.2559	4.39277e-10	1.37538e-08	43	45	61	12	9	12
chr6	ENSMUSG00000030137	Tuba8	121210734	121226854	2225	1.58857	2.48199	4.45548e-10	1.38949e-08	175	190	223	905	544	834
chr11	ENSMUSG00000020388	Pdlim4	54054928	54069014	2560	-2.43829	-0.676183	5.01678e-10	1.54617e-08	52	70	101	22	16	15
chr6	ENSMUSG00000086527	Gm15856	121223692	121226153	1162	1.89558	1.47378	6.23745e-10	1.88187e-08	66	89	91	415	284	471
chr1	ENSMUSG00000100009	Gm7967	98589517	98607384	5950	-1.89057	1.38808	6.76761e-10	2.03015e-08	291	207	378	114	106	84
chr1	ENSMUSG00000026070	Il18r1	40465552	40500854	4817	1.72807	4.0186	7.01537e-10	2.09649e-08	333	813	448	2227	2416	2079
chr6	ENSMUSG00000056445	Hoxaas2	52165674	52169564	3361	-3.02424	-0.947587	7.32963e-10	2.17801e-08	44	99	52	7	17	6
chr10	ENSMUSG00000019832	Rab32	10545011	10558233	2108	-1.54549	1.93113	7.38841e-10	2.19134e-08	367	442	398	234	163	142
chr13	ENSMUSG00000076749	Tcrg-C1	19214103	19216618	518	-1.82981	1.39478	7.9711e-10	2.35088e-08	210	356	306	111	107	96
chrX	ENSMUSG00000031398	Plxna3	74329066	74344689	7880	-1.65154	2.06854	8.29892e-10	2.44299e-08	398	438	516	162	197	185
chr15	ENSMUSG00000000530	Acvrl1	101128522	101145336	4265	2.08923	1.11286	9e-10	2.6395e-08	40	57	74	349	381	209
chr7	ENSMUSG00000056106	Gm9990	97720839	97722924	2086	-1.69271	2.27631	1.11536e-09	3.24092e-08	611	491	471	185	174	255
chr2	ENSMUSG00000067786	Nnat	157560078	157562522	1829	3.20672	3.75091	1.15486e-09	3.34335e-08	166	222	168	5703	811	828
chr2	ENSMUSG00000086484	Nron	33805816	33813591	3653	-1.74388	3.26636	1.65806e-09	4.71349e-08	861	1180	1110	262	443	462
chr3	ENSMUSG00000084863	Gm12523	108283898	108284843	599	-2.88673	-1.27066	1.71783e-09	4.86117e-08	57	54	42	8	2	16
chr19	ENSMUSG00000048612	Myof	37899036	38043577	7109	-1.83695	2.15966	1.71926e-09	4.86117e-08	423	341	720	236	161	145
chr7	ENSMUSG00000074093	Svip	51997165	52006018	3059	-2.31529	-0.816258	1.99292e-09	5.59474e-08	72	81	46	18	16	17
chr5	ENSMUSG00000029121	Crmp1	37242080	37292132	3355	-2.53219	-0.955094	2.46282e-09	6.8287e-08	47	79	59	17	6	18
chr14	ENSMUSG00000037759	Ptger2	44988195	45003820	3684	2.01439	0.172322	2.49647e-09	6.89769e-08	35	24	32	233	134	119
chr2	ENSMUSG00000026872	Zeb2	44983634	45117395	19658	-1.83395	1.34719	2.60403e-09	7.18228e-08	213	251	380	107	100	96
chr9	ENSMUSG00000086399	Gm16144	69477029	69479598	827	-2.54691	0.334304	2.66862e-09	7.34758e-08	157	158	143	17	55	25
chr9	ENSMUSG00000097504	4930516B21Rik	119440278	119444830	1195	-1.8138	0.833463	2.71492e-09	7.449e-08	224	194	171	83	81	52
chr6	ENSMUSG00000030321	Efcab12	115810729	115838412	2663	1.76496	0.683826	2.75309e-09	7.54061e-08	55	54	42	253	201	208
chr14	ENSMUSG00000052584	Serp2	76532814	76556687	763	2.30923	0.543318	2.76779e-09	7.5677e-08	25	32	43	378	164	128
chr1	ENSMUSG00000101156	Gm29114	69513932	69547707	2508	-1.67698	1.85388	2.82809e-09	7.70581e-08	389	377	404	125	178	157
chr12	ENSMUSG00000090387	Gm17056	40198656	40201105	2299	-1.77438	0.768091	2.90947e-09	7.9002e-08	165	192	202	68	69	71
chr6	ENSMUSG00000054474	Thnsl2	71128166	71144346	2071	-1.76265	1.45732	3.28615e-09	8.87497e-08	211	355	335	116	114	109
chr6	ENSMUSG00000071226	Cecr2	120666369	120771190	13306	-1.9053	0.870979	3.3582e-09	9.04074e-08	219	142	252	83	59	69
chr10	ENSMUSG00000036499	Eea1	95940663	96045518	7836	-1.81777	2.38655	3.36544e-09	9.04475e-08	486	608	638	156	178	279
chr14	ENSMUSG00000076759	Trav2	52567293	52568051	325	-2.96775	-1.41337	3.64536e-09	9.74716e-08	56	36	47	3	15	4
chrX	ENSMUSG00000033578	Tmem35	134295225	134305969	1918	-1.6848	1.17994	3.70019e-09	9.877e-08	277	240	217	138	85	76
chr5	ENSMUSG00000097191	5730422E09Rik	149119565	149184063	1740	-1.87948	1.30048	3.73251e-09	9.94642e-08	205	314	304	113	63	112
chr6	ENSMUSG00000000627	Sema4f	82911885	82939769	5137	2.08198	1.05109	3.87569e-09	1.02931e-07	44	48	72	474	179	271
chr6	ENSMUSG00000063568	Jazf1	52768797	53068631	2536	-1.99639	0.875334	4.01521e-09	1.06278e-07	173	177	273	63	54	81
chr15	ENSMUSG00000091412	Gm2895	66969323	67013039	3194	1.57769	1.64102	4.22431e-09	1.11438e-07	86	117	125	515	400	355
chr15	ENSMUSG00000068252	Apol7b	77422210	77447492	2416	1.53769	2.83734	4.93947e-09	1.28369e-07	220	355	199	1102	1054	742
chr7	ENSMUSG00000050366	Olfr524	140201743	140202800	1058	2.6452	0.947631	4.97719e-09	1.29136e-07	15	31	64	258	388	227
chr3	ENSMUSG00000027993	Trim2	84160439	84305446	18113	-3.79527	0.630984	5.71404e-09	1.46326e-07	167	143	307	1	29	23
chr4	ENSMUSG00000090053	Palm2	57434247	57712016	3616	2.57944	-1.36512	7.35634e-09	1.86262e-07	6	6	9	67	63	35
chr1	ENSMUSG00000097988	Gm10535	135108961	135113378	915	1.51937	2.11311	1.04852e-08	2.59233e-07	128	183	160	648	450	636
chr17	ENSMUSG00000050747	Trim15	36860691	36867210	1961	2.04969	-0.520709	1.07021e-08	2.63768e-07	19	13	22	123	88	81
chr16	ENSMUSG00000099233	Gm27883	19883799	19883900	102	-2.06858	1.40724	1.1706e-08	2.87609e-07	269	328	314	178	48	68
chr6	ENSMUSG00000053063	Clec12a	129342691	129365303	5139	2.23127	1.83698	1.2787e-08	3.12222e-07	71	60	132	463	778	325
chr13	ENSMUSG00000097101	1810034E14Rik	64248700	64268148	1805	-1.74898	0.630887	1.2951e-08	3.15736e-07	155	179	172	66	51	75
chr14	ENSMUSG00000034450	Gulo	65986787	66009210	2265	-2.19352	-1.13553	1.29925e-08	3.16259e-07	48	53	55	19	17	8
chr2	ENSMUSG00000034101	Ctnnd1	84600071	84650765	7319	-2.17136	2.03198	1.35091e-08	3.26812e-07	562	295	567	77	152	161
chr6	ENSMUSG00000076481	Trbv30	41281376	41281990	335	-2.61253	0.0715689	1.38007e-08	3.33354e-07	101	136	147	20	48	11
chr12	ENSMUSG00000097081	Gm10425	111426874	111430946	3364	-3.19345	-1.28782	1.40207e-08	3.37633e-07	34	47	74	5	1	15
chr12	ENSMUSG00000097917	Gm26839	99563841	99620038	842	2.35721	-0.993339	1.62801e-08	3.88478e-07	9	14	9	60	85	64
chr9	ENSMUSG00000032014	Oaf	43221278	43239816	2388	-2.47894	-0.0083698	1.65362e-08	3.93396e-07	109	85	164	52	11	23
chr6	ENSMUSG00000076471	Trbv14	41135145	41135616	368	-1.82104	1.78035	1.91305e-08	4.51704e-07	318	394	426	99	185	119
chr13	ENSMUSG00000049985	Ankrd55	112288451	112384002	3577	1.59953	2.64042	2.16362e-08	5.07067e-07	149	316	188	1153	718	719
chr6	ENSMUSG00000055818	A230083G16Rik	124916863	124925844	991	-2.48659	0.131347	2.477e-08	5.76222e-07	130	104	161	19	52	17
chr4	ENSMUSG00000040964	Arhgef10l	140514485	140666012	5693	-2.16343	4.01056	2.53392e-08	5.87727e-07	1688	1685	2232	381	257	912
chrX	ENSMUSG00000002012	Pnck	73655994	73660117	1971	-1.66229	1.10758	2.64454e-08	6.08901e-07	184	240	271	118	98	69
chr18	ENSMUSG00000097330	Gm26672	37746559	37768242	6918	-1.57601	0.764088	2.70202e-08	6.1942e-07	176	174	189	90	75	68
chr6	ENSMUSG00000029866	Kel	41686330	41704339	2773	-2.22546	-1.08914	2.80098e-08	6.39314e-07	42	71	49	22	12	11
chr12	ENSMUSG00000076619	Ighj3	113429085	113429132	48	2.08361	-0.685065	3.21874e-08	7.28332e-07	9	17	21	98	80	80
chr2	ENSMUSG00000074622	Mafb	160363703	160367065	3363	-2.35459	1.95802	3.47726e-08	7.84575e-07	486	257	640	233	80	57
chr15	ENSMUSG00000022623	Shank3	89499623	89560261	8896	-2.68957	-0.376365	3.89462e-08	8.71657e-07	128	53	102	8	28	18
chr9	ENSMUSG00000003309	Ap1m2	21295457	21312333	1738	1.65085	0.501568	3.9092e-08	8.73276e-07	48	50	43	219	157	195
chr16	ENSMUSG00000087556	Gm15764	18416682	18421997	751	-1.51085	1.38397	3.96841e-08	8.83997e-07	271	302	247	123	133	111
chr15	ENSMUSG00000022987	Zfp641	98285588	98296130	4254	-3.72526	-0.985818	4.05364e-08	9.01705e-07	76	68	55	1	0	17
chr10	ENSMUSG00000097383	1500026H17Rik	89686371	89700866	3027	2.27101	-0.968181	4.37861e-08	9.67164e-07	9	10	15	107	48	63
chr4	ENSMUSG00000032744	Heyl	123233556	123249875	5113	-2.83216	0.117543	4.41903e-08	9.74725e-07	93	152	160	14	10	46
chr15	ENSMUSG00000097915	A330009N23Rik	101221196	101224121	1392	-2.35873	-1.3861	5.07945e-08	1.10798e-06	43	31	59	12	7	14
chrX	ENSMUSG00000000037	Scml2	161117193	161258213	6079	-1.9943	0.821604	5.99474e-08	1.29153e-06	139	192	269	62	45	84
chr17	ENSMUSG00000064147	Rab44	29135056	29148980	4109	-1.81041	3.49196	6.38769e-08	1.36684e-06	798	1092	1832	487	263	605
chrX	ENSMUSG00000031012	Cask	13517080	13851367	9145	-1.58902	1.62912	7.00649e-08	1.48513e-06	285	373	328	131	110	174
chr12	ENSMUSG00000021280	Exoc3l4	111417430	111431182	2922	-2.65821	-0.973565	7.28214e-08	1.54148e-06	46	43	96	12	5	20
chr11	ENSMUSG00000018554	Ybx2	69935796	69941605	1885	-1.62093	2.37	7.99598e-08	1.68354e-06	485	532	641	178	191	305
chr6	ENSMUSG00000030259	Rassf8	145746748	145821079	5559	-2.07176	-0.192231	8.80175e-08	1.84089e-06	73	80	146	39	21	32
chr15	ENSMUSG00000045608	Dbx2	95623563	95655960	3460	-2.13035	-1.29414	9.07401e-08	1.8928e-06	40	57	41	21	10	10
chr17	ENSMUSG00000092374	Gm6623	36179114	36179657	544	-2.43098	-0.850048	1.02389e-07	2.13014e-06	69	64	64	7	11	27
chr8	ENSMUSG00000079057	Cyp4v3	45269671	45333216	6246	-1.906	-0.481691	1.12821e-07	2.33072e-06	61	90	87	27	31	23
chr5	ENSMUSG00000029166	Mapre3	30814641	30866106	3407	-1.90404	-0.0214997	1.20335e-07	2.46443e-06	132	102	95	61	22	33
chr16	ENSMUSG00000086899	1600002D24Rik	95831123	95929077	2215	1.72366	0.104666	1.24122e-07	2.5387e-06	31	27	44	171	129	136
chr7	ENSMUSG00000050066	A130023I24Rik	134227474	134230705	1897	-1.51237	2.41879	1.49434e-07	3.01723e-06	716	464	503	202	248	290
chr15	ENSMUSG00000003882	Il7r	9506161	9529876	3208	-1.7719	1.1043	1.50913e-07	3.04318e-06	161	233	312	103	62	101
chr11	ENSMUSG00000049321	Zfp2	50898712	50916165	4019	-1.5295	0.78963	1.55145e-07	3.11259e-06	161	196	187	85	72	84
chr10	ENSMUSG00000015305	Sash1	8722219	8886070	7183	-2.17568	-0.0419649	1.60509e-07	3.20794e-06	75	127	135	22	25	46
chr6	ENSMUSG00000101655	2310040G24Rik	86483376	86488227	775	-1.92538	-1.01108	1.74994e-07	3.47539e-06	62	47	55	26	14	16
chr18	ENSMUSG00000001700	Gramd3	56432132	56503792	2605	2.13498	6.15201	1.87254e-07	3.69557e-06	1341	2099	2163	24173	5596	4716
chr6	ENSMUSG00000076463	Trbv3	41048290	41048828	455	-1.65466	3.59519	1.94178e-07	3.81786e-06	1190	1442	1269	323	785	428
chr1	ENSMUSG00000026490	Cdc42bpa	179960472	180165603	21522	-1.7861	3.30774	1.98678e-07	3.8966e-06	949	1204	1112	286	250	638
chr2	ENSMUSG00000086529	Acss2os	155547040	155556930	629	-1.51132	1.69542	2.00476e-07	3.9221e-06	248	381	389	142	160	151
chr2	ENSMUSG00000077990	Gm23134	157562361	157562447	87	2.88724	0.232719	2.03979e-07	3.98569e-06	11	17	28	417	84	83
chr11	ENSMUSG00000086752	Gm11674	111796347	111800876	3005	-1.84862	0.473755	2.13547e-07	4.16744e-06	162	194	105	44	58	59
chr7	ENSMUSG00000043017	Ptgir	16906490	16910905	3334	1.89453	1.15471	2.20201e-07	4.27087e-06	67	89	40	524	217	235
chr1	ENSMUSG00000051590	Map3k19	127815253	127840321	3985	1.80411	1.13278	2.38189e-07	4.59711e-06	35	81	87	397	301	228
chr13	ENSMUSG00000021552	Gkap1	58233351	58274188	1518	-1.55173	1.04353	2.80099e-07	5.30201e-06	264	198	190	88	96	98
chr15	ENSMUSG00000071715	Ncf4	78244801	78262580	2021	1.71325	1.18394	2.83208e-07	5.34801e-06	44	82	95	431	298	223
chr10	ENSMUSG00000062866	Phactr2	13207717	13474396	11688	-1.74228	1.48433	3.07632e-07	5.77461e-06	239	288	388	89	99	154
chr11	ENSMUSG00000017493	Igfbp4	99041244	99054392	4416	-1.657	0.361994	3.1742e-07	5.94416e-06	102	156	155	73	43	54
chr14	ENSMUSG00000091472	Gm3739	7293648	7315049	2011	-2.06572	-0.653387	3.18384e-07	5.95513e-06	81	81	54	23	32	11
chr4	ENSMUSG00000039813	Tbc1d2	46604390	46650209	5425	1.75858	-0.119526	3.5404e-07	6.55203e-06	20	34	31	173	101	104
chr19	ENSMUSG00000024774	Ankrd22	34122549	34166053	1972	2.26443	-0.200188	3.59718e-07	6.6493e-06	12	32	16	210	67	110
chrX	ENSMUSG00000051851	Cxx1c	53608032	53608432	401	-1.54837	0.35456	3.70515e-07	6.83284e-06	112	149	142	77	51	51
chr11	ENSMUSG00000018398	Sept8	53519257	53549565	6087	-1.563	1.97538	4.13544e-07	7.51199e-06	322	407	519	151	153	227
chr2	ENSMUSG00000062098	Btbd3	138256565	138589292	5776	-2.2245	0.124299	4.51919e-07	8.16827e-06	98	121	162	22	22	57
chr4	ENSMUSG00000028587	Orc1	108579423	108614833	3479	1.63263	4.4779	4.52266e-07	8.16827e-06	603	752	950	6075	1595	2117
chr2	ENSMUSG00000098535	Gm27869	174295071	174295192	122	2.03261	-0.972679	4.53147e-07	8.17482e-06	14	15	10	93	75	42
chr13	ENSMUSG00000076745	Tcrg-V4	19184981	19185501	414	-2.40843	-0.0792109	5.19645e-07	9.22647e-06	50	135	153	16	35	28
chr2	ENSMUSG00000043415	Otud1	19657752	19660583	2832	-1.98674	3.64455	5.42305e-07	9.57484e-06	1347	1031	1869	992	201	291
chr6	ENSMUSG00000055003	Lrtm2	119315133	119330766	4102	-1.62686	0.909589	5.54705e-07	9.75006e-06	198	220	184	119	47	89
chr18	ENSMUSG00000038555	Reep2	34840589	34847463	1926	1.55884	1.18715	5.73328e-07	1.00438e-05	69	89	83	249	306	338
chr17	ENSMUSG00000023828	Slc22a3	12419972	12507704	3501	-2.25917	-0.683637	6.35717e-07	1.10385e-05	37	88	92	16	14	27
chr10	ENSMUSG00000039166	Akap7	25169090	25307870	4375	-1.64843	0.346761	6.40536e-07	1.10977e-05	111	165	132	50	64	51
chr11	ENSMUSG00000020723	Cacng4	107732357	107794557	3575	-2.05602	0.633672	6.62556e-07	1.14666e-05	169	89	273	86	44	39
chrX	ENSMUSG00000049929	Lpar4	106920625	106933900	4238	-2.33463	0.355553	6.78802e-07	1.1722e-05	116	205	133	23	22	66
chr5	ENSMUSG00000029561	Oasl2	114896936	114912234	3879	1.67402	1.4602	7.26033e-07	1.24965e-05	84	104	86	667	226	286
chr1	ENSMUSG00000056220	Pla2g4a	149829618	149961290	6391	-1.91514	0.73104	7.60905e-07	1.30255e-05	156	195	206	71	28	90
chr6	ENSMUSG00000029913	Prdm5	65778988	65936373	3711	-2.45999	-0.667646	9.63503e-07	1.62118e-05	57	78	90	7	11	32
chr1	ENSMUSG00000099767	Gm28884	85933247	85937332	3994	1.56552	0.0518949	9.82569e-07	1.65149e-05	34	37	36	136	147	122
chr19	ENSMUSG00000025092	Hspa12a	58795751	58860984	5733	-2.10302	-0.0708497	1.12743e-06	1.87101e-05	135	78	114	59	32	11
chr9	ENSMUSG00000032369	Plscr1	92249750	92272278	2462	-1.68348	-0.332418	1.29085e-06	2.10669e-05	99	70	86	51	24	29
chr16	ENSMUSG00000071552	Tigit	43648861	43664184	963	1.85725	1.43146	1.30385e-06	2.1257e-05	66	109	68	714	284	201
chr10	ENSMUSG00000020102	Slc16a7	125226464	125328963	3890	-1.997	-1.65373	1.45759e-06	2.3484e-05	32	35	37	10	10	13
chr7	ENSMUSG00000030731	Syt3	44384102	44400187	3118	-1.89726	-1.05603	1.45834e-06	2.3484e-05	35	58	65	18	17	19
chr4	ENSMUSG00000028544	Slc5a9	111875375	111902918	5184	-1.59675	4.64896	1.62894e-06	2.60185e-05	1953	2922	3143	848	686	1763
chr2	ENSMUSG00000068205	Macrod2	140395309	142392966	10308	-1.73481	0.567126	1.73808e-06	2.75599e-05	164	161	158	50	42	90
chrX	ENSMUSG00000025272	Tro	150645304	150657583	7296	-2.36745	-1.16641	1.78706e-06	2.82574e-05	55	34	67	18	2	19
chr4	ENSMUSG00000028655	Mfsd2a	122946850	122961188	2250	1.80056	0.066455	1.81866e-06	2.86995e-05	25	22	48	196	97	141
chr6	ENSMUSG00000076478	Trbv23	41216073	41216526	347	-1.66295	-0.0174896	1.89864e-06	2.97826e-05	110	111	96	33	54	39
chr15	ENSMUSG00000082233	Gm6506	77443285	77444420	1136	1.5174	0.639313	1.90233e-06	2.98108e-05	45	52	70	190	208	209
chrX	ENSMUSG00000079481	Nhsl2	101849385	102092055	16952	1.6219	1.51844	1.92115e-06	3.00757e-05	50	143	101	474	352	347
chr4	ENSMUSG00000038007	Acer2	86874396	86934822	7159	1.50064	1.32269	1.93737e-06	3.02395e-05	66	116	91	358	397	238
chr17	ENSMUSG00000013562	4833413E03Rik	31557126	31559113	1373	1.88474	0.121285	2.03812e-06	3.16552e-05	35	38	22	99	170	168
chr19	ENSMUSG00000087002	Gm16277	58204139	58236047	662	-1.60316	1.5717	2.07214e-06	3.21519e-05	276	388	286	143	75	181
chr7	ENSMUSG00000032737	Inppl1	101822632	101838076	4981	-1.97097	-0.437555	2.38079e-06	3.63325e-05	58	78	112	25	16	39
chr16	ENSMUSG00000022892	App	84954440	85173707	3128	-2.24029	-1.17038	2.43153e-06	3.70349e-05	35	34	84	20	7	15
chr3	ENSMUSG00000046280	She	89831370	89858834	5733	1.7348	-0.735581	2.51556e-06	3.82041e-05	16	24	15	100	82	57
chr7	ENSMUSG00000025492	Ifitm3	141009586	141010770	678	-2.19194	-0.552217	2.5448e-06	3.84996e-05	74	104	58	42	6	21
chr1	ENSMUSG00000061815	Rufy4	74125541	74148223	2329	-1.69741	0.305937	2.68642e-06	4.04866e-05	184	88	128	53	43	61
chr11	ENSMUSG00000085652	Gm11999	11642203	11685400	813	2.02229	-0.893052	2.88076e-06	4.32087e-05	18	7	17	54	84	77
chr6	ENSMUSG00000037709	Fam13a	58932090	59024549	6328	-1.83408	-0.583897	2.95668e-06	4.4221e-05	80	88	51	32	14	33
chr2	ENSMUSG00000045838	A430105I19Rik	118754158	118762661	4779	-1.90662	0.214174	3.1644e-06	4.69709e-05	79	172	137	42	27	62
chr11	ENSMUSG00000086943	4732414G09Rik	73015856	73018841	2422	-1.56306	1.64428	3.20129e-06	4.734e-05	339	300	353	91	141	184
chr5	ENSMUSG00000052776	Oas1a	120896256	120907521	1885	-1.83207	1.86506	3.61612e-06	5.2977e-05	362	469	378	310	72	86
chrX	ENSMUSG00000025597	Klhl4	114474333	114560829	3584	-2.17771	1.0043	4.07299e-06	5.89031e-05	167	297	235	28	52	108
chr8	ENSMUSG00000087266	Gm15991	67956770	67978051	942	-1.65021	-0.971664	4.14915e-06	5.99495e-05	60	54	47	26	22	18
chr14	ENSMUSG00000076760	Trav3-1	52580707	52581213	343	-2.31789	-0.809948	4.21941e-06	6.07417e-05	66	50	84	10	33	7
chr5	ENSMUSG00000039934	Gsap	21186267	21291701	3745	-1.78669	0.487403	4.44449e-06	6.37489e-05	187	173	101	36	67	63
chr19	ENSMUSG00000049134	Nrap	56320035	56390037	5507	-1.829	-0.835276	4.63471e-06	6.61759e-05	41	81	61	18	24	23
chr4	ENSMUSG00000025743	Sdc3	130792537	130826319	5989	-1.64974	0.729846	4.66082e-06	6.64283e-05	139	154	240	108	77	39
chr7	ENSMUSG00000042659	Arrdc4	68737045	68749241	3989	-1.6599	1.50445	5.32762e-06	7.49819e-05	465	263	188	107	153	106
chr6	ENSMUSG00000087150	BC064078	128992961	129008040	2489	-1.81482	-0.750247	5.34564e-06	7.51683e-05	76	62	56	21	35	14
chr2	ENSMUSG00000009216	Fam163b	27110380	27142491	2959	-1.8585	3.56755	5.8132e-06	8.07338e-05	1013	1147	1792	284	261	795
chr5	ENSMUSG00000066861	Oas1g	120876142	120887613	2340	-2.01983	-0.566453	5.90899e-06	8.17756e-05	66	98	64	50	10	16
chr16	ENSMUSG00000022512	Cldn1	26356642	26371841	3247	-2.33489	-0.928663	5.93156e-06	8.2016e-05	42	32	110	26	7	15
chr9	ENSMUSG00000040146	Rgl3	21971527	21989453	2550	1.54436	1.4366	5.94495e-06	8.2129e-05	70	103	116	465	200	430
chr15	ENSMUSG00000095663	Gm2310	8518683	8519953	1131	-1.96233	-1.43986	6.54654e-06	8.94202e-05	32	46	43	10	9	20
chr7	ENSMUSG00000054385	Ceacam2	25516042	25540004	3935	-1.66679	-1.08363	6.86501e-06	9.33653e-05	58	47	44	21	23	16
chr6	ENSMUSG00000053442	4930597O21Rik	66894654	66896521	984	-1.59005	-0.58327	7.03524e-06	9.51056e-05	86	60	64	37	22	31
chr15	ENSMUSG00000036273	Lrrk2	91673175	91816120	11834	-1.84564	0.140936	7.38723e-06	9.95222e-05	84	88	193	48	28	54
chr17	ENSMUSG00000023951	Vegfa	46016993	46032377	4293	1.5636	3.1883	7.96577e-06	0.000106669	299	176	499	2137	877	861
chr9	ENSMUSG00000070306	Ccdc153	44240677	44247306	1086	-1.58419	2.624	8.04213e-06	0.000107244	434	455	1075	413	181	269
chr2	ENSMUSG00000027456	Sdcbp2	151572622	151590005	1399	1.52742	0.600771	8.65603e-06	0.000114558	54	57	50	338	129	155
chr11	ENSMUSG00000075586	Gm11529	96448323	96464547	639	1.90959	-1.46712	9.65278e-06	0.000126159	6	9	14	46	41	53
chr8	ENSMUSG00000079146	Gm15353	12879878	12883726	702	-1.59523	-0.755048	9.66973e-06	0.000126276	70	52	64	23	28	27
chr6	ENSMUSG00000076609	Igkc	70726435	70726757	323	-1.84775	-0.42144	1.015e-05	0.000131891	50	62	134	34	31	23
chr13	ENSMUSG00000076755	Tcrg-V1	19340016	19340454	347	-1.7561	-1.35958	1.01911e-05	0.000132316	35	45	44	18	10	19
chr3	ENSMUSG00000044468	Fam46c	100451628	100489324	6097	-1.84351	0.706005	1.02455e-05	0.000132913	152	153	236	133	34	39
chr19	ENSMUSG00000048120	Entpd1	40612366	40741602	5580	-2.32809	-0.889503	1.08107e-05	0.000139327	43	43	103	28	19	3
chr11	ENSMUSG00000020279	Il9r	32187541	32200279	4947	-2.16823	1.46763	1.10485e-05	0.000142159	193	327	442	154	22	109
chr19	ENSMUSG00000016498	Pdcd1lg2	29410919	29471157	1645	1.59148	0.513219	1.1361e-05	0.000145467	40	69	38	161	240	159
chrX	ENSMUSG00000087159	Gm15246	169320622	169368190	619	1.68762	-1.10823	1.20327e-05	0.000152702	15	16	12	56	57	64
chr11	ENSMUSG00000040829	Zmynd15	70459433	70466202	4409	-1.95239	-0.861897	1.22168e-05	0.000154913	33	51	99	31	17	14
chr5	ENSMUSG00000029082	Bst1	43818886	43843247	2419	-1.76946	1.83077	1.24936e-05	0.000158041	280	377	512	134	68	230
chr10	ENSMUSG00000086269	Tmcc3os	94567828	94612084	2913	-2.56288	-0.672696	1.33079e-05	0.000167268	86	58	83	1	24	21
chr4	ENSMUSG00000083679	Gm12892	122008193	122009338	1146	1.50731	0.100595	1.34616e-05	0.000168795	23	47	44	180	137	106
chr17	ENSMUSG00000095325	Zfp870	32879228	32886083	5126	-1.54292	-0.0233155	1.36201e-05	0.000170646	101	124	84	43	60	32
chr13	ENSMUSG00000076754	Trgv2	19336573	19337026	350	-1.70341	0.216994	1.48647e-05	0.000184334	67	116	193	64	44	42
chr5	ENSMUSG00000040003	Magi2	19227046	20704798	7239	-1.70485	-1.28217	1.51888e-05	0.000187392	42	34	54	26	12	14
chr8	ENSMUSG00000031449	Atp4b	13386209	13396778	1327	1.70547	-1.32562	1.5564e-05	0.000190902	10	14	12	68	40	46
chr9	ENSMUSG00000048537	Phldb1	44686304	44735198	7179	1.64288	0.630435	1.70933e-05	0.000207239	38	78	39	293	119	223
chr11	ENSMUSG00000018930	Ccl4	83662584	83664683	660	2.23428	0.26469	1.83368e-05	0.000220616	28	19	38	378	125	55
chr14	ENSMUSG00000076761	Trav5-1	52622566	52623082	343	-2.00799	-1.11691	1.97003e-05	0.000235045	66	48	40	11	29	8
chr18	ENSMUSG00000024235	Map3k8	4331327	4353015	4504	1.65725	2.92979	2.01385e-05	0.000239699	254	213	307	2271	619	501
chr7	ENSMUSG00000002771	Grin2d	45831883	45870928	5862	-1.6827	-1.26615	2.02102e-05	0.000240219	42	53	36	17	23	12
chr11	ENSMUSG00000020841	Cpd	76778424	76847018	8332	-1.58009	0.34306	2.07987e-05	0.000245546	99	115	188	52	45	73
chr16	ENSMUSG00000074892	B3galt5	96235801	96319859	6159	-2.15264	0.500886	2.20531e-05	0.000257844	110	196	185	29	20	87
chr15	ENSMUSG00000091709	Gm17189	74784065	74800640	1630	-1.69571	1.95819	2.44769e-05	0.000284073	586	459	218	122	125	238
chr12	ENSMUSG00000079017	Ifi27l2a	103442167	103443680	463	-1.50005	2.36895	2.56466e-05	0.000296337	458	742	422	472	146	162
chr13	ENSMUSG00000047462	A530099J19Rik	19727417	19732951	2773	-3.41674	-0.668525	2.64999e-05	0.000305078	34	32	178	27	1	4
chr14	ENSMUSG00000022180	Slc7a8	54722216	54781886	4033	-1.69494	-0.216206	2.7159e-05	0.000311755	78	74	125	69	23	23
chr9	ENSMUSG00000053070	9230110C19Rik	8021672	8042823	1592	-1.50485	-0.143398	2.72987e-05	0.000312902	112	96	74	34	40	51
chr2	ENSMUSG00000040812	Agbl2	90782727	90834437	6650	1.65378	-1.25988	2.86006e-05	0.000325692	13	13	13	59	63	37
chr16	ENSMUSG00000022656	Pvrl3	46387706	46498525	12747	-1.86993	-0.317638	2.968e-05	0.000335557	104	84	78	12	35	42
chr11	ENSMUSG00000018920	Cxcl16	70453983	70459984	3021	-1.67995	0.176512	3.46481e-05	0.000386708	73	96	195	66	33	49
chr9	ENSMUSG00000074280	Gm6166	57483913	57484585	669	-1.59809	-0.34959	3.50831e-05	0.000390752	53	90	105	45	21	40
chr2	ENSMUSG00000032715	Trib3	152337422	152344032	2125	1.5511	0.677899	3.71834e-05	0.000410948	69	32	67	345	135	177
chr7	ENSMUSG00000030409	Dmpk	19083849	19093821	4330	-1.51788	1.04417	3.80476e-05	0.000418444	168	142	338	91	90	106
chr14	ENSMUSG00000091326	Traj54	54161990	54162043	54	1.76748	0.319987	3.88798e-05	0.000425516	45	40	32	84	189	216
chr12	ENSMUSG00000020990	Cdkl1	69746848	69790707	1689	-1.61324	0.785927	3.90125e-05	0.000426376	112	228	211	58	61	106
chr5	ENSMUSG00000029544	Cabp1	115168689	115194381	2413	1.61688	-1.35314	4.31674e-05	0.000466605	13	13	11	66	47	36
chr12	ENSMUSG00000096349	Gm22513	54696782	54696945	164	-1.6709	-0.0744258	4.36215e-05	0.000470867	53	132	120	42	29	51
chr14	ENSMUSG00000091649	Phf11b	59320964	59341351	1184	-1.6418	-1.65349	4.66788e-05	0.000500098	35	31	32	22	9	10
chr13	ENSMUSG00000035493	Tgfbi	56609603	56639339	2678	-3.1506	-0.291158	4.87201e-05	0.000518942	33	47	232	38	3	8
chr4	ENSMUSG00000028556	Dock7	98936665	99120915	8115	-1.81792	-0.445999	4.92958e-05	0.000523506	99	80	62	14	25	45
chr7	ENSMUSG00000096606	Gm4980	99624082	99627103	3022	-1.53693	-1.44425	5.04579e-05	0.000532615	41	34	37	23	12	15
chr13	ENSMUSG00000097582	Gm26527	93940990	93943015	1948	-2.01337	-0.72836	6.66082e-05	0.000685629	44	32	127	33	14	19
chr2	ENSMUSG00000086605	Gm14290	167098794	167101826	1894	1.8445	-1.26151	6.83125e-05	0.00069997	2	17	16	66	56	42
chr6	ENSMUSG00000056468	5730596B20Rik	52177498	52180851	3354	-2.29657	-0.635725	7.21711e-05	0.000732833	79	73	74	2	21	32
chr2	ENSMUSG00000087445	Gm14286	157544266	157545469	464	1.72605	0.540742	7.47986e-05	0.000757558	45	64	31	102	216	251
chr8	ENSMUSG00000007888	Crlf1	70493158	70504081	1644	1.66605	-1.64301	7.65926e-05	0.000772252	9	8	12	43	33	43
chr19	ENSMUSG00000024675	Ms4a4c	11404770	11427246	1751	1.56895	-0.281578	7.8359e-05	0.000787038	15	44	25	107	125	87
chr14	ENSMUSG00000076826	Trav4-2	53418349	53418872	369	-1.75432	-1.43917	8.14257e-05	0.000815241	32	37	48	13	24	7
chr1	ENSMUSG00000042671	Rgs8	153653025	153700323	9640	2.26259	0.236422	8.30882e-05	0.00082925	8	26	49	177	65	266
chr2	ENSMUSG00000086152	Gm11454	163122606	163143959	714	1.66801	-1.63713	9.1697e-05	0.000903175	14	7	8	53	36	32
chr15	ENSMUSG00000044678	Ly6k	74796874	74799986	829	-1.64083	2.81525	9.55349e-05	0.000935684	1075	868	325	220	224	458
chr2	ENSMUSG00000086231	Rapgef4os3	72244965	72248975	3485	1.52442	0.618452	9.88358e-05	0.000965013	24	67	73	186	185	227
chr1	ENSMUSG00000006411	Pvrl4	171370099	171388598	3746	1.52876	-1.18607	0.000100444	0.000977077	12	14	18	70	59	37
chr7	ENSMUSG00000068566	Myadm	3289038	3299345	3238	-2.06878	-0.939472	0.000101245	0.000983655	33	31	112	33	11	12
chr6	ENSMUSG00000045441	Gprin3	59352461	59426290	3100	1.71889	-0.418684	0.000103331	0.00100206	6	32	32	119	88	92
chr16	ENSMUSG00000022756	Slc7a4	17572018	17576998	3978	-1.51886	-0.773496	0.000110029	0.00105984	45	72	64	25	18	37
chr12	ENSMUSG00000095079	Igha	113254830	113260236	2668	-1.55233	-0.41431	0.000113833	0.00109182	48	73	114	28	37	36
chr6	ENSMUSG00000051331	Cacna1c	118587240	119196418	21191	-1.60983	-0.412612	0.000126636	0.00119784	78	75	85	16	33	47
chr18	ENSMUSG00000024575	Pde6a	61220482	61289924	4521	-1.54677	-0.884353	0.000127501	0.00120417	36	70	62	41	20	15
chr1	ENSMUSG00000025964	Adam23	63445891	63596276	17907	-2.26576	-0.297437	0.00013022	0.00122584	33	47	205	24	20	31
chr14	ENSMUSG00000051506	Wdfy4	32959547	33185508	10512	-1.68514	3.51739	0.000130593	0.00122788	504	737	2470	601	363	529
chr17	ENSMUSG00000060586	H2-Eb1	34305877	34316199	1184	-1.60291	3.37162	0.000136028	0.00126539	562	597	2149	697	401	343
chr1	ENSMUSG00000103230	RP23-100P14.3	40353852	40354536	685	-1.51943	-0.41258	0.00014525	0.00133973	80	75	79	19	35	47
chr4	ENSMUSG00000087016	Gm15979	135430126	135430841	590	1.62365	-1.71787	0.000167078	0.00150705	6	13	9	42	37	33
chr6	ENSMUSG00000102327	Trbv12-3	41127592	41128076	372	-1.62673	-1.13169	0.000167992	0.0015127	56	54	33	13	30	15
chr13	ENSMUSG00000042082	Arsb	93771679	93943016	3989	-1.84021	0.364174	0.000186366	0.00164522	68	86	272	69	30	56
chr12	ENSMUSG00000020644	Id2	25093801	25096092	1270	-1.85151	2.80545	0.000213802	0.00185519	672	355	1299	623	162	115
chr9	ENSMUSG00000081520	Gm16200	90221295	90221625	331	-1.7101	-1.44129	0.000218038	0.00188365	36	33	47	7	25	12
chr17	ENSMUSG00000091491	Vmn2r97	18914322	18948071	2586	-2.05711	-0.733899	0.000231693	0.0019896	105	40	59	16	6	39
chr13	ENSMUSG00000021589	Rhobtb3	75869537	75943925	5684	-1.92346	0.682724	0.000275206	0.00230176	168	211	161	16	53	102
chr3	ENSMUSG00000046743	Fat4	38886940	39011985	17165	-1.59261	-0.157524	0.000289983	0.00241255	84	89	111	22	29	65
chr14	ENSMUSG00000033730	Egr3	70077445	70080157	1416	-1.65677	-1.1458	0.000299691	0.00248543	31	40	71	35	17	8
chr6	ENSMUSG00000030214	Plbd1	136612070	136661928	2633	-1.71937	2.03527	0.000320736	0.00263087	243	192	900	270	128	140
chr19	ENSMUSG00000044424	Gm9493	23619742	23620320	579	2.0221	0.372111	0.000418033	0.00331357	16	12	76	338	116	121
chr14	ENSMUSG00000025279	Dnase1l3	7964533	7994573	5151	-2.41268	-0.105703	0.00044854	0.00352674	33	68	230	65	12	10
chr15	ENSMUSG00000068227	Il2rb	78480553	78495066	2785	-1.57821	0.202733	0.000499904	0.00388406	43	130	191	75	44	41
chr13	ENSMUSG00000069301	Hist1h2ag	22042460	22042944	485	2.01583	-1.57773	0.000603341	0.00457048	20	0	5	53	37	42
chr4	ENSMUSG00000054752	Fsd1l	53631471	53707009	9739	-1.84436	-0.547537	0.000666625	0.00497543	64	33	128	30	9	41
chrX	ENSMUSG00000057836	Xlr3a	73086293	73097095	4045	-2.41588	-0.0195541	0.00088779	0.00636694	95	87	170	64	0	27
chr11	ENSMUSG00000057098	Ebf1	44617317	45008091	9756	1.66587	-1.0426	0.00105217	0.00732837	27	10	8	120	32	43
chr8	ENSMUSG00000096938	9530052E02Rik	11007850	11054541	1849	1.75495	1.65172	0.00107328	0.00744961	95	71	133	1102	180	157
chr6	ENSMUSG00000099869	1700030F04Rik	117646693	117751769	802	1.65156	-0.528801	0.00167078	0.010692	48	6	13	112	94	68
chr19	ENSMUSG00000034765	Dusp5	53529109	53542431	2473	1.92651	7.94581	0.00185842	0.0115868	5297	3123	13399	95362	13967	10160
chr5	ENSMUSG00000056004	9330182L06Rik	9266118	9481825	7918	-1.95086	-0.640528	0.00281267	0.0162378	66	70	79	0	39	27
chr4	ENSMUSG00000028362	Tnfsf8	63831308	63861347	3807	-1.52431	-0.321873	0.00318055	0.0179923	39	135	75	72	13	32
chr14	ENSMUSG00000022114	Spry2	105891949	105896819	2085	-1.58686	-0.387464	0.00391037	0.0214207	79	49	112	85	14	13
chr13	ENSMUSG00000045312	Lhfpl2	94057796	94195409	8276	-1.58069	0.208263	0.00421858	0.0227373	80	95	191	53	12	90
chr9	ENSMUSG00000060509	Xcr1	123852315	123862029	4453	-1.53673	0.405914	0.00474105	0.0250224	55	68	293	100	47	44
chr12	ENSMUSG00000004698	Hdac9	34371503	34528889	4422	-1.78208	-0.808215	0.00482253	0.0253239	33	66	85	63	6	7
chr3	ENSMUSG00000028266	Lmo4	144188530	144205220	3295	-1.46824	5.4259	1.48478e-21	2.16517e-19	4609	4457	4366	2612	1933	1760
chr11	ENSMUSG00000020297	Nsg2	32000463	32059202	4157	-1.41409	8.07778	3.83053e-19	4.46867e-17	27919	27984	27669	17306	12352	11178
chr2	ENSMUSG00000005802	Slc30a4	122681233	122702663	5482	-1.44845	5.46771	5.15603e-19	5.92717e-17	3991	4737	5046	2646	2026	1868
chr11	ENSMUSG00000054404	Slfn5	82951349	82962941	4427	-1.43421	4.47721	9.3801e-19	1.03306e-16	2208	2419	2287	1253	1092	951
chr13	ENSMUSG00000046876	Atxn1	45549758	45964991	10605	-1.40994	5.01293	1.24332e-18	1.33876e-16	3272	3117	3588	1815	1578	1438
chr8	ENSMUSG00000031608	Galnt7	57523828	57653032	5253	-1.33586	5.82351	1.04016e-17	9.98869e-16	5483	5534	6234	3305	2736	2749
chr13	ENSMUSG00000003992	Ssbp2	91460283	91703429	7961	-1.29999	6.55222	1.05461e-17	1.00096e-15	9180	9882	9327	5720	4577	4564
chr7	ENSMUSG00000032776	Mctp2	72077830	72306595	5789	1.47369	5.21452	1.05504e-17	1.00096e-15	1252	1461	1463	6050	5239	3749
chr19	ENSMUSG00000024669	Cd5	10718143	10738974	2069	1.4947	9.82625	2.65968e-17	2.39356e-15	36516	33923	30711	151118	126806	92133
chr10	ENSMUSG00000025402	Nab2	127660918	127668568	2941	-1.44143	4.691	3.48155e-17	3.08039e-15	2774	2537	2719	1598	1276	970
chr7	ENSMUSG00000055652	Klhl25	75848338	75874130	3385	1.26929	5.57535	5.0896e-17	4.38011e-15	2002	1985	1955	7210	6085	5202
chrX	ENSMUSG00000025246	Tbl1x	77511013	77662983	7052	1.34513	8.21339	5.52657e-17	4.73032e-15	11313	11651	12689	43088	39651	33673
chr7	ENSMUSG00000035239	Neu3	99811439	99828417	3341	-1.49461	4.6834	9.24055e-17	7.78232e-15	2609	2967	2490	1220	1144	1279
chr13	ENSMUSG00000021756	Il6st	112464070	112510086	11099	-1.24941	7.89209	1.76507e-16	1.42554e-14	23084	23835	24209	15060	12212	11352
chr16	ENSMUSG00000003526	Prodh	18060357	18090203	3461	-1.39577	4.64704	5.39745e-16	4.12643e-14	2428	2923	2371	1467	1085	1231
chr18	ENSMUSG00000037815	Ctnna1	35118888	35254773	3698	-1.48297	5.48596	6.34088e-16	4.80108e-14	4366	4595	5077	2119	1841	2422
chr5	ENSMUSG00000037685	Atp8a1	67618140	67847432	10962	-1.32397	6.31151	6.74016e-16	5.07899e-14	7844	8127	8169	4194	4066	4035
chr17	ENSMUSG00000035929	H2-Q4	35379617	35385290	2596	-1.32491	7.03335	1.78883e-15	1.2923e-13	12717	14001	13107	9301	6225	5299
chr4	ENSMUSG00000066026	Dhrs3	144892827	144928209	2927	-1.28537	5.88616	2.10177e-15	1.50458e-13	6054	6152	5634	4250	2724	2601
chr10	ENSMUSG00000034917	Tjp3	81273207	81291267	3024	-1.39435	4.72223	2.95727e-15	2.08852e-13	2892	2415	2825	1427	1133	1400
chr6	ENSMUSG00000029776	Hibadh	52546228	52640389	2226	-1.21082	6.51596	3.01115e-15	2.11708e-13	8460	9697	9026	6031	4594	4559
chr5	ENSMUSG00000085455	1810059H22Rik	148953748	148970122	2897	-1.39154	5.46464	3.06405e-15	2.1447e-13	4494	4735	4370	2183	1967	2437
chr3	ENSMUSG00000028173	Wls	159839737	159935833	3304	-1.20769	5.83152	3.36729e-15	2.32594e-13	5906	5658	5340	3695	3055	2702
chr6	ENSMUSG00000038390	Gpr162	124858444	124863917	2676	-1.27951	6.47775	3.98531e-15	2.69376e-13	10081	8371	8400	5344	4197	4676
chr6	ENSMUSG00000029814	Igf2bp3	49085221	49214954	4344	1.43361	5.03262	5.90421e-15	3.90695e-13	985	1354	1417	5212	3616	4284
chr7	ENSMUSG00000030605	Mfge8	79133769	79149060	2125	-1.403	4.04487	6.84551e-15	4.47344e-13	1921	1715	1458	957	774	752
chr2	ENSMUSG00000059013	Sh2d3c	32721055	32755512	5233	1.2583	5.93005	8.51469e-15	5.54123e-13	2249	2699	2692	10162	6832	6815
chr3	ENSMUSG00000028076	Cd1d1	86995834	86999441	2570	-1.2838	5.50372	9.23209e-15	5.95886e-13	4484	4970	4227	3094	2377	1847
chr3	ENSMUSG00000027508	Pag1	9687479	9833679	9580	1.25838	9.21403	1.01938e-14	6.49971e-13	23552	23357	27549	86400	72909	69892
chr11	ENSMUSG00000018401	Mtmr4	87592162	87616302	6240	1.36393	8.02597	1.2213e-14	7.7246e-13	10974	9015	11029	46458	32274	25832
chr5	ENSMUSG00000064267	Hvcn1	122206804	122242297	3563	1.1801	5.92019	1.48942e-14	9.27148e-13	2514	2808	2560	9309	6791	7020
chr12	ENSMUSG00000021263	Degs2	108686792	108702306	3574	1.37076	5.69446	1.71759e-14	1.05999e-12	2025	2256	1857	6860	7562	5828
chr16	ENSMUSG00000022657	Cd96	46035657	46120251	2184	-1.34178	6.30888	2.04003e-14	1.23098e-12	7557	9297	7330	5203	4095	3119
chr19	ENSMUSG00000093315	Mir5114	44303171	44303231	61	1.21914	5.06632	2.261e-14	1.35393e-12	1322	1517	1438	5100	3710	4057
chr7	ENSMUSG00000002985	Apoe	19696109	19699166	1980	-1.49894	4.02031	2.54465e-14	1.50158e-12	1545	2090	1463	894	658	771
chr8	ENSMUSG00000056608	Chd9	90828835	91054508	11565	-1.22586	6.48551	2.81008e-14	1.6452e-12	8517	8786	9394	5179	4489	4929
chr15	ENSMUSG00000023008	Fmnl3	99317225	99370482	5021	1.20186	7.6968	2.99634e-14	1.7413e-12	8873	8816	9047	31820	26450	21371
chr4	ENSMUSG00000040183	Ankrd6	32804035	32950841	5477	1.46055	7.35502	3.15146e-14	1.82472e-12	7365	5607	5586	24665	24943	16177
chr1	ENSMUSG00000026202	Tuba4a	75214228	75219865	3701	1.23557	6.33319	4.58075e-14	2.56734e-12	3140	3286	3791	13362	9418	8571
chr11	ENSMUSG00000051650	B3gnt2	22834747	22860961	3350	-1.16413	5.7125	7.89967e-14	4.36533e-12	4782	5540	5099	3490	2663	2733
chr2	ENSMUSG00000038831	Ralgps1	33133417	33371486	7657	-1.23821	5.36134	8.24789e-14	4.54182e-12	4149	3966	4163	2207	2206	2211
chr8	ENSMUSG00000030465	Psd3	67689082	68062286	15304	-1.30241	4.29358	9.18459e-14	5.0225e-12	1959	1843	2131	1101	1094	888
chr15	ENSMUSG00000037280	Galnt6	100691813	100729376	3871	1.19995	7.05629	1.0702e-13	5.8035e-12	5557	5977	5631	19229	17765	13809
chr1	ENSMUSG00000026617	Bpnt1	185332149	185357777	2263	1.32786	3.86722	1.1128e-13	6.00186e-12	586	551	626	2197	1802	1708
chr3	ENSMUSG00000027863	Cd2	101275899	101287939	1741	-1.31165	6.40558	1.27871e-13	6.84982e-12	9174	9477	7059	5693	4352	3441
chr8	ENSMUSG00000031808	Slc27a1	71568927	71586708	2795	1.12817	6.07544	1.39249e-13	7.40887e-12	2965	3086	2948	10029	8405	7000
chr9	ENSMUSG00000032479	Map4	109931458	110083946	10576	-1.16826	7.76243	1.46154e-13	7.69824e-12	20174	22966	20781	13521	11706	11303
chr2	ENSMUSG00000027496	Aurka	172356190	172370535	2531	1.29827	6.35857	1.70581e-13	8.92517e-12	3065	3327	3692	14392	8072	9958
chr19	ENSMUSG00000024670	Cd6	10789341	10830058	3404	1.2294	9.54392	1.88922e-13	9.8093e-12	32476	32411	30050	121819	93690	74261
chr9	ENSMUSG00000053128	Rnf26	44066327	44113517	4546	1.2232	6.11931	2.04292e-13	1.05488e-11	3022	2954	2887	11272	6888	8716
chr17	ENSMUSG00000072082	Ccnf	24223232	24251409	3099	1.30207	7.03265	2.39347e-13	1.22385e-11	4794	5479	5790	20334	12866	17947
chr7	ENSMUSG00000018909	Arrb1	99535466	99606771	11175	-1.21551	5.48709	3.0946e-13	1.55709e-11	4386	4260	4687	2545	2187	2595
chr15	ENSMUSG00000090062	Galnt6os	100695780	100704896	1389	1.23711	4.41422	3.14627e-13	1.57805e-11	912	852	932	2956	2874	2325
chr11	ENSMUSG00000057219	Armc7	115475667	115490467	3069	1.18325	6.20108	3.24323e-13	1.62151e-11	3481	3257	2826	10442	9119	8364
chr11	ENSMUSG00000085853	Gm12167	46342287	46345020	578	1.18738	5.46002	3.374e-13	1.67625e-11	1978	1830	1900	7443	5192	4358
chr3	ENSMUSG00000074604	Mgst2	51660360	51682677	3703	-1.39126	5.74934	3.68433e-13	1.82467e-11	4163	6788	5613	3030	2717	2374
chr2	ENSMUSG00000038400	Pmepa1	173224458	173276533	4913	1.21146	4.74904	5.51462e-13	2.68055e-11	1326	1098	1021	4131	3201	2992
chr19	ENSMUSG00000056612	Ppp1r14b	6975048	6977324	919	-1.22536	5.85526	8.1873e-13	3.90733e-11	6244	6043	4963	4206	2533	2888
chr1	ENSMUSG00000026080	Chst10	38863867	38898161	11964	-1.31024	5.68034	9.34367e-13	4.41902e-11	5808	4949	4788	2821	3079	2126
chr17	ENSMUSG00000024242	Map4k3	80580512	80728093	4231	-1.31325	3.66433	1.27444e-12	5.92072e-11	1355	1180	1309	799	654	549
chr6	ENSMUSG00000030275	Etnk1	143167230	143208542	6429	1.29482	10.2487	1.39592e-12	6.42816e-11	49634	52687	47540	157298	178947	132500
chr3	ENSMUSG00000027630	Tbl1xr1	22076652	22216594	8362	1.08116	7.95903	2.04484e-12	9.25409e-11	10750	11926	11291	38015	28274	26901
chr15	ENSMUSG00000003352	Cacnb3	98632220	98644530	3120	-1.33565	4.28383	2.1278e-12	9.5201e-11	2251	1641	2041	1163	1085	785
chr8	ENSMUSG00000031860	Pbx4	69832491	69872292	2217	-1.44809	3.00348	2.23703e-12	9.95227e-11	927	770	798	451	366	361
chr3	ENSMUSG00000041750	Cd1d2	86986551	86989780	1527	-1.49158	3.46885	2.45754e-12	1.08718e-10	1239	1223	1012	728	517	374
chr7	ENSMUSG00000042797	Aqp11	97726379	97738247	1322	-1.24215	6.92215	2.48671e-12	1.09701e-10	14398	12032	9837	7871	5534	6401
chr5	ENSMUSG00000066640	Fbxl18	142866946	142895421	12563	1.12268	5.16497	3.43283e-12	1.49761e-10	1531	1586	1680	4650	4192	4498
chr10	ENSMUSG00000019838	Slc16a10	40033535	40142254	5394	1.41344	7.20872	4.18301e-12	1.81483e-10	6069	5230	5871	16633	23026	17971
chr2	ENSMUSG00000004105	Angptl2	33216069	33247717	6286	1.05177	5.79045	4.24405e-12	1.83625e-10	2568	2556	2532	8194	6646	5703
chr1	ENSMUSG00000026509	Capn2	182467260	182517608	6345	-1.30941	4.26983	4.2879e-12	1.85014e-10	1806	2148	1891	1168	766	1101
chr1	ENSMUSG00000026600	Soat1	156424525	156474331	9791	-1.21438	7.12665	4.58464e-12	1.9674e-10	14894	13534	13115	7270	7864	7576
chr11	ENSMUSG00000008855	Hdac5	102194432	102230166	8780	1.07685	7.29718	4.67974e-12	2.00275e-10	7104	7176	7231	23959	19267	15641
chr6	ENSMUSG00000038252	Ncapd2	125168007	125191701	6267	1.29445	9.38714	6.04949e-12	2.55425e-10	22606	26968	32895	112035	68596	82645
chr6	ENSMUSG00000018999	Slc35b4	34153380	34177111	9177	-1.13176	6.13918	6.18943e-12	2.60634e-10	5943	7531	7109	4492	3718	3858
chr10	ENSMUSG00000019849	Prep	45067206	45158997	2729	-1.11585	6.38393	7.08742e-12	2.92965e-10	7506	8460	8339	5330	4132	4930
chr12	ENSMUSG00000034761	Map4k5	69803750	69893200	8614	-1.45543	4.95951	7.87918e-12	3.24841e-10	3404	3149	3145	1627	1913	1001
chr4	ENSMUSG00000038024	Dennd4c	86748555	86850603	8482	-1.05299	7.0835	8.24006e-12	3.3795e-10	12881	12766	13280	8946	7949	7215
chr6	ENSMUSG00000093661	Eif4e3	99625135	99666771	2515	-1.17791	6.08506	8.54844e-12	3.48781e-10	7200	6700	6126	3886	4245	3176
chr2	ENSMUSG00000027111	Itga6	71745616	71858416	9025	-1.10452	6.23571	9.43679e-12	3.81077e-10	6927	6882	8067	5048	3780	4280
chr17	ENSMUSG00000033826	Dnah8	30624354	30875264	14583	-1.15375	7.89621	1.0678e-11	4.29001e-10	23878	21072	24959	13654	12455	13930
chr10	ENSMUSG00000019820	Utrn	12382188	12861735	12382	1.16927	8.51336	1.14463e-11	4.5753e-10	15216	15421	17196	45086	47798	43935
chr2	ENSMUSG00000042272	Sestd1	77180340	77280592	9857	-1.14307	5.15906	1.16482e-11	4.64423e-10	2940	3713	3805	2229	1837	2009
chr10	ENSMUSG00000020251	Glt8d2	82650433	82690650	5773	-1.42011	3.06607	1.2201e-11	4.85236e-10	818	923	851	521	324	411
chr11	ENSMUSG00000051378	Kif18b	102905529	102925124	3572	1.28456	6.41443	1.26632e-11	5.0235e-10	3012	3308	4232	14497	8213	10795
chr6	ENSMUSG00000005667	Mthfd2	83305691	83317606	2722	1.11354	5.06409	1.36372e-11	5.38383e-10	1345	1519	1628	4858	3572	4101
chr2	ENSMUSG00000006494	Pdk1	71873224	71903858	7779	-1.05174	7.43441	1.36399e-11	5.38383e-10	17402	16225	16010	12475	10169	8377
chr11	ENSMUSG00000020914	Top2a	98992943	99024189	9013	1.31338	10.5312	1.50065e-11	5.89371e-10	47262	59222	74075	229358	158586	191687
chr15	ENSMUSG00000013846	St3gal1	67102875	67113992	4985	-1.04566	5.03246	1.52996e-11	5.99388e-10	3183	2961	3232	2330	1745	1796
chr4	ENSMUSG00000086320	Gm12840	117700188	117700923	627	1.18223	4.78239	1.57809e-11	6.16707e-10	1146	1163	1266	3638	3861	2884
chr17	ENSMUSG00000024300	Myo1f	33555719	33607764	4914	1.19967	5.33059	1.69957e-11	6.62536e-10	1515	2100	1572	5974	5254	4157
chr16	ENSMUSG00000023088	Abcc1	14361558	14475737	12366	1.17945	4.22758	1.84607e-11	7.1787e-10	706	811	918	2731	2303	2078
chr13	ENSMUSG00000021451	Sema4d	51701246	51793747	6449	1.04224	8.97164	2.02423e-11	7.81363e-10	24512	22582	22707	71217	58531	55545
chr11	ENSMUSG00000018362	Kpna2	106988629	106999541	2873	1.15381	6.10288	2.06141e-11	7.93767e-10	2553	3185	3321	9067	7716	8971
chr6	ENSMUSG00000076469	Trbv13-2	41121396	41121832	340	-1.44467	4.75539	2.35418e-11	9.04293e-10	3019	2997	2386	1071	1509	1297
chr2	ENSMUSG00000027075	Slc43a1	84838850	84863594	5716	-1.08228	5.97747	2.46565e-11	9.44807e-10	6428	5761	6014	4387	2926	3784
chr1	ENSMUSG00000038349	Plcl1	55405921	55754285	6687	-1.07506	4.84195	2.62067e-11	1.00177e-09	2982	2739	2550	1849	1683	1508
chr7	ENSMUSG00000030930	Chst15	132235780	132317228	5388	1.25458	3.79374	2.89254e-11	1.10035e-09	593	583	561	2468	1476	1491
chr2	ENSMUSG00000027099	Mtx2	74825803	74878431	3675	-1.22888	3.88493	2.92525e-11	1.11011e-09	1546	1520	1337	845	819	739
chr15	ENSMUSG00000038679	Trps1	50654752	50890463	13380	-1.47019	4.34534	3.03167e-11	1.14773e-09	1901	2426	2025	879	809	1204
chr10	ENSMUSG00000040345	Arhgap9	127323727	127329943	1811	1.05055	7.10662	3.16813e-11	1.19081e-09	5722	6926	6434	20636	15874	14688
chr17	ENSMUSG00000099474	1700097N02Rik	30622441	30626905	845	-1.14313	4.37257	3.28887e-11	1.2274e-09	2108	2137	1819	1491	951	1123
chr2	ENSMUSG00000027605	Acss2	155517948	155585724	10163	-1.31033	5.29386	3.3298e-11	1.23974e-09	2839	4563	4486	2234	1876	2035
chr17	ENSMUSG00000047507	Baiap3	25242659	25256364	5112	1.06274	6.38975	3.68378e-11	1.35551e-09	3388	4094	4059	12346	10113	8724
chr6	ENSMUSG00000023274	Cd4	124864692	124888221	4032	-1.05775	9.38045	4.20122e-11	1.52454e-09	65408	64980	61136	42628	37538	37721
chr17	ENSMUSG00000040276	Pacsin1	27655509	27711106	4886	1.05369	5.13259	4.80685e-11	1.72838e-09	1615	1608	1623	4993	4517	3471
chr6	ENSMUSG00000033769	Exoc6b	84618487	85069513	11187	-1.0932	4.4746	5.04555e-11	1.81008e-09	2337	1954	2146	1552	1289	1063
chrX	ENSMUSG00000033460	Armcx1	134717963	134721917	3227	-1.2791	3.49859	6.3642e-11	2.26764e-09	1068	1298	1037	653	575	570
chr9	ENSMUSG00000097467	Gm26737	44112923	44121947	2138	1.2699	3.78972	7.48964e-11	2.64929e-09	556	554	609	2417	1339	1665
chr1	ENSMUSG00000041439	Mfsd6	52656286	52727462	8231	-1.06791	4.31361	7.5026e-11	2.64929e-09	1890	1891	1943	1280	1153	1071
chr7	ENSMUSG00000054555	Adam12	133883199	134232146	8273	-1.20867	5.69472	7.6173e-11	2.68378e-09	6485	4128	4766	3479	2617	2521
chr14	ENSMUSG00000085302	Trav8-2	53738302	53741038	2371	1.34553	4.48248	8.15056e-11	2.85887e-09	834	1003	843	3865	3156	1885
chrX	ENSMUSG00000031246	Sh3bgrl	109095365	109197873	3298	-1.01747	6.33827	8.49434e-11	2.96624e-09	7253	8403	7380	5685	4384	4604
chr6	ENSMUSG00000097815	Gm26809	18844220	18847360	2981	1.04672	7.79849	9.03094e-11	3.1397e-09	9574	10049	11258	32970	26945	22680
chr1	ENSMUSG00000015314	Slamf6	171917515	171953170	10832	-1.27705	6.75941	1.13434e-10	3.9177e-09	9007	12499	11114	6292	4333	6607
chr6	ENSMUSG00000029810	Tmem176b	48833811	48841374	2049	-1.17074	3.78486	1.17949e-10	4.06473e-09	1498	1320	1240	898	755	672
chr3	ENSMUSG00000048109	Rbm15	107326110	107333289	3270	1.03384	5.7632	1.25082e-10	4.29175e-09	2411	2424	2740	8131	5501	6448
chr15	ENSMUSG00000000552	Zfp385a	103313895	103340086	2291	1.19825	3.96656	1.29348e-10	4.42849e-09	720	579	714	2589	1654	1777
chr16	ENSMUSG00000003531	Dgcr6	18052860	18071632	2985	-1.03902	5.21577	1.32653e-10	4.53179e-09	3452	3848	3332	2942	1820	1989
chr5	ENSMUSG00000005474	Myl10	136693146	136701094	822	1.4328	3.98346	1.43379e-10	4.8876e-09	441	685	687	2931	1565	1924
chr15	ENSMUSG00000023055	Calcoco1	102706779	102722178	3963	-0.992985	6.2358	1.53986e-10	5.22656e-09	7388	7328	6621	5547	4356	3971
chr7	ENSMUSG00000002068	Ccne1	38097984	38107534	2662	1.28609	4.93985	1.61103e-10	5.45638e-09	979	1439	1373	5484	2868	3759
chr5	ENSMUSG00000063646	Jakmip1	37028335	37148001	6233	1.04731	8.55599	1.61513e-10	5.45851e-09	18341	17728	16137	53278	48227	37634
chr9	ENSMUSG00000032411	Tfdp2	96196275	96323646	14029	-0.996133	5.77266	1.63716e-10	5.52112e-09	5077	5387	5023	3549	3119	3269
chr17	ENSMUSG00000073434	Wdr90	25844771	25861501	8466	1.17248	5.89776	1.64558e-10	5.53459e-09	2337	2325	3125	8726	5986	7895
chr1	ENSMUSG00000026094	Stk17b	53755506	53785224	5185	1.22609	9.1212	1.64818e-10	5.53459e-09	23616	23971	23347	102892	68321	47661
chr19	ENSMUSG00000024862	Klc2	5107746	5118560	4134	-1.16133	3.93761	1.82545e-10	6.0652e-09	1603	1488	1411	921	901	757
chr6	ENSMUSG00000076483	Trbj1-1	41533864	41533911	48	1.18573	4.5798	1.93518e-10	6.38933e-09	926	1187	988	4235	2525	2500
chr2	ENSMUSG00000026879	Gsn	35279663	35307892	2977	1.06857	8.00526	1.98706e-10	6.5469e-09	11766	13229	10291	39908	30897	25380
chr8	ENSMUSG00000031758	Cdyl2	116568724	116732991	8087	-0.99632	5.36106	2.06867e-10	6.80157e-09	3883	4022	3738	2726	2560	2203
chr9	ENSMUSG00000032122	Slc37a2	37229149	37255738	5079	-1.00808	5.7121	2.10016e-10	6.89071e-09	4500	4999	5391	3833	2769	2975
chr8	ENSMUSG00000055675	Kbtbd11	15011025	15033333	7137	1.12853	7.58347	2.54351e-10	8.29353e-09	10262	7516	7826	28690	24743	18999
chr9	ENSMUSG00000057191	AB124611	21526176	21545333	1447	-1.23177	3.2725	2.76076e-10	8.96478e-09	931	1055	895	614	475	493
chr1	ENSMUSG00000004552	Ctse	131638306	131675505	3170	-1.19933	3.90298	2.97709e-10	9.60782e-09	1259	1691	1481	1088	713	715
chr15	ENSMUSG00000036944	Tmem71	66526212	66561046	2931	-1.21234	4.12306	2.99067e-10	9.63192e-09	1494	2159	1523	1138	929	820
chr2	ENSMUSG00000027510	Rbm38	173020498	173034734	2869	1.00831	7.68934	3.56522e-10	1.13661e-08	10415	9306	9430	27556	26038	21690
chr11	ENSMUSG00000098650	Gm28048	22834744	22982090	2746	-0.964032	5.92401	3.73735e-10	1.18908e-08	5323	6062	5687	4630	3296	3418
chr8	ENSMUSG00000031749	St3gal2	110919922	110972480	5041	-1.07812	4.42479	4.11847e-10	1.29984e-08	2250	1754	2193	1406	1252	1116
chr9	ENSMUSG00000103508	Map4	109978869	110081742	3378	-0.954057	6.9498	4.34203e-10	1.36492e-08	11051	11784	11845	8480	7346	7159
chr8	ENSMUSG00000031642	Sh3rf1	61224171	61396072	5181	-1.26686	3.55595	4.41402e-10	1.37929e-08	1204	1086	1242	717	488	682
chr6	ENSMUSG00000030123	Plxnd1	115954811	115995005	7192	-1.01773	8.93967	4.47476e-10	1.39275e-08	50256	41008	48553	32954	28639	27135
chr6	ENSMUSG00000001517	Foxm1	128362967	128375893	5498	1.07866	7.41492	4.51217e-10	1.40162e-08	6890	7211	9215	24911	17523	21114
chr3	ENSMUSG00000047557	Lxn	67457998	67463926	1508	-1.38156	3.47113	4.69436e-10	1.45534e-08	1378	1102	928	600	628	449
chr10	ENSMUSG00000019998	Stx7	24149317	24188959	2500	-1.07009	4.80641	5.00631e-10	1.54617e-08	2969	2542	2550	1961	1736	1270
chr11	ENSMUSG00000020493	Prr11	87089153	87108708	3824	1.12362	5.86213	5.0089e-10	1.54617e-08	2225	2314	3237	9072	6276	6644
chr19	ENSMUSG00000024766	Lipo1	33517740	33761951	3431	-1.26237	2.99642	5.10555e-10	1.57045e-08	826	826	742	511	365	413
chr11	ENSMUSG00000020785	Camkk1	73019008	73042073	3728	-0.997647	5.65384	5.29284e-10	1.62489e-08	5006	4434	4827	3201	2892	3037
chr8	ENSMUSG00000040010	Slc7a5	121881150	121907694	3708	1.29832	5.76146	5.35946e-10	1.64214e-08	1670	2187	2806	7792	5552	7679
chr2	ENSMUSG00000027326	Casc5	119047119	119105501	8542	1.23836	7.5084	5.43134e-10	1.66094e-08	5980	7478	9586	23613	20833	24826
chr16	ENSMUSG00000022849	Hspbap1	35770386	35828446	4590	-1.12639	3.92837	5.52274e-10	1.68561e-08	1555	1556	1329	1035	880	714
chr9	ENSMUSG00000032561	Acpp	104288316	104337728	7245	1.40394	2.91853	5.65321e-10	1.7221e-08	351	256	270	1119	1070	799
chr19	ENSMUSG00000024851	Pitpnm1	4099998	4113965	6889	1.02248	7.09243	5.75469e-10	1.74963e-08	6353	6532	6260	17609	18017	14167
chr11	ENSMUSG00000037533	Rapgef6	54522847	54699285	12911	1.04493	8.71381	5.92997e-10	1.79944e-08	18887	19314	20098	55641	56453	42216
chr2	ENSMUSG00000027603	Ggt7	155490379	155518237	3264	-1.48566	3.02922	6.03462e-10	1.82768e-08	603	928	1026	482	336	365
chr4	ENSMUSG00000028523	Tctex1d1	102986379	103005594	2542	-1.30311	4.38491	6.18254e-10	1.86888e-08	2068	2433	1823	1639	1024	726
chr10	ENSMUSG00000019942	Cdk1	69336635	69352938	3445	1.04603	6.71073	6.62989e-10	1.99645e-08	4027	4975	5528	16473	10332	12211
chr16	ENSMUSG00000049916	2610318N02Rik	17113399	17125106	1265	1.0763	4.69957	6.67682e-10	2.00674e-08	1008	1331	1211	4154	2705	2888
chr15	ENSMUSG00000039942	Ptger4	5206661	5244187	6648	-0.977997	5.12049	6.78581e-10	2.03174e-08	3623	3072	3118	2478	2112	1836
chr12	ENSMUSG00000002997	Prkar2b	31958476	32061296	3652	-1.11689	4.37462	7.27454e-10	2.16973e-08	1784	2105	2148	1624	920	1096
chr10	ENSMUSG00000064181	Rab3ip	116905784	116950380	2690	-1.02448	4.33066	7.28799e-10	2.16973e-08	2014	1969	1753	1335	1179	1107
chr19	ENSMUSG00000024677	Ms4a6b	11516512	11531256	4485	-1.25354	5.75939	7.56124e-10	2.23838e-08	4766	6948	4520	3360	2246	3153
chr5	ENSMUSG00000029516	Cit	115845278	116008947	15387	1.21516	6.47549	7.92639e-10	2.34208e-08	3086	3518	4783	12833	9027	12119
chr7	ENSMUSG00000030867	Plk1	122159437	122169875	2203	1.11836	6.69097	8.69888e-10	2.55595e-08	4169	4228	5455	17215	9377	12659
chr13	ENSMUSG00000021477	Ctsl	64363214	64370306	1971	-1.15111	6.4673	9.23078e-10	2.69802e-08	9663	9004	7289	7071	4720	3576
chr1	ENSMUSG00000051285	Pcmtd1	7088920	7173628	6654	-1.02163	6.23486	9.23382e-10	2.69802e-08	7138	7852	6474	4812	4729	3996
chr10	ENSMUSG00000039981	Zc3h12d	7832470	7870397	4093	-1.35059	2.57753	1.089e-09	3.17604e-08	585	586	651	370	270	284
chr14	ENSMUSG00000022034	Esco2	65819038	65833994	4010	1.122	6.27612	1.09953e-09	3.20084e-08	2782	3595	3994	12143	7594	9553
chr9	ENSMUSG00000037405	Icam1	21015960	21028797	2540	1.05935	4.67006	1.14897e-09	3.33243e-08	1076	1267	1163	4235	2869	2458
chr1	ENSMUSG00000026601	Axdnd1	156323509	156421159	5196	-1.18181	3.7572	1.22534e-09	3.54089e-08	1201	1469	1320	951	577	754
chr9	ENSMUSG00000032598	Nckipsd	108808368	108818844	4656	1.10287	3.65262	1.28036e-09	3.69311e-08	569	558	567	1921	1503	1295
chr8	ENSMUSG00000071176	Arhgef10	14911663	15001085	9210	1.01859	4.7781	1.2927e-09	3.72189e-08	1283	1425	1144	3786	3436	2825
chr14	ENSMUSG00000055538	Zcchc24	25711642	25769039	4557	-0.964327	5.23152	1.31705e-09	3.78508e-08	3231	3456	3875	2562	2105	2281
chr13	ENSMUSG00000021710	Nln	104023439	104109614	3780	-1.45525	2.7739	1.44446e-09	4.14369e-08	589	727	814	381	254	364
chr2	ENSMUSG00000040084	Bub1b	118598211	118641591	4275	1.13755	7.9715	1.46816e-09	4.20401e-08	9214	10350	13786	37826	25307	31704
chr9	ENSMUSG00000004099	Dnmt1	20907206	20959888	6304	1.08965	9.1887	1.49366e-09	4.26927e-08	23952	25309	30074	87151	55800	75223
chr8	ENSMUSG00000102615	RP23-81K14.2	15024326	15028422	4097	1.1085	5.21355	1.56127e-09	4.45443e-08	2040	1382	1574	5611	4750	3599
chr6	ENSMUSG00000061758	Akr1b10	34384218	34396950	3535	-1.04115	4.098	1.63934e-09	4.6687e-08	1542	1840	1518	1241	914	927
chr15	ENSMUSG00000022329	Stk3	34875496	35155806	3237	-1.26634	3.25549	1.69887e-09	4.82082e-08	815	1030	1022	559	433	536
chr7	ENSMUSG00000030677	Kif22	127027732	127042420	2063	0.988664	6.99138	1.87681e-09	5.29711e-08	5490	6106	6533	19266	12395	15002
chr14	ENSMUSG00000076870	Trdj1	54123138	54123188	51	1.19413	3.20657	1.97301e-09	5.55866e-08	418	416	355	1482	1048	1007
chr6	ENSMUSG00000047735	Samd9l	3372257	3399571	5425	-1.10168	6.63126	1.99138e-09	5.59474e-08	10262	9467	9036	6486	6723	4064
chr6	ENSMUSG00000042599	Kdm7a	39136623	39206789	10057	-0.998281	6.12642	2.09971e-09	5.87985e-08	6874	6131	6796	4753	4568	3433
chr17	ENSMUSG00000104159	RP23-106N22.5	31532291	31535460	3170	1.48064	2.46124	2.10195e-09	5.87985e-08	188	197	228	681	758	730
chrX	ENSMUSG00000035967	Ddx26b	56454857	56507843	7173	-0.937246	6.05418	2.25286e-09	6.28744e-08	5977	6437	6152	4518	4385	3539
chr11	ENSMUSG00000056895	Hist3h2ba	58948920	58949533	614	-1.13715	3.74906	2.25564e-09	6.28744e-08	1162	1267	1500	956	635	726
chr2	ENSMUSG00000053746	Ptrh1	32775786	32777597	1135	-1.15201	3.91565	2.36132e-09	6.5704e-08	1505	1690	1231	1099	815	679
chr11	ENSMUSG00000049800	Sertad2	20543253	20653021	6352	-0.97658	5.46112	2.43892e-09	6.77435e-08	4158	4194	4071	3729	2196	2345
chr11	ENSMUSG00000020395	Itk	46325150	46389515	5354	1.00709	9.53634	2.48675e-09	6.88293e-08	36511	35544	32893	122007	83159	70838
chr8	ENSMUSG00000084128	Esrp2	106130319	106136974	4340	-1.01363	4.22931	2.7106e-09	7.449e-08	1755	1736	1842	1385	927	1107
chr7	ENSMUSG00000030729	Pgm2l1	100227394	100278868	7036	-0.909225	5.79037	2.82573e-09	7.70581e-08	5523	4717	5120	4121	3331	3107
chr5	ENSMUSG00000097145	9230114K14Rik	52190681	52197984	2118	1.46897	2.17875	2.88883e-09	7.85771e-08	152	169	185	724	470	617
chr13	ENSMUSG00000042842	Serpinb6b	32965209	32979067	2200	1.25556	5.03659	3.08434e-09	8.36064e-08	1521	1482	1114	4509	5140	2964
chr4	ENSMUSG00000028381	Ugcg	59189257	59222833	5212	0.95881	7.53876	3.23122e-09	8.74372e-08	8999	9427	8441	29185	21396	17528
chr2	ENSMUSG00000038987	1700019L03Rik	32777381	32784428	1779	-1.20507	2.95709	3.29099e-09	8.87497e-08	752	799	751	556	375	369
chr5	ENSMUSG00000075529	BC028471	149367636	149393596	5570	-1.02613	5.13644	3.47864e-09	9.33306e-08	3461	3604	2968	2120	1915	2237
chr18	ENSMUSG00000024400	Wdr33	31804057	31908987	6413	0.904129	7.69213	3.59698e-09	9.63415e-08	9796	10135	10699	29349	21920	22815
chr6	ENSMUSG00000030124	Lag3	124904361	124911705	2109	-1.3973	2.53315	3.7499e-09	9.97589e-08	508	715	560	340	256	277
chr19	ENSMUSG00000024660	Incenp	9872297	9899533	3217	1.05798	8.00963	3.98181e-09	1.05572e-07	9847	12032	13679	38991	25138	31741
chr7	ENSMUSG00000010755	Cars	143557230	143600090	4639	0.918846	5.80398	4.10867e-09	1.0857e-07	2601	2891	2724	7168	6549	6187
chr11	ENSMUSG00000038352	Arl5c	97989578	97996181	2073	-0.952333	7.93989	4.35954e-09	1.14813e-07	24490	22478	21900	20648	13307	12610
chr19	ENSMUSG00000024791	Cdca5	6084983	6091777	2129	1.09742	5.55155	4.36698e-09	1.14817e-07	1860	2121	2367	8056	4117	5618
chr3	ENSMUSG00000028101	Pias3	96696384	96706070	3918	-1.18186	3.21078	4.45743e-09	1.16915e-07	915	936	880	533	477	527
chr11	ENSMUSG00000017466	Timp2	118301069	118355740	3896	-0.930748	4.94825	4.4616e-09	1.16915e-07	3062	2931	2619	2338	1821	1687
chr7	ENSMUSG00000090009	Gm16282	29138440	29140312	451	1.15678	3.68084	4.56635e-09	1.19382e-07	684	507	493	1922	1554	1379
chr4	ENSMUSG00000059713	Rcan3	135412308	135433853	5111	0.977347	4.95483	4.57092e-09	1.19382e-07	1331	1659	1448	4049	3494	3653
chr9	ENSMUSG00000097211	BC065403	72361735	72409945	1867	-0.889787	5.51434	4.77689e-09	1.24555e-07	4002	4541	4082	3426	2777	2592
chr2	ENSMUSG00000027309	4930402H24Rik	130706200	130906406	10659	-0.973667	5.19938	4.9059e-09	1.27708e-07	3782	3011	3560	2362	2303	2076
chr14	ENSMUSG00000075502	Zbtbd6	79451835	79454816	2982	1.16642	3.25715	5.18586e-09	1.34117e-07	407	406	435	1603	987	1068
chr16	ENSMUSG00000089774	Slc5a3	92058322	92087473	10913	-1.20758	4.6034	5.1862e-09	1.34117e-07	2559	2066	2588	1138	1428	1368
chr15	ENSMUSG00000045763	Basp1	25363285	25413764	1847	-1.22706	3.1636	5.20891e-09	1.34484e-07	913	847	909	683	446	367
chr18	ENSMUSG00000003779	Kif20a	34624624	34633265	3796	1.07577	7.11136	5.35871e-09	1.38125e-07	5249	6132	7535	22477	13359	16148
chr8	ENSMUSG00000035569	Ankrd11	122883337	122974793	11637	0.960722	9.65262	5.44115e-09	1.40021e-07	38533	35311	42349	105186	92750	91973
chr5	ENSMUSG00000087606	Gm16121	140101199	140107591	2253	-1.15097	3.61752	5.47178e-09	1.40579e-07	1090	1155	1352	793	576	715
chr11	ENSMUSG00000020340	Cyfip2	46193850	46312859	7103	0.932958	9.51617	5.65624e-09	1.45082e-07	35769	32659	38628	102925	80736	80158
chr8	ENSMUSG00000031960	Aars	111033144	111057664	9282	0.883605	6.91793	5.75318e-09	1.47089e-07	5881	5920	6273	16376	12878	13680
chr7	ENSMUSG00000045114	Prrt2	127016771	127021211	3272	1.11271	6.28856	5.8164e-09	1.48464e-07	3807	3385	3318	8473	10546	9645
chr1	ENSMUSG00000026605	Cenpf	189640606	189688086	15433	1.18083	8.13675	6.26126e-09	1.59561e-07	9023	11730	15875	42557	30260	34504
chr19	ENSMUSG00000024900	Cpt1a	3323301	3385732	4300	0.955351	5.37174	6.54514e-09	1.66526e-07	2188	1684	2115	5760	4549	4654
chr14	ENSMUSG00000021978	Extl3	65052060	65098106	5977	0.916115	6.95473	6.62121e-09	1.68189e-07	6246	5604	6421	16769	15064	12565
chr9	ENSMUSG00000032366	Tpm1	67022590	67049406	6485	-0.967492	5.21207	7.31605e-09	1.8554e-07	3870	3528	3033	2411	2374	2041
chr9	ENSMUSG00000056724	Nbeal2	110624789	110654161	9554	0.972514	9.32817	7.45611e-09	1.88485e-07	33724	28478	30101	81372	80024	70230
chr2	ENSMUSG00000027035	Cers6	68861441	69114282	8875	-0.864497	6.68016	7.54297e-09	1.90375e-07	9834	9528	8794	7109	6312	6381
chr3	ENSMUSG00000042766	Trim46	89234177	89246309	3792	-1.2209	3.06965	7.67742e-09	1.93174e-07	941	739	817	500	484	391
chr5	ENSMUSG00000029414	Kntc1	123749726	123821593	6961	1.18901	6.47043	7.67839e-09	1.93174e-07	2984	3577	4930	13229	8649	11911
chr11	ENSMUSG00000002055	Spag5	78301529	78322457	5624	1.16387	7.04967	7.74178e-09	1.94458e-07	4251	5830	7299	20722	13383	16384
chr2	ENSMUSG00000041219	Arhgap11a	113831492	113848661	5332	1.07821	7.41654	7.83634e-09	1.9652e-07	6240	7664	9442	24611	17118	21795
chr6	ENSMUSG00000042087	4933440N22Rik	117907110	117907760	651	1.0067	3.98786	7.91302e-09	1.98128e-07	736	715	786	2117	1864	1789
chr19	ENSMUSG00000025203	Scd2	44293676	44306864	5453	0.973474	9.63738	8.38588e-09	2.09634e-07	32720	41473	40109	111644	84023	93582
chr7	ENSMUSG00000046179	E2f8	48866429	48881596	5443	1.10783	6.8078	8.9048e-09	2.22253e-07	4137	5114	5845	17929	10044	14323
chr15	ENSMUSG00000022360	Atad2	58094047	58135082	5683	1.05541	8.096	9.58202e-09	2.38777e-07	10629	12714	14455	39165	26361	35664
chr5	ENSMUSG00000063146	Clip2	134489386	134552434	4995	-0.993753	5.08456	9.77708e-09	2.43253e-07	3620	2643	3343	2420	2108	1701
chr11	ENSMUSG00000037944	Ccr7	99144196	99155077	1978	1.15667	3.56624	9.90297e-09	2.45997e-07	533	572	450	1783	1555	1150
chr3	ENSMUSG00000103527	RP23-346I1.1	51672801	51673901	1101	-1.30425	3.53289	1.00644e-08	2.49612e-07	923	1367	1212	551	614	629
chr1	ENSMUSG00000041859	Mcm3	20802968	20820312	3752	1.16306	7.76512	1.04172e-08	2.57956e-07	7724	9851	10981	36339	18857	28175
chr17	ENSMUSG00000079505	Gm11131	35377021	35380292	3122	-0.896354	5.59511	1.0636e-08	2.62548e-07	4345	4638	4391	4057	2876	2445
chr10	ENSMUSG00000097352	C920009B18Rik	22306702	22321765	6564	1.06428	3.77007	1.07499e-08	2.64532e-07	585	711	576	1828	1582	1610
chr6	ENSMUSG00000030029	Lrig1	94604529	94700158	5585	-0.986472	6.4812	1.18122e-08	2.89768e-07	7923	7984	9344	7432	4192	5046
chr7	ENSMUSG00000008734	Gprc5b	118972040	118995211	4525	-1.4004	3.15901	1.22351e-08	2.99392e-07	1047	816	891	391	553	375
chr3	ENSMUSG00000042035	Igsf3	101377125	101463059	7389	-1.44229	4.24927	1.22426e-08	2.99392e-07	1632	1560	2718	1109	625	1071
chr19	ENSMUSG00000024910	Ctsw	5465240	5468498	1232	1.11934	3.58092	1.31802e-08	3.20138e-07	478	592	529	1805	1520	1176
chr6	ENSMUSG00000030068	Gm20696	99257484	99666797	3994	-0.960157	4.6493	1.31926e-08	3.20138e-07	2536	2285	2227	1634	1591	1410
chr2	ENSMUSG00000027469	Tpx2	152847964	152895321	4677	1.08576	7.69254	1.32642e-08	3.21382e-07	7564	8815	11789	32962	20637	24192
chr12	ENSMUSG00000047832	Cdca4	112820237	112829389	2417	0.866022	7.13863	1.39738e-08	3.3702e-07	6974	7420	6837	19276	15169	15445
chr10	ENSMUSG00000019773	Fbxo5	5799160	5805600	2003	0.99247	6.56003	1.43489e-08	3.4501e-07	3831	4851	4737	15352	8873	10649
chr11	ENSMUSG00000025135	Anapc11	120598421	120608198	5057	0.909769	4.95522	1.48122e-08	3.55606e-07	1622	1613	1344	4393	3400	3324
chr1	ENSMUSG00000026478	Lamc1	153218922	153332786	8272	-1.04518	4.37981	1.55849e-08	3.73587e-07	2136	1585	2241	1438	1056	1229
chr1	ENSMUSG00000026604	Ptpn14	189728268	189876695	13413	-1.02102	7.31042	1.57954e-08	3.78058e-07	18179	13435	13622	9503	9418	9450
chr5	ENSMUSG00000029163	Emilin1	30913402	30921278	4938	0.893732	6.2781	1.5879e-08	3.79482e-07	3605	4009	3931	11258	7689	8828
chr15	ENSMUSG00000032783	Troap	99074973	99083407	2264	1.12003	4.6939	1.63296e-08	3.8907e-07	933	1150	1380	4148	2388	3251
chr2	ENSMUSG00000074607	Tox2	163203125	163324170	3401	-1.4059	2.64077	1.71882e-08	4.08292e-07	725	633	567	463	280	216
chr9	ENSMUSG00000040204	2810417H13Rik	65890237	65903266	4813	1.03002	7.70456	1.74096e-08	4.12928e-07	8566	9979	10615	30188	19083	27524
chr17	ENSMUSG00000048440	Cyp4f16	32536558	32551798	3017	-1.26851	4.24388	1.78947e-08	4.23795e-07	1808	1991	1894	766	1106	1083
chr17	ENSMUSG00000079563	Pglyrp2	32413100	32424167	2238	0.978636	7.26805	1.87681e-08	4.43811e-07	8240	7494	6336	18776	19831	16840
chr10	ENSMUSG00000033255	Gm5134	75954514	76009591	3128	-1.20976	2.80824	2.05998e-08	4.85668e-07	633	771	674	481	322	362
chr11	ENSMUSG00000039055	Eme1	94644996	94653964	2762	0.958925	4.65906	2.09272e-08	4.9265e-07	1129	1296	1220	3433	2543	3131
chr18	ENSMUSG00000024601	Isoc1	58659482	58679570	2563	-0.876503	5.92846	2.09876e-08	4.93335e-07	5465	5792	5512	4527	3319	3918
chr4	ENSMUSG00000039936	Pik3cd	149649168	149702571	6259	0.841754	7.89219	2.13399e-08	5.00866e-07	12104	12021	12062	32043	25590	25926
chr17	ENSMUSG00000002835	Chaf1a	56040416	56068026	3308	1.20889	6.49322	2.24379e-08	5.25075e-07	3065	3704	4794	15048	7675	12089
chr18	ENSMUSG00000060275	Nrg2	36017707	36197380	3081	-1.14338	3.17796	2.28481e-08	5.33448e-07	896	843	909	701	468	400
chr2	ENSMUSG00000015932	Dstn	143915320	143943324	1911	-1.10071	3.61369	2.28635e-08	5.33448e-07	1216	1309	1024	734	705	675
chr4	ENSMUSG00000035212	Leprot	101647718	101659364	1898	-1.01816	3.97537	2.31022e-08	5.38221e-07	1443	1552	1482	1282	758	849
chr6	ENSMUSG00000042097	Zfp239	117862100	117873291	4364	1.27383	2.61313	2.48504e-08	5.77239e-07	217	246	293	929	709	724
chr16	ENSMUSG00000089979	Gm15954	18069214	18070362	466	-1.07141	3.45167	2.5495e-08	5.90471e-07	983	1105	1063	823	525	601
chrX	ENSMUSG00000031242	2610002M06Rik	107782751	107816334	6337	-0.907313	5.0133	2.56277e-08	5.92172e-07	3140	3057	2761	2137	2000	1967
chr5	ENSMUSG00000037313	Tacc3	33658128	33678995	3551	1.05755	7.12943	2.56714e-08	5.92172e-07	4995	6716	7608	22964	13692	15846
chr10	ENSMUSG00000069662	Marcks	37133375	37138920	4048	-0.872594	7.19455	2.56812e-08	5.92172e-07	13247	14704	12349	11012	8688	8689
chr4	ENSMUSG00000063172	Hspb11	107253593	107279938	2071	-1.01675	3.99747	2.66321e-08	6.12306e-07	1609	1582	1354	1202	961	754
chr3	ENSMUSG00000027699	Ect2	27097222	27153878	5202	0.959345	7.09414	2.67594e-08	6.14335e-07	5617	6485	7628	20465	13523	15767
chr7	ENSMUSG00000035064	Eef2k	120842831	120907219	7166	-0.923185	5.42169	2.76575e-08	6.33108e-07	3778	3811	4345	3222	2147	2758
chr17	ENSMUSG00000001228	Uhrf1	56303321	56323486	4259	1.17714	8.75548	2.77183e-08	6.33577e-07	14844	19263	22246	67815	37390	59833
chr17	ENSMUSG00000079491	H2-T10	36115876	36121465	3419	-1.03831	6.29685	2.82708e-08	6.44336e-07	6179	7516	8791	6615	3729	4036
chrX	ENSMUSG00000052676	Zmat1	134971372	135009209	5391	-1.14893	2.98965	2.94721e-08	6.70746e-07	734	831	761	487	397	460
chr1	ENSMUSG00000026473	Glul	153899944	153909723	3323	-1.0003	6.06072	3.02556e-08	6.87583e-07	6674	6346	5911	6090	3275	3151
chr6	ENSMUSG00000030279	C2cd5	143010920	143100107	4468	0.908767	7.51362	3.07006e-08	6.96692e-07	8341	9431	9236	22467	22847	19474
chr4	ENSMUSG00000036002	Fam214b	43032414	43046220	4129	-1.36957	2.20381	3.18886e-08	7.22608e-07	544	412	455	251	203	245
chr14	ENSMUSG00000076863	Trav21-dv12	53875984	53876751	359	1.17895	3.58066	3.42833e-08	7.74646e-07	539	596	419	1916	1548	1115
chr4	ENSMUSG00000029007	Agtrap	148077061	148088031	4236	-0.874408	6.86791	3.49558e-08	7.87581e-07	10586	10875	10685	8949	6157	7534
chr2	ENSMUSG00000087442	Gm14453	173025685	173034580	553	0.94624	4.59182	3.57418e-08	8.0414e-07	1165	1146	1188	3006	3035	2579
chr9	ENSMUSG00000031925	Maml2	13619990	13709533	6138	0.859929	5.73948	3.61352e-08	8.1183e-07	2760	2622	2686	7157	6396	5311
chr1	ENSMUSG00000016200	Syt14	192891233	193035775	10540	-1.39199	3.76836	3.73132e-08	8.37101e-07	1266	1444	1485	488	703	800
chr7	ENSMUSG00000030589	Rasgrp4	29134854	29153961	6359	0.96692	6.9244	3.89641e-08	8.71657e-07	7097	5598	4791	16660	14507	12833
chr1	ENSMUSG00000060771	Tsga10	37754776	37866429	10662	-1.30149	2.73527	3.91713e-08	8.73808e-07	566	834	613	369	349	327
chr19	ENSMUSG00000024795	Kif20b	34922358	34975731	5563	0.941558	6.60826	4.08102e-08	9.06515e-07	3886	4591	5724	13785	10290	11135
chr8	ENSMUSG00000038482	Tfdp1	13339674	13377702	1700	0.869091	7.45344	4.18244e-08	9.27736e-07	8244	8611	9515	24339	17416	20394
chr2	ENSMUSG00000025780	Itih5	10153571	10256529	7900	1.07405	3.77899	4.24233e-08	9.39696e-07	534	769	572	1983	1555	1556
chr17	ENSMUSG00000034595	Ppp1r18	35865593	35875596	4317	0.924752	6.90047	4.25174e-08	9.40458e-07	6855	5807	4870	17088	13717	12237
chr14	ENSMUSG00000033083	Tbc1d4	101442360	101609191	7676	-1.05697	4.39597	4.56566e-08	1.00566e-06	1690	2367	1989	1626	927	1230
chr3	ENSMUSG00000040747	Cd53	106759921	106790149	1742	1.06778	6.57222	4.57315e-08	1.0059e-06	4256	5241	3573	13027	13548	8669
chr2	ENSMUSG00000026991	Pkp4	59160850	59355208	5707	0.868481	5.75509	4.69233e-08	1.03068e-06	2603	2584	2937	7874	6205	5172
chr2	ENSMUSG00000026987	Baz2b	59899363	60209839	17604	-0.855523	7.10595	4.79272e-08	1.05126e-06	11861	12702	13172	9673	8754	8307
chr14	ENSMUSG00000022013	Dnajc15	77826217	77874917	648	-1.00795	4.7693	4.83803e-08	1.05972e-06	2682	2838	2227	2380	1307	1382
chr11	ENSMUSG00000020528	Prpsap2	61729650	61762088	1962	-0.837071	4.86634	4.92438e-08	1.07714e-06	2673	2643	2636	2392	1747	1641
chr5	ENSMUSG00000029486	Mrpl1	96209493	96266727	4295	0.907359	4.58949	5.00653e-08	1.09359e-06	1193	1234	1129	3468	2818	2353
chr13	ENSMUSG00000021306	Gpr137b	13357623	13393624	2978	-1.33675	2.1925	5.1411e-08	1.11988e-06	526	413	452	271	252	187
chr4	ENSMUSG00000028698	Pik3r3	116221618	116303056	5300	-0.974931	4.25906	5.26936e-08	1.14623e-06	1766	1928	1702	1452	1235	876
chr19	ENSMUSG00000012443	Kif11	37376403	37421859	4819	1.04816	8.75164	5.39879e-08	1.17277e-06	15173	19715	24854	63798	44931	51043
chr2	ENSMUSG00000027544	Nfatc2	168476410	168601657	10578	0.886291	5.75218	5.52549e-08	1.19864e-06	2783	2298	2962	7620	6144	5465
chr1	ENSMUSG00000062510	Nsl1	191063012	191086474	5303	1.05029	5.48353	5.71473e-08	1.23798e-06	1692	2196	2303	6344	4070	6084
chr3	ENSMUSG00000039735	Fnbp1l	122538719	122619667	5408	-1.38287	2.39118	5.76254e-08	1.24662e-06	504	454	653	364	199	245
chr11	ENSMUSG00000005417	Mprip	59661305	59780860	13327	-0.852338	8.43818	5.80857e-08	1.25486e-06	33111	30664	31178	25327	19829	22421
chr15	ENSMUSG00000022385	Gtse1	85859707	85876572	2721	0.975992	5.68518	5.91261e-08	1.27559e-06	2127	2393	2850	7755	4788	6255
chr12	ENSMUSG00000020647	Ncoa1	4247363	4477182	7328	-0.881421	6.42078	6.19216e-08	1.33224e-06	7944	6862	8810	6234	5420	4850
chr3	ENSMUSG00000039304	Tnfsf10	27317028	27342427	5266	-0.905989	4.2024	6.29088e-08	1.34981e-06	1600	1837	1666	1319	1087	1097
chr10	ENSMUSG00000009647	Mcu	59446984	59616692	6936	-0.860768	5.05494	6.29096e-08	1.34981e-06	2931	3094	3091	2631	2130	1746
chr3	ENSMUSG00000027506	Tpd52	8925593	9004723	7487	-0.969585	3.85408	6.30467e-08	1.35091e-06	1365	1388	1316	970	896	800
chr5	ENSMUSG00000086291	Gm15513	34211810	34213802	1569	-1.3061	3.34823	6.41954e-08	1.37179e-06	895	1332	856	562	425	605
chr13	ENSMUSG00000021375	Kif13a	46749087	46929718	6866	-1.35245	2.31985	6.80801e-08	1.45284e-06	490	411	623	324	215	236
chr8	ENSMUSG00000031959	Wdr59	111448784	111522107	5222	0.846223	5.06013	6.82686e-08	1.45399e-06	1668	1797	1602	4545	3822	3386
chr5	ENSMUSG00000039959	Hip1	135406523	135545122	7850	1.1256	2.87619	6.8319e-08	1.45399e-06	297	334	345	1167	792	811
chr9	ENSMUSG00000020253	Ppm1m	106194172	106199746	3485	0.902691	4.24008	6.84914e-08	1.4557e-06	1021	933	842	2705	2083	1976
chr4	ENSMUSG00000028581	Laptm5	130913125	130936141	3788	0.9421	10.146	6.92791e-08	1.47045e-06	65222	50839	48949	168062	130759	112474
chr1	ENSMUSG00000070738	Dgkd	87853287	87945180	6850	0.869184	10.2868	7.38739e-08	1.56166e-06	64039	59984	63970	170663	148888	123470
chr18	ENSMUSG00000024589	Nedd4l	64887756	65217826	8626	-0.82019	5.7625	7.52085e-08	1.58775e-06	4908	4776	5055	4258	3135	3390
chr17	ENSMUSG00000023912	Slc25a27	43641900	43667015	2687	-1.07913	3.59517	7.92232e-08	1.67026e-06	1291	1169	1027	741	768	603
chr9	ENSMUSG00000032374	Plod2	92542223	92608428	5392	-1.29075	3.31544	8.42463e-08	1.77142e-06	1077	986	941	429	490	622
chr9	ENSMUSG00000032400	Zwilch	64137144	64173104	4283	1.12744	5.35305	8.51115e-08	1.78723e-06	1266	1875	2311	6314	4065	5058
chr15	ENSMUSG00000058290	Espl1	102296293	102324356	6630	1.0888	6.9177	8.53198e-08	1.78922e-06	4238	5395	6804	18071	11152	15954
chr9	ENSMUSG00000032307	Ube2q2	55148854	55207529	4305	-0.909643	4.59984	8.57161e-08	1.79514e-06	2437	2234	2058	1639	1564	1385
chr5	ENSMUSG00000044197	Gpr146	139377697	139396415	6786	0.984408	5.86155	9.04282e-08	1.8888e-06	2942	2727	2630	10333	6371	4977
chr11	ENSMUSG00000017386	Traf4	78158499	78165589	3292	0.977554	7.20708	9.67559e-08	2.01562e-06	8362	6560	6245	21167	19242	13495
chr17	ENSMUSG00000093270	Mir5134	24234527	24234604	78	1.33467	2.15321	1.06455e-07	2.21051e-06	157	187	188	674	443	613
chr11	ENSMUSG00000086536	Gm12264	59775286	59780321	500	-0.900749	4.49449	1.06532e-07	2.21051e-06	2002	2210	2029	1600	1247	1446
chr6	ENSMUSG00000043088	Il17re	113458484	113470751	2992	1.08414	4.05786	1.10478e-07	2.28938e-06	566	961	738	2482	1830	1900
chr6	ENSMUSG00000038028	9630033F20Rik	127085116	127109550	3651	1.18653	2.42931	1.12145e-07	2.32085e-06	237	228	229	859	627	568
chr5	ENSMUSG00000039206	Daglb	143464493	143504442	5677	1.22043	2.64375	1.12918e-07	2.33072e-06	306	226	261	894	813	672
chr2	ENSMUSG00000092596	Gm20490	173022503	173022956	198	0.962984	4.5491	1.13572e-07	2.3399e-06	1215	1048	1108	2826	3091	2463
chr7	ENSMUSG00000030657	Xylt1	117380979	117667751	3822	1.10796	3.59924	1.13736e-07	2.3399e-06	531	436	661	1733	1297	1490
chr3	ENSMUSG00000019528	Gyg	20122084	20155317	2344	-0.906997	4.07033	1.13808e-07	2.3399e-06	1662	1607	1389	1211	1000	986
chr5	ENSMUSG00000054520	Sh3bp2	34525838	34563638	4277	0.947867	5.57912	1.16144e-07	2.38481e-06	2211	2340	2386	6062	6694	4392
chr3	ENSMUSG00000045328	Cenpe	135212563	135273540	7813	1.03092	7.64785	1.19646e-07	2.45353e-06	7253	8731	12034	29913	20638	23570
chr7	ENSMUSG00000030447	Cyfip1	55841745	55930700	8925	-1.1225	2.98994	1.29613e-07	2.64757e-06	781	711	821	504	375	484
chr3	ENSMUSG00000044167	Foxo1	52268336	52353221	8665	0.836378	6.45526	1.3461e-07	2.74607e-06	4459	4353	4582	13379	9664	8150
chr4	ENSMUSG00000028657	Ppt1	122836242	122859175	3674	-0.826131	7.24828	1.36536e-07	2.78176e-06	12686	13907	14751	10784	9801	9302
chr11	ENSMUSG00000020432	Tcn2	3917192	3932159	2178	-1.04345	3.39	1.3829e-07	2.81386e-06	1144	907	949	687	622	560
chr10	ENSMUSG00000025407	Gli1	127329889	127341589	3665	1.46228	1.86194	1.38882e-07	2.82227e-06	135	166	106	455	462	506
chr6	ENSMUSG00000015189	Casd1	4600840	4643381	4062	-0.927084	5.24484	1.39132e-07	2.8237e-06	3672	3641	3255	2233	2452	2361
chr1	ENSMUSG00000016528	Mapkapk2	131053700	131097826	3041	-0.835631	5.10373	1.40479e-07	2.84737e-06	3215	3148	3009	2967	1866	2015
chr16	ENSMUSG00000036292	Gramd1c	43980350	44027945	3627	-1.2345	2.31953	1.41874e-07	2.87194e-06	484	567	437	327	256	235
chr17	ENSMUSG00000079553	Kifc1	33875666	33890661	3407	0.995419	6.25865	1.43736e-07	2.90591e-06	2991	3641	4240	12317	6883	9072
chr17	ENSMUSG00000024030	Abcg1	31057698	31115777	4066	0.813441	7.63753	1.51557e-07	3.05227e-06	10318	10516	9881	29968	20404	19937
chr17	ENSMUSG00000024462	Gabbr1	37045966	37075067	7764	-0.895825	7.46513	1.53398e-07	3.0854e-06	17049	16008	15831	11384	12550	9592
chr11	ENSMUSG00000020275	Rel	23741514	23770970	2799	1.2717	4.48719	1.5422e-07	3.09798e-06	924	823	1041	4865	2400	1769
chr1	ENSMUSG00000034220	Gpc1	92831645	92860779	5159	-1.07372	3.41778	1.56042e-07	3.12661e-06	1110	824	1145	728	616	543
chr8	ENSMUSG00000051495	Irf2bp2	126588296	126593986	5080	0.836753	7.27563	1.59728e-07	3.19639e-06	8301	7426	7926	24376	15275	15578
chr9	ENSMUSG00000039115	Itga9	118606690	118901003	7691	-1.33537	3.42074	1.64312e-07	3.27978e-06	956	1080	1224	475	439	711
chr9	ENSMUSG00000035024	Ncapd3	27030175	27095311	5499	0.862712	7.78694	1.71831e-07	3.42552e-06	9907	11075	12341	30340	22222	25571
chr4	ENSMUSG00000085181	Gm12709	102967266	102989755	1912	-1.43172	1.25395	1.73336e-07	3.45116e-06	207	255	276	143	107	104
chr13	ENSMUSG00000041685	Fcho2	98723407	98815449	5229	-0.864259	5.33511	1.74489e-07	3.46973e-06	3614	3896	3570	2684	2804	2288
chr5	ENSMUSG00000066621	Tecpr1	144194442	144223615	9665	0.856255	8.77355	1.82556e-07	3.62101e-06	23968	21126	21146	54785	53360	45435
chr5	ENSMUSG00000044060	A830010M20Rik	107497378	107580596	9127	-0.925238	5.39327	1.8597e-07	3.68408e-06	3394	4398	3916	3473	2022	2539
chr13	ENSMUSG00000048924	Ccdc125	100669481	100697240	2705	-1.04912	3.43223	1.86654e-07	3.68917e-06	866	1189	1038	779	623	534
chr15	ENSMUSG00000042351	Grap2	80623505	80650559	3158	0.801005	8.82304	1.86695e-07	3.68917e-06	24583	22897	22771	63062	48680	46580
chr5	ENSMUSG00000050010	Shisa3	67607883	67623552	4753	-1.34146	1.7988	1.89762e-07	3.74038e-06	377	326	356	177	166	189
chr16	ENSMUSG00000022865	Cxadr	78301496	78359785	6309	-1.46959	1.41027	1.94072e-07	3.81786e-06	343	237	249	175	108	108
chr12	ENSMUSG00000008822	Acyp1	85272398	85288438	1380	-0.998121	3.92636	1.98088e-07	3.88988e-06	1513	1631	1164	1189	814	803
chr6	ENSMUSG00000029802	Abcg2	58584523	58692869	4987	-1.00019	3.45576	1.99327e-07	3.90447e-06	1042	1132	935	738	670	589
chr17	ENSMUSG00000024301	Kifc5b	26917091	26932579	2627	0.956217	5.18214	2.13943e-07	4.16744e-06	1413	1794	2039	5501	3364	4347
chr6	ENSMUSG00000076473	Trbv16	41151740	41152230	398	-1.38856	3.14637	2.14075e-07	4.16744e-06	919	1014	791	351	586	370
chr16	ENSMUSG00000022604	Cep97	55899888	55934855	9163	-0.804768	7.83578	2.16172e-07	4.20307e-06	19569	22031	20200	16581	14288	14505
chr11	ENSMUSG00000017716	Birc5	117849251	117855743	3402	0.909148	6.75014	2.19205e-07	4.2568e-06	4378	5619	5906	16546	10132	12190
chr4	ENSMUSG00000028617	Lrrc42	107233514	107253532	2139	-0.789432	6.06739	2.21448e-07	4.28976e-06	6042	6276	5751	5670	4225	3696
chr7	ENSMUSG00000056394	Lig1	13277283	13311433	4268	1.07642	7.23955	2.21746e-07	4.29027e-06	5453	7079	8136	24050	12658	19941
chr2	ENSMUSG00000034906	Ncaph	127103809	127133954	4307	0.95056	6.96394	2.33816e-07	4.51825e-06	5002	5990	7107	19378	11461	14676
chr5	ENSMUSG00000029156	Sgcb	73632749	73647713	3709	-1.02719	3.86491	2.39614e-07	4.61895e-06	1214	1570	1371	1093	662	888
chr8	ENSMUSG00000036902	Neto2	85636588	85690973	5610	-1.00751	4.1733	2.43735e-07	4.69264e-06	1969	1566	1588	1139	1247	875
chr8	ENSMUSG00000025810	Nrp1	128359073	128505462	5907	-1.28913	6.37233	2.46373e-07	4.73763e-06	7767	7371	9863	4104	2931	5892
chr11	ENSMUSG00000020401	Fam71b	46396559	46407982	2493	1.15794	2.59152	2.47029e-07	4.74446e-06	271	263	254	1008	643	646
chr19	ENSMUSG00000035049	Rrp12	41862852	41896153	4319	0.950291	4.42633	2.47986e-07	4.75703e-06	848	1087	1178	3169	2055	2566
chr8	ENSMUSG00000070056	Mfhas1	35587798	35679449	6666	-0.834593	6.13663	2.51998e-07	4.82811e-06	6746	5608	6818	5233	4590	4019
chr14	ENSMUSG00000021752	Kctd6	8214148	8223567	3253	-1.19955	2.83203	2.52615e-07	4.83407e-06	721	696	691	459	455	272
chr7	ENSMUSG00000030786	Itgam	128062640	128128160	6377	1.04005	4.49965	2.53199e-07	4.83935e-06	971	1138	1034	3050	3300	1963
chrX	ENSMUSG00000092463	Gm20489	101261405	101269023	1350	0.8815	7.94502	2.55657e-07	4.88041e-06	12688	12505	11685	36743	30413	21228
chr11	ENSMUSG00000000384	Tbrg4	6615598	6626067	3696	0.778732	6.29653	2.57734e-07	4.91412e-06	4040	4084	4183	11044	8092	8208
chr17	ENSMUSG00000024335	Brd2	34112023	34122634	7285	0.902604	9.29823	2.64635e-07	5.03958e-06	31201	28295	33824	105244	62079	61847
chr13	ENSMUSG00000014164	Klhl3	58004221	58113592	3329	1.01885	3.11586	2.65977e-07	5.05902e-06	386	434	393	1303	972	913
chr10	ENSMUSG00000090035	Galnt4	99108159	99113247	5089	-0.80988	5.09304	2.67506e-07	5.08197e-06	2924	3102	3216	2956	2032	1886
chr17	ENSMUSG00000007039	Ddah2	35059035	35062095	1593	-0.983499	3.89404	2.74346e-07	5.20564e-06	1511	1466	1221	1196	713	857
chr19	ENSMUSG00000058216	BC021614	4057477	4059446	709	1.47788	2.15994	2.75776e-07	5.22648e-06	108	223	166	783	482	541
chr10	ENSMUSG00000047648	Fbxo30	11281330	11298052	5197	-0.984794	3.35658	2.81453e-07	5.32126e-06	973	983	936	808	523	570
chr3	ENSMUSG00000028015	Ctso	81932601	81956725	5123	-0.953017	4.7221	2.95679e-07	5.57683e-06	2144	3084	2173	1997	1601	1355
chr7	ENSMUSG00000030745	Il21r	125603429	125633570	2607	0.884966	8.11713	2.97064e-07	5.59624e-06	15574	14006	11911	38371	34315	26249
chr8	ENSMUSG00000031591	Asah1	41340197	41374773	3390	-1.00327	3.20942	2.97977e-07	5.60675e-06	864	874	884	597	550	528
chrX	ENSMUSG00000034311	Kif4	100625737	100727214	5514	0.955491	6.60287	3.07603e-07	5.77461e-06	3710	4643	5705	15334	9067	11133
chr15	ENSMUSG00000022443	Myh9	77760587	77842175	12928	0.856582	10.8511	3.13416e-07	5.87618e-06	99268	81009	99256	239297	205075	205341
chr17	ENSMUSG00000050410	Tcf19	35512734	35516824	1782	0.923065	5.77614	3.21105e-07	5.99891e-06	2300	2943	2800	7898	4898	6912
chr2	ENSMUSG00000035000	Dpp4	62330073	62412231	6319	-0.810578	6.83839	3.23141e-07	6.0298e-06	9707	11301	9992	8498	7706	6531
chr13	ENSMUSG00000048376	F2r	95601804	95618459	3307	-1.04622	3.27823	3.23621e-07	6.0316e-06	958	883	937	741	588	423
chr2	ENSMUSG00000027242	Wdr76	121506723	121544860	6305	0.906264	6.44287	3.2468e-07	6.0442e-06	3527	4601	4740	11201	8904	10785
chr14	ENSMUSG00000021733	Slc4a7	14703025	14799943	7389	-0.858377	5.4188	3.29552e-07	6.12764e-06	3482	4260	3982	2823	2737	2689
chr8	ENSMUSG00000011832	Evi5l	4166567	4211257	8524	-0.787966	5.37022	3.3835e-07	6.28381e-06	3820	3432	3886	3256	2480	2590
chr4	ENSMUSG00000037295	Ldlrap1	134744735	134768024	3829	-0.922082	3.85665	3.39554e-07	6.29875e-06	1446	1339	1246	1107	775	870
chr17	ENSMUSG00000024436	Mrps18b	35910379	35916389	2089	0.864401	4.09133	3.51843e-07	6.51903e-06	855	810	900	2484	1925	1652
chr19	ENSMUSG00000032648	Pygm	6384399	6398459	3218	1.109	3.38929	3.63485e-07	6.71105e-06	439	409	558	1851	1024	1112
chr11	ENSMUSG00000037926	Ssh2	77216287	77460220	18519	0.813583	7.96898	3.72468e-07	6.86081e-06	12969	12241	13434	33831	30198	23636
chr8	ENSMUSG00000025809	Itgb1	128685654	128733200	4081	-0.77321	7.25177	3.75801e-07	6.91413e-06	14081	13182	13634	11362	10195	9183
chr9	ENSMUSG00000050627	Gpd1l	114899341	114933987	5077	-0.831579	5.19066	3.79034e-07	6.96546e-06	3071	3160	3711	2894	1965	2365
chr2	ENSMUSG00000027447	Cst3	148871722	148875692	1266	-0.966605	5.2088	3.82003e-07	7.01184e-06	3593	2756	4054	3265	1850	1888
chr9	ENSMUSG00000059495	Arhgef12	42963842	43105718	10483	-1.38329	1.55738	3.91167e-07	7.1717e-06	359	256	288	160	159	125
chr17	ENSMUSG00000024065	Ehd3	73804841	73832093	3658	0.878923	5.74307	3.92207e-07	7.17614e-06	2337	2884	2798	8425	6085	4770
chr3	ENSMUSG00000004233	Wars2	99141068	99239186	5946	-0.885338	3.93329	3.92321e-07	7.17614e-06	1342	1516	1355	1126	925	888
chr12	ENSMUSG00000051166	Eml5	98786604	98901484	10136	-0.80885	6.25967	3.97686e-07	7.26584e-06	6630	6534	7580	6110	5035	4184
chr10	ENSMUSG00000097923	Gm26577	21145094	21154374	2184	-0.760395	7.24671	3.99471e-07	7.29e-06	13620	12810	14188	11964	9595	9367
chr11	ENSMUSG00000020868	Xylt2	94663851	94677515	3979	0.937639	6.91505	4.01862e-07	7.32514e-06	6752	5782	5072	14313	16366	12281
chr10	ENSMUSG00000049764	Zfp280b	76032654	76043234	5097	0.763911	5.63097	4.06736e-07	7.40542e-06	2557	2583	2667	6180	5680	5145
chrX	ENSMUSG00000031207	Msn	96096042	96168552	6327	0.831903	9.73098	4.0858e-07	7.43039e-06	46357	42211	41467	109615	102831	84921
chr7	ENSMUSG00000063286	Gm8995	106504392	106511671	7280	0.957257	7.24145	4.14974e-07	7.52929e-06	6817	8013	7047	16749	21283	15799
chr6	ENSMUSG00000003500	Impdh1	29200434	29216364	3294	-0.765194	7.57841	4.34974e-07	7.88308e-06	17339	17404	16443	15856	11670	11502
chr17	ENSMUSG00000034377	Tulp4	6106437	6251128	18054	-0.775891	6.47893	4.48364e-07	8.11642e-06	7708	7975	8266	6560	5670	5712
chr17	ENSMUSG00000071068	Treml2	48300038	48312534	4509	-0.854072	5.8668	4.5635e-07	8.22318e-06	6222	5016	4743	4014	3632	3663
chr8	ENSMUSG00000006585	Cdt1	122568015	122573128	2189	1.13827	6.28614	4.59387e-07	8.26844e-06	2946	3161	4255	14299	6096	9647
chr19	ENSMUSG00000025171	Ubtd1	41981763	42034641	1527	1.10688	3.89391	4.60912e-07	8.28641e-06	849	610	541	2394	1890	1333
chr1	ENSMUSG00000026107	Nabp1	51465862	51478425	8498	0.81252	8.98951	4.69384e-07	8.42911e-06	25991	27578	24876	71291	59443	47667
chr8	ENSMUSG00000002396	Ocel1	71371298	71379361	7133	-0.850649	4.9124	4.71383e-07	8.45536e-06	3226	2354	2658	2235	1871	1776
chr2	ENSMUSG00000040272	Accs	93833467	93849943	8364	-0.847911	4.10886	4.87641e-07	8.73705e-06	1501	1580	1634	1430	966	1009
chr2	ENSMUSG00000036591	Arhgap21	20847919	20968881	9271	-1.14241	3.55476	4.933e-07	8.82839e-06	896	1128	1413	779	507	720
chr16	ENSMUSG00000043008	Klhl6	19946499	19983037	2606	0.825321	8.09637	4.98454e-07	8.9105e-06	13781	15016	13200	37815	33083	25323
chr1	ENSMUSG00000013698	Pea15a	172196728	172206804	3861	-1.07669	3.50987	5.05161e-07	9.02016e-06	1099	1029	1156	590	662	714
chrX	ENSMUSG00000031304	Il2rg	101264378	101268255	2387	0.867134	8.68651	5.06929e-07	9.0397e-06	21499	20988	19572	61490	50483	35347
chrX	ENSMUSG00000083668	Gm5648	121334988	121336574	1587	1.26995	2.7477	5.07403e-07	9.0397e-06	221	311	300	1103	590	914
chr17	ENSMUSG00000066878	Gm10184	89908511	89910449	1939	1.27699	1.98902	5.1278e-07	9.12517e-06	151	155	182	594	398	533
chr15	ENSMUSG00000033762	Recql4	76703553	76710559	3922	1.08353	4.571	5.18358e-07	9.21402e-06	847	1041	1347	3617	2119	3139
chr3	ENSMUSG00000027550	Lrrcc1	14533788	14572658	7475	-0.773105	5.4628	5.2338e-07	9.28233e-06	3613	4107	4111	3408	2721	2788
chr6	ENSMUSG00000076484	Trbj1-2	41534001	41534048	48	0.789571	5.07322	5.30612e-07	9.40001e-06	1619	1924	1700	4816	3533	3407
chr2	ENSMUSG00000026880	Stom	35313986	35336976	2787	-1.19362	3.23028	5.3982e-07	9.54898e-06	791	853	1131	786	385	433
chr16	ENSMUSG00000087141	Plcxd2	45959263	46010218	7140	-0.787023	6.19605	5.40234e-07	9.54898e-06	6323	6694	6724	6052	4766	4024
chr5	ENSMUSG00000038072	Galnt11	25222882	25265918	2993	-0.974895	3.79363	5.43331e-07	9.58222e-06	1230	1533	1144	884	855	801
chr4	ENSMUSG00000100493	Gm29294	134741554	134743421	1868	-1.46327	1.16508	5.46114e-07	9.62052e-06	243	255	200	101	102	118
chrX	ENSMUSG00000031166	Wdr13	8123301	8132892	5277	-0.824179	5.69724	5.49222e-07	9.66447e-06	4400	4764	4936	3458	3439	3259
chrX	ENSMUSG00000051220	Ercc6l	102141716	102157091	5302	0.916536	5.30537	5.602e-07	9.83565e-06	1596	2126	2097	5365	3726	5032
chr11	ENSMUSG00000009210	2310007L24Rik	106365472	106377558	1724	1.03172	3.73799	5.63853e-07	9.88878e-06	574	773	512	2030	1323	1575
chr17	ENSMUSG00000024056	Ndc80	71496100	71526857	2201	0.962951	6.12965	5.76601e-07	1.00899e-05	2700	3419	3972	11474	6316	7940
chr8	ENSMUSG00000008206	Cers4	4493026	4531680	12268	-1.38725	2.38981	5.81899e-07	1.01713e-05	537	583	491	221	221	332
chr6	ENSMUSG00000076476	Trbv20	41188273	41188977	335	-1.36267	2.83333	5.82792e-07	1.01756e-05	667	808	706	272	459	331
chr17	ENSMUSG00000024132	Eci1	24426683	24439316	1091	-1.4107	1.19163	6.20329e-07	1.0819e-05	222	267	215	152	85	108
chr3	ENSMUSG00000046688	Tifa	127789872	127832135	2527	-1.38764	1.38392	6.25934e-07	1.09047e-05	218	277	306	179	110	111
chr7	ENSMUSG00000000244	Tspan32	143005046	143019644	2848	-0.781083	5.10504	6.27706e-07	1.09235e-05	3049	3373	2830	2674	2253	2016
chr6	ENSMUSG00000051124	Gimap9	48676129	48679114	1642	0.942905	7.50314	6.32848e-07	1.10008e-05	10505	8922	6981	28663	21448	16176
chr9	ENSMUSG00000032388	Spg21	65460937	65488470	2690	-0.796888	4.99701	6.37208e-07	1.10522e-05	3025	2751	2843	2801	1848	1822
chr10	ENSMUSG00000036875	Dna2	62947026	62974185	5878	0.944517	5.55494	6.76828e-07	1.17007e-05	1843	2362	2626	6262	4392	6211
chr5	ENSMUSG00000029191	Rfc1	65261852	65335670	6000	0.775969	7.5051	6.90385e-07	1.1909e-05	8549	9699	10234	24745	18556	19678
chr3	ENSMUSG00000027907	S100a11	93520488	93526287	511	-0.996963	3.26847	7.0652e-07	1.21739e-05	980	896	852	631	625	497
chr4	ENSMUSG00000042489	Clspn	126556935	126593903	7186	1.11535	6.93994	7.32788e-07	1.2599e-05	3843	5914	6727	19369	10600	16376
chr7	ENSMUSG00000042423	Fbrs	127485221	127491513	2650	0.811094	7.82624	7.34707e-07	1.26182e-05	13379	10544	11123	30344	26660	22267
chr5	ENSMUSG00000003161	Sri	8046078	8069379	3734	-0.786567	6.06175	7.37827e-07	1.2658e-05	6478	6313	5196	5303	4391	3782
chr10	ENSMUSG00000096054	Syne1	5020203	5550692	11801	-0.796137	6.05466	7.47334e-07	1.28071e-05	5262	6511	6165	4657	4372	4183
chr8	ENSMUSG00000031539	Ap3m2	22787354	22805654	3467	0.859838	5.41495	7.77986e-07	1.33035e-05	1999	2386	2057	5810	5454	3829
chr11	ENSMUSG00000018168	Ikzf3	98464902	98546031	8754	-0.788209	7.79417	7.81504e-07	1.33491e-05	18840	18821	22124	18429	13643	12852
chr1	ENSMUSG00000026721	Rabgap1l	160219174	160793211	23232	-0.798059	7.92322	7.95508e-07	1.35736e-05	21413	22665	21473	17094	17154	14017
chr7	ENSMUSG00000035547	Capn5	98121559	98178274	5485	-1.39733	4.24196	8.11046e-07	1.38238e-05	1736	1637	2458	966	545	1303
chr5	ENSMUSG00000045348	Nyap1	137730883	137741607	4260	0.731116	6.59828	8.13475e-07	1.38361e-05	5473	4975	5042	12600	9881	10614
chr1	ENSMUSG00000039997	Ifi203	173920407	173942672	6706	-0.759825	6.58556	8.13529e-07	1.38361e-05	8087	9343	8252	6939	6451	6031
chr3	ENSMUSG00000042613	Pbxip1	89436706	89450952	4674	-0.726785	6.01974	8.23536e-07	1.39912e-05	5624	5986	5591	5200	4315	3897
chr9	ENSMUSG00000032309	Fbxo22	55208925	55224433	2394	-0.806578	4.51519	8.47678e-07	1.43859e-05	2032	2183	1971	1902	1367	1323
chr15	ENSMUSG00000022391	Rangap1	81704248	81729919	3211	0.773346	7.60694	8.5658e-07	1.45213e-05	10293	9349	10960	27887	19357	20606
chr6	ENSMUSG00000087356	Gm13856	34151929	34174235	1742	-1.04214	3.31221	8.7303e-07	1.47843e-05	809	1074	958	591	552	614
chr1	ENSMUSG00000026463	Atp2b4	133699457	133801041	12248	1.06767	3.28458	8.8477e-07	1.4967e-05	366	411	556	1325	1092	1171
chr16	ENSMUSG00000022881	Rfc4	23113943	23127737	1534	0.874736	5.06702	8.93642e-07	1.51008e-05	1450	1741	1835	5294	3037	3705
chr5	ENSMUSG00000037108	Zcwpw1	137787798	137822621	2541	0.838486	4.49148	9.02409e-07	1.52326e-05	1018	1220	1188	3156	2240	2524
chr16	ENSMUSG00000000028	Cdc45	18780447	18811987	2252	0.945147	5.60844	9.11175e-07	1.53641e-05	1858	2413	2816	7398	4348	5968
chr17	ENSMUSG00000062859	Tcp11	28066747	28080639	2090	-1.34475	1.48641	9.34455e-07	1.57398e-05	343	244	266	152	151	127
chrX	ENSMUSG00000090141	Gm614	101261376	101263992	774	1.36595	3.84126	9.9177e-07	1.66518e-05	498	522	678	3394	1372	1158
chr4	ENSMUSG00000028873	Cdca8	124918465	124939311	5177	0.880463	6.68147	9.99737e-07	1.67677e-05	4289	5054	6017	16511	9156	11327
chr16	ENSMUSG00000022797	Tfrc	32608920	32632794	6185	0.872295	7.30296	1.01422e-06	1.69926e-05	6184	8154	9382	22947	17624	15755
chr11	ENSMUSG00000042148	Cox10	63962627	64079468	3037	0.823024	4.77773	1.02799e-06	1.72049e-05	1361	1331	1516	4320	2611	2805
chr14	ENSMUSG00000097542	Gm26751	55864311	55874735	4245	-1.40441	1.69721	1.04202e-06	1.74212e-05	298	320	381	156	126	197
chr10	ENSMUSG00000019982	Myb	21124936	21160905	4092	-0.758673	9.4885	1.05048e-06	1.75441e-05	62054	65454	64542	57987	45781	42960
chr17	ENSMUSG00000007029	Vars	35000987	35016322	5608	0.982041	7.56833	1.05335e-06	1.75712e-05	7340	8801	10983	28570	16439	24414
chr11	ENSMUSG00000046311	Zfp62	49203292	49218816	6060	0.788095	7.68334	1.05434e-06	1.75712e-05	10628	10194	11237	26511	25015	19684
chr5	ENSMUSG00000032867	Fbxw8	118064981	118155458	4978	-1.36092	2.00198	1.0605e-06	1.76551e-05	313	373	538	247	162	207
chr7	ENSMUSG00000060860	Ube2s	4808155	4812351	858	0.807409	8.04213	1.08731e-06	1.80824e-05	12978	13388	14398	41998	25247	26214
chr17	ENSMUSG00000023940	Sgol1	53674786	53689333	3810	0.859198	5.72888	1.11126e-06	1.84612e-05	2373	2506	3131	8036	4902	5969
chr6	ENSMUSG00000029772	Ahcyl2	29768011	29912310	11896	-0.738974	5.60915	1.12929e-06	1.87212e-05	4388	4069	4523	3875	2904	3245
chr5	ENSMUSG00000080875	Gm7332	9260945	9261388	444	-1.15091	2.24602	1.14423e-06	1.8949e-05	512	481	396	325	235	249
chr16	ENSMUSG00000097290	1300002E11Rik	21794347	21809037	3955	-0.884756	6.21202	1.15147e-06	1.90355e-05	7365	6451	6638	5238	5460	3546
chr11	ENSMUSG00000020387	Jade2	51813455	51857653	10760	-0.798684	6.61293	1.15187e-06	1.90355e-05	9698	7340	9396	7848	5488	6311
chr7	ENSMUSG00000030654	Arl6ip1	118118891	118129625	2134	0.773554	9.06441	1.16908e-06	1.92996e-05	28263	29109	26681	77032	59322	50278
chr17	ENSMUSG00000092981	Mir5125	23823291	23823369	79	0.973442	3.27933	1.17872e-06	1.94384e-05	431	480	477	1218	1073	1191
chr6	ENSMUSG00000090407	Gm16042	8595738	8596988	1251	-0.733067	7.55009	1.18481e-06	1.95184e-05	15834	16954	16984	15419	11932	11382
chr5	ENSMUSG00000040557	Wbscr27	134932368	134942637	3342	-1.04586	3.50407	1.19393e-06	1.96481e-05	914	1289	1046	951	520	594
chr19	ENSMUSG00000024696	Lpxn	12798606	12833807	1675	0.805195	6.03782	1.20248e-06	1.97681e-05	3312	3861	2995	9298	7754	5981
chr12	ENSMUSG00000021094	Dhrs7	72650356	72664828	1301	-1.32643	1.79592	1.20557e-06	1.97983e-05	393	389	272	179	165	191
chr6	ENSMUSG00000090234	Gm16042	8595743	8596989	1247	-0.732122	7.54833	1.20977e-06	1.98278e-05	15817	16928	16954	15400	11924	11376
chr17	ENSMUSG00000039218	Srrm2	23790662	23824741	10982	0.811581	10.4439	1.20989e-06	1.98278e-05	70196	68008	76846	167425	160583	154053
chr11	ENSMUSG00000069892	9930111J21Rik2	49015874	49051242	7017	1.3156	3.19668	1.21873e-06	1.9952e-05	226	442	444	1675	887	1073
chr15	ENSMUSG00000022489	Pde1b	103503298	103530052	2954	0.747694	5.57785	1.25086e-06	2.04567e-05	2382	2655	2541	5990	5550	4798
chr2	ENSMUSG00000027219	Slc28a2	122426477	122461137	4208	-0.806866	5.91892	1.27491e-06	2.08284e-05	5118	6386	4870	4514	4039	3488
chr13	ENSMUSG00000085603	Gm11346	24597613	24604925	2832	1.26964	2.46175	1.31992e-06	2.14968e-05	218	250	214	596	823	654
chr4	ENSMUSG00000070691	Runx3	135120652	135177990	5003	0.761359	4.91848	1.37434e-06	2.23599e-05	1722	1581	1465	3867	3233	3284
chr15	ENSMUSG00000022324	Matn2	34306680	34436242	3583	-1.39049	3.01302	1.38189e-06	2.24596e-05	591	726	1166	467	278	473
chr9	ENSMUSG00000032115	Hyou1	44379490	44392369	7230	0.777607	7.50907	1.39087e-06	2.25822e-05	9488	8893	10160	21700	20989	19805
chr15	ENSMUSG00000064210	Ano6	95790843	95975464	5640	-0.792858	8.18985	1.39276e-06	2.25896e-05	23450	25917	29376	24620	16832	17602
chr5	ENSMUSG00000070697	Utp3	88554483	88556083	1601	0.742691	6.41897	1.42646e-06	2.31125e-05	4769	4530	4312	12394	8549	8660
chr10	ENSMUSG00000020190	Mknk2	80665332	80671976	3065	0.736527	8.62244	1.4419e-06	2.33227e-05	21754	20422	20700	53275	39834	42185
chrX	ENSMUSG00000041649	Klf8	153237466	153396132	5206	-1.38733	0.618574	1.4424e-06	2.33227e-05	158	152	160	103	64	67
chr10	ENSMUSG00000019916	P4ha1	59323296	59373304	4114	-0.810246	4.56805	1.45726e-06	2.3484e-05	2344	2086	1993	1827	1560	1339
chr8	ENSMUSG00000031825	Crispld2	119992438	120052793	4777	1.40429	1.83609	1.4577e-06	2.3484e-05	133	156	122	759	365	328
chr14	ENSMUSG00000059456	Ptk2b	66153257	66281052	7398	0.767803	8.67224	1.46911e-06	2.36333e-05	22740	20185	21280	54630	47737	38746
chr17	ENSMUSG00000098716	Gm28033	35868302	35868397	96	1.42748	0.64113	1.4707e-06	2.36347e-05	71	48	56	236	188	184
chr5	ENSMUSG00000041313	Slc7a1	148327410	148399904	7527	0.941593	5.97672	1.51314e-06	2.4292e-05	2573	2735	3856	8215	6057	8273
chr1	ENSMUSG00000032666	1700025G04Rik	151852403	152090125	11788	-0.9395	3.89331	1.52824e-06	2.45094e-05	1605	1174	1373	1159	740	908
chr7	ENSMUSG00000025324	Atp10a	58658202	58829426	5469	-0.741951	7.00199	1.56632e-06	2.50946e-05	10900	11679	11539	10536	7400	8440
chr6	ENSMUSG00000038279	Nop2	125131883	125144753	2623	0.767415	5.68058	1.60175e-06	2.56362e-05	2578	2763	2727	6543	5098	5988
chr4	ENSMUSG00000045071	E130308A19Rik	59626211	59761439	12617	-0.767105	4.457	1.61979e-06	2.58985e-05	2010	1865	2006	1643	1382	1413
chr6	ENSMUSG00000076465	Trbv5	41062332	41062803	368	-1.27037	3.19186	1.64743e-06	2.62871e-05	961	944	841	360	623	441
chr2	ENSMUSG00000058318	Phf21a	92093117	92364666	8561	-0.72098	6.05125	1.65221e-06	2.63366e-05	6247	5385	5922	5341	4398	4006
chr1	ENSMUSG00000043019	Edem3	151755371	151822051	6381	0.849274	6.5257	1.67008e-06	2.65946e-05	4925	4626	4434	11194	12446	8586
chr12	ENSMUSG00000021000	Ctage5	59129720	59191583	9323	0.855937	8.39777	1.68194e-06	2.67564e-05	14769	16759	19516	45083	31680	42025
chr11	ENSMUSG00000093470	Gm20645	23736847	23740357	3511	1.13534	4.63781	1.69389e-06	2.69193e-05	1090	1132	1085	5299	2558	1902
chr10	ENSMUSG00000075225	Ccdc162	41538846	41709300	5572	-1.21802	1.77257	1.70058e-06	2.69984e-05	300	400	314	227	171	166
chr19	ENSMUSG00000025207	Sema4g	44989101	45003397	4872	0.869302	5.75863	1.73945e-06	2.75599e-05	2290	3038	2813	7390	6992	4820
chr8	ENSMUSG00000005470	Asf1b	83955507	83970197	2338	0.848096	5.99078	1.78105e-06	2.81908e-05	2909	3200	3545	9959	5385	7338
chr11	ENSMUSG00000037992	Rara	98927818	98974942	4365	0.750323	6.30449	1.8148e-06	2.86673e-05	4382	4297	3852	11579	7923	7922
chr15	ENSMUSG00000023015	Racgap1	99620496	99651656	7079	0.869432	7.52046	1.83161e-06	2.88749e-05	7665	8894	11057	28263	17075	20403
chr7	ENSMUSG00000059479	B3gnt8	25627624	25629490	1475	-1.23644	1.8814	1.84123e-06	2.89976e-05	411	323	364	269	151	188
chr2	ENSMUSG00000053702	Nebl	17343909	17731464	15235	-0.791719	7.58591	1.88563e-06	2.96387e-05	15711	19976	16115	13986	11837	12539
chr7	ENSMUSG00000085995	Gm2788	48877958	48886608	1662	1.08432	3.42862	1.8857e-06	2.96387e-05	438	429	595	1688	942	1395
chr8	ENSMUSG00000040220	Gas8	123518835	123536649	1679	-0.899264	3.58236	1.88849e-06	2.96529e-05	1236	1031	1047	862	720	704
chr2	ENSMUSG00000026979	Psd4	24367580	24414954	11786	0.795791	8.70909	1.92695e-06	3.01367e-05	23992	19841	21232	52505	51075	41323
chr2	ENSMUSG00000061186	Sfmbt2	10370510	10595253	9128	-0.907451	3.55425	1.93398e-06	3.02166e-05	1125	949	1182	849	737	650
chr2	ENSMUSG00000060227	Casc4	121866970	121936220	5858	-0.728468	5.49381	1.94823e-06	3.03538e-05	3678	4214	4058	3872	2744	2747
chr1	ENSMUSG00000037447	Arid5a	36307733	36324029	12540	0.869685	6.40483	1.94855e-06	3.03538e-05	4185	3947	4610	14612	8887	7236
chr11	ENSMUSG00000069893	9930111J21Rik1	48946150	48979398	4895	1.48522	0.821968	1.99658e-06	3.10713e-05	50	61	82	297	177	229
chr7	ENSMUSG00000030557	Mef2a	67231163	67372858	6283	0.835597	8.58494	2.01963e-06	3.1399e-05	18922	19922	19810	65627	36096	36335
chr10	ENSMUSG00000025795	Rassf3	121410350	121476250	3425	-1.04635	3.16035	2.09278e-06	3.24088e-05	675	826	1058	636	480	486
chr9	ENSMUSG00000032254	Kif23	61917280	61946799	3423	0.875721	7.02094	2.09281e-06	3.24088e-05	5105	6552	7820	19016	12491	14832
chr6	ENSMUSG00000029638	Glcci1	8509600	8597548	7756	-0.744796	9.48657	2.12518e-06	3.28777e-05	62630	62351	66122	60037	46267	41548
chr12	ENSMUSG00000020547	Bzw2	36091846	36156825	1860	0.732033	6.92013	2.13425e-06	3.29856e-05	6152	6944	6259	17117	13107	11501
chr1	ENSMUSG00000101599	Gm20342	63117118	63126837	9720	-0.851852	4.11807	2.15141e-06	3.32182e-05	1520	1534	1695	1132	1058	1162
chr17	ENSMUSG00000015452	Ager	34597862	34600936	2141	0.923667	3.72116	2.20001e-06	3.39354e-05	681	630	620	1496	1640	1515
chr7	ENSMUSG00000037239	Spred3	29158829	29169841	5997	1.35959	1.97243	2.22165e-06	3.42356e-05	179	98	186	550	467	506
chr9	ENSMUSG00000032051	Fdx1	51943307	51963533	861	-1.16506	2.12839	2.25212e-06	3.46712e-05	487	451	346	290	222	227
chr14	ENSMUSG00000048922	Cdca2	67676331	67715841	5715	0.848749	5.90771	2.25776e-06	3.47241e-05	2501	3046	3563	8671	5584	6999
chr5	ENSMUSG00000092327	Gm20488	149368476	149430682	2996	-0.779222	4.48579	2.26571e-06	3.48123e-05	2040	2140	1839	1704	1395	1413
chr11	ENSMUSG00000076435	Acsf2	94557102	94601871	3432	1.00865	3.98385	2.28248e-06	3.50358e-05	583	972	674	2198	1638	1935
chr14	ENSMUSG00000076876	Traj57	54158505	54158569	65	1.31796	1.20071	2.30801e-06	3.53932e-05	96	98	81	298	281	296
chr2	ENSMUSG00000048327	Ckap2l	129268210	129297212	3137	0.826194	6.6108	2.33188e-06	3.57245e-05	4316	4740	5928	14536	8876	11118
chr14	ENSMUSG00000076879	Traj52	54165316	54165381	66	1.31129	1.51796	2.34336e-06	3.58655e-05	124	109	112	334	404	347
chr10	ENSMUSG00000008398	Elk3	93247414	93311135	4550	-0.732392	5.97991	2.3608e-06	3.60974e-05	6195	5174	5389	5266	4211	3591
chr5	ENSMUSG00000051950	B3glct	149678230	149762599	4798	-0.977533	2.97826	2.37858e-06	3.63325e-05	630	799	791	585	443	431
chr9	ENSMUSG00000023495	Pcbp4	106453291	106464012	4242	-1.14044	2.32025	2.39588e-06	3.65274e-05	580	439	440	301	271	275
chr6	ENSMUSG00000029759	Pon3	5220852	5256286	3385	-1.42487	0.398792	2.47426e-06	3.76494e-05	152	113	141	71	61	62
chr9	ENSMUSG00000102225	RP24-282D16.11	72315131	72317136	2006	-1.48617	0.739348	2.48807e-06	3.7823e-05	167	148	206	69	81	85
chr11	ENSMUSG00000032740	Ccdc88a	29373658	29510808	10891	-1.3084	4.55068	2.51852e-06	3.82121e-05	2256	2122	2721	798	1129	1620
chr7	ENSMUSG00000062031	Athl1	140941391	140947664	3346	-0.804025	5.01888	2.52912e-06	3.8336e-05	2665	3427	2674	2299	2108	2022
chr11	ENSMUSG00000017499	Cdc6	98907801	98923940	5229	1.13902	5.82889	2.5324e-06	3.83488e-05	1698	2796	3049	9505	4573	7589
chr4	ENSMUSG00000040270	Bach2	32238804	32586108	9940	-1.0264	3.0163	2.56472e-06	3.87636e-05	683	723	899	495	462	487
chr14	ENSMUSG00000037572	Wdhd1	47240944	47276857	7192	0.914709	6.15487	2.6285e-06	3.96896e-05	2666	3972	3860	9440	6871	9086
chr10	ENSMUSG00000035370	Adat3	80602880	80615783	4586	0.748159	6.0645	2.63149e-06	3.96968e-05	3944	3519	3157	8384	7666	6844
chr11	ENSMUSG00000069910	Spdl1	34809190	34833641	3460	0.861347	5.40237	2.78562e-06	4.19113e-05	1966	2110	2305	7044	3580	4601
chr17	ENSMUSG00000024312	Wdr46	33940660	33949695	2442	0.713936	5.12223	2.78628e-06	4.19113e-05	1918	1855	1833	4775	3420	3702
chr2	ENSMUSG00000009551	6330409D20Rik	32732620	32741016	1431	1.22512	2.40722	2.82914e-06	4.25153e-05	206	248	217	563	690	721
chr14	ENSMUSG00000021814	Anxa7	20455261	20480133	2965	-0.747477	5.23218	2.86905e-06	4.3074e-05	3808	3129	3081	2902	2527	2252
chr19	ENSMUSG00000040451	Sgms1	32122727	32389714	10299	1.16081	2.46873	2.94077e-06	4.40668e-05	206	241	275	1005	597	526
chr6	ENSMUSG00000076479	Trbv26	41227505	41227993	367	-0.793734	7.414	2.94601e-06	4.41033e-05	16583	14780	14644	11272	12338	10190
chr19	ENSMUSG00000024691	Fam111a	12545740	12589768	4125	0.87753	5.9212	2.98192e-06	4.45562e-05	2433	3145	3500	7802	5817	7749
chr19	ENSMUSG00000025001	Hells	38930915	38971051	7205	0.922776	6.43924	2.99244e-06	4.4671e-05	3275	4475	4989	11721	8038	11273
chr13	ENSMUSG00000076752	Tcrg-C2	19305060	19307551	503	-1.36693	1.77255	2.99575e-06	4.4678e-05	255	356	434	236	121	172
chr6	ENSMUSG00000001761	Smo	29735694	29761365	3779	-0.694865	6.57486	3.05372e-06	4.54995e-05	8660	7998	8405	7409	5914	6563
chr10	ENSMUSG00000064065	Ipcef1	6885796	7052478	9003	0.740563	6.089	3.06111e-06	4.55665e-05	3156	4098	3582	9007	7098	7236
chr11	ENSMUSG00000043993	2900052L18Rik	120229802	120231585	1588	1.21582	1.94566	3.08832e-06	4.59281e-05	147	196	145	520	419	512
chr7	ENSMUSG00000030826	Bcat2	45570153	45589710	3899	0.765266	7.39841	3.14987e-06	4.67993e-05	9023	8957	8599	23648	20326	14612
chr11	ENSMUSG00000004837	Grap	61653265	61672784	1793	0.782343	7.13494	3.17332e-06	4.69746e-05	7849	7672	6458	21759	14787	12886
chr8	ENSMUSG00000102593	RP24-242N1.2	105633750	105634871	1122	-0.817522	4.01608	3.17335e-06	4.69746e-05	1425	1424	1538	1115	1027	1040
chr8	ENSMUSG00000031480	Thsd1	22227313	22261334	4422	-1.25479	1.47859	3.1736e-06	4.69746e-05	331	267	235	164	148	136
chrX	ENSMUSG00000037341	Slc9a7	20105755	20291807	3819	-1.25385	1.3662	3.27494e-06	4.83836e-05	261	235	274	148	150	116
chr3	ENSMUSG00000053819	Camk2d	126596302	126844913	15928	0.681941	6.57668	3.32643e-06	4.90983e-05	5019	5293	5273	13009	10434	8943
chr17	ENSMUSG00000007035	Msh5	35028605	35046745	5526	1.1489	3.26251	3.36144e-06	4.95687e-05	297	468	498	1457	873	1291
chr8	ENSMUSG00000003814	Calr	84841850	84846934	2880	0.721275	9.00381	3.36792e-06	4.96178e-05	27768	26529	28144	70075	56064	49740
chr1	ENSMUSG00000016181	Diexf	193091104	193130272	6530	0.708228	6.77946	3.47073e-06	5.10846e-05	5468	6069	6199	14477	11181	11710
chr11	ENSMUSG00000020330	Hmmr	40701395	40733422	5431	0.822406	6.67791	3.48412e-06	5.12338e-05	4198	5014	6511	14439	10191	11349
chr5	ENSMUSG00000097180	2700038G22Rik	23850597	23854924	1261	1.16521	2.44133	3.51084e-06	5.15786e-05	219	210	278	820	496	733
chr8	ENSMUSG00000002393	Nr2f6	71374123	71381960	2983	-1.12154	3.03666	3.60282e-06	5.28805e-05	972	600	817	486	530	388
chr5	ENSMUSG00000066278	Vps37b	124004641	124032260	2512	1.2069	6.90899	3.60845e-06	5.29138e-05	5305	4663	5477	27997	11447	8911
chr3	ENSMUSG00000033883	D3Ertd254e	36159522	36170335	6503	-0.848942	3.84156	3.63453e-06	5.31973e-05	1447	1175	1296	1067	827	906
chr10	ENSMUSG00000079685	Ulbp1	7444873	7473477	1819	0.79783	4.45304	3.64088e-06	5.32407e-05	1081	988	1327	2884	2350	2367
chr5	ENSMUSG00000102725	RP24-492O4.4	124003591	124006151	2127	1.20304	5.75749	3.64796e-06	5.32948e-05	2266	2165	2531	12546	5136	4046
chr17	ENSMUSG00000061544	Zfp229	21730795	21769342	5139	-1.32835	2.33872	3.73581e-06	5.45277e-05	446	637	454	205	267	295
chr6	ENSMUSG00000038388	Mpp6	50110241	50198598	2843	-0.8639	4.00993	3.7617e-06	5.48546e-05	1310	1435	1674	1243	843	1050
chr10	ENSMUSG00000019768	Esr1	4611593	5005614	13661	-1.459	0.834845	3.7948e-06	5.52862e-05	138	182	234	108	66	87
chr4	ENSMUSG00000028795	Ccdc28b	129619274	129623947	2026	-0.840715	4.46525	3.86544e-06	5.622e-05	1921	2170	1936	2050	1079	1291
chr7	ENSMUSG00000051735	Rinl	28788969	28798963	2871	0.715824	7.74925	3.86604e-06	5.622e-05	12018	11798	10818	29188	23626	20760
chr4	ENSMUSG00000035275	Raver2	101068983	101152370	6342	-1.07885	3.13557	3.87008e-06	5.62268e-05	1107	646	782	618	486	448
chr14	ENSMUSG00000021965	Ska3	57806561	57826163	2260	0.813634	4.81074	3.91472e-06	5.68229e-05	1196	1501	1626	4148	2658	3070
chrX	ENSMUSG00000031337	Mtm1	71210767	71315691	13935	-0.837545	3.71293	3.99874e-06	5.79891e-05	1059	1264	1250	995	830	754
chrX	ENSMUSG00000019558	Slc6a8	73673150	73682502	5210	-1.30682	1.51124	4.05855e-06	5.88023e-05	262	272	327	133	140	167
chr2	ENSMUSG00000002731	Prkra	76629898	76648015	2028	-0.943414	2.96942	4.06423e-06	5.88305e-05	753	789	647	549	473	442
chr10	ENSMUSG00000019845	Tube1	39134023	39151058	2929	-0.706438	6.7889	4.17779e-06	6.03081e-05	9176	10683	9303	9096	7192	6804
chr2	ENSMUSG00000061689	Dlgap4	156613705	156764363	8451	-0.697356	5.52799	4.18539e-06	6.03623e-05	4159	4171	3808	3841	3125	2716
chr9	ENSMUSG00000032607	Amt	108296853	108302302	2437	1.09585	2.46434	4.18988e-06	6.03718e-05	257	254	232	648	672	696
chr19	ENSMUSG00000053080	2700081O15Rik	7417625	7425904	7032	-0.701866	6.7882	4.33343e-06	6.23262e-05	9871	9480	9761	9102	7647	6387
chr5	ENSMUSG00000070733	Fryl	73020322	73256618	14668	0.736289	8.95489	4.34435e-06	6.24262e-05	26258	24186	28727	62788	52832	53770
chr11	ENSMUSG00000020474	Polm	5827860	5838016	3658	-0.786434	4.77598	4.41131e-06	6.33307e-05	2287	2557	2530	2371	1834	1368
chr16	ENSMUSG00000022962	Gart	91621186	91646952	3992	0.734174	6.64149	4.47565e-06	6.41374e-05	4769	5479	5690	13473	9261	11485
chr6	ENSMUSG00000089862	Gm16039	8259288	8597480	10430	-0.716269	9.39132	4.51249e-06	6.46065e-05	58551	58142	60876	56807	43543	39743
chr17	ENSMUSG00000038045	Sult6b1	78883938	78906992	2125	-1.37651	0.63703	4.51992e-06	6.46541e-05	165	150	160	89	58	88
chr15	ENSMUSG00000022565	Plec	76170974	76232574	18113	0.791245	9.22554	4.55373e-06	6.50787e-05	33499	27666	32089	69325	68003	68216
chr1	ENSMUSG00000101942	Gm19582	87853347	87854299	841	0.757094	5.21064	4.65342e-06	6.6383e-05	2186	1647	2017	5052	4191	3543
chr7	ENSMUSG00000046591	Ticrr	79660196	79698134	7185	1.08556	6.09485	4.74071e-06	6.75058e-05	2387	2757	4159	11638	5420	8776
chr1	ENSMUSG00000026544	Dusp23	172630764	172632962	1410	-1.45152	0.630683	4.75517e-06	6.76506e-05	166	183	131	104	49	76
chr14	ENSMUSG00000021843	Ktn1	47648448	47736564	9582	-0.848919	6.81885	4.84524e-06	6.88698e-05	9588	10710	10577	6750	8483	6488
chr1	ENSMUSG00000026547	Tagln2	172500047	172507380	2082	-0.768993	5.29168	4.89103e-06	6.94579e-05	3334	3694	3469	3181	2043	2735
chr11	ENSMUSG00000054519	Zfp867	59461197	59472474	3412	-1.06328	2.53536	4.90076e-06	6.95334e-05	466	635	564	392	347	288
chr1	ENSMUSG00000026638	Irf6	193153111	193172023	7069	0.964892	3.00459	4.91866e-06	6.97246e-05	370	412	369	976	1010	881
chr6	ENSMUSG00000003154	Foxj2	122819914	122845366	5283	-0.761594	5.37255	4.95848e-06	7.02258e-05	4034	3491	3557	3221	2989	2220
chr9	ENSMUSG00000036768	Kif15	122951081	123018725	4815	0.976507	7.1698	5.00706e-06	7.08148e-05	4841	6861	8924	21362	13648	17549
chr4	ENSMUSG00000028718	Stil	115000159	115043196	5795	1.0847	6.10015	5.00906e-06	7.08148e-05	2114	3109	4118	11840	5789	8343
chr5	ENSMUSG00000035266	Helq	100762145	100798598	5056	0.747402	5.37005	5.06223e-06	7.15023e-05	1860	2333	2368	5760	4138	4365
chr14	ENSMUSG00000089901	Gm8113	43925390	43933411	2721	-1.2515	1.87836	5.07516e-06	7.16206e-05	365	372	362	214	245	134
chr7	ENSMUSG00000042759	Apobr	126584942	126589112	3779	1.3058	1.84274	5.1078e-06	7.20168e-05	100	138	196	586	405	405
chr4	ENSMUSG00000028988	Ctnnbip1	149518236	149566437	2792	-1.20272	2.6302	5.11804e-06	7.20966e-05	532	802	500	498	269	282
chr19	ENSMUSG00000044345	Marveld1	42147400	42151703	4304	-1.16602	2.85877	5.43581e-06	7.63681e-05	739	720	673	309	445	435
chr7	ENSMUSG00000100153	Gm5601	119740128	119741099	972	0.705388	5.08711	5.50007e-06	7.7202e-05	1760	1848	1883	4966	3381	3314
chr11	ENSMUSG00000060216	Arrb2	70432635	70440828	2845	0.797732	6.56477	5.50736e-06	7.72354e-05	5543	4785	4374	11309	12359	9001
chr9	ENSMUSG00000032528	Vipr1	121642716	121672954	5564	1.39536	0.112018	5.52396e-06	7.73994e-05	42	40	40	147	138	127
chr17	ENSMUSG00000036533	Cdc42ep3	79334025	79355091	1967	-0.772573	4.02471	5.55295e-06	7.77364e-05	1514	1448	1402	1292	1080	928
chr11	ENSMUSG00000020458	Rtn4	29692947	29744331	6991	-0.756916	6.2409	5.59422e-06	7.82328e-05	7179	6588	6443	6711	5009	3886
chr14	ENSMUSG00000037544	Dlgap5	47387779	47418407	6650	0.830278	6.55977	5.59835e-06	7.82328e-05	3879	4635	5922	13986	9134	10244
chr10	ENSMUSG00000019943	Atp2b1	98915152	99026143	7130	-0.715535	5.92353	5.62178e-06	7.84906e-05	5548	5083	5412	4430	4261	3813
chr2	ENSMUSG00000027115	Kif18a	109280738	109341747	9832	0.830301	5.61787	5.62982e-06	7.85333e-05	1988	2509	3015	7302	4563	5497
chr2	ENSMUSG00000087017	4930417H01Rik	122702047	122721456	1887	-1.38562	0.971876	5.68075e-06	7.91735e-05	173	193	235	148	71	84
chr1	ENSMUSG00000026663	Atf6	170704674	170867771	9231	0.823619	5.31476	5.70066e-06	7.93808e-05	2005	2081	2021	5291	5329	3322
chr2	ENSMUSG00000068735	Trp53i11	93187548	93201759	3690	-0.74333	8.15866	5.70908e-06	7.94279e-05	28606	23281	24216	23396	16585	18774
chr11	ENSMUSG00000020811	Wscd1	71749920	71789647	4287	-1.33799	1.61915	5.71968e-06	7.95051e-05	310	230	394	231	120	135
chr7	ENSMUSG00000002602	Axl	25757273	25788705	5033	1.10342	3.32796	5.83785e-06	8.09433e-05	306	600	445	1604	1114	1062
chr1	ENSMUSG00000039748	Exo1	175880581	175913489	8422	1.00141	4.9443	5.83857e-06	8.09433e-05	1093	1505	1758	4514	2539	4211
chr12	ENSMUSG00000021140	Pcnx	81860030	82000924	12139	-0.74722	7.31394	5.89678e-06	8.16785e-05	13420	13091	15896	11303	10153	10821
chr19	ENSMUSG00000025231	Sufu	46396896	46488804	6945	0.679137	6.64078	5.96407e-06	8.23209e-05	5789	4972	5552	12731	10964	9934
chr8	ENSMUSG00000031790	Mmp15	95352268	95374293	4348	-0.968701	2.65565	6.06708e-06	8.36695e-05	616	588	567	441	378	346
chr7	ENSMUSG00000031078	Cttn	144435733	144471009	4192	-1.18537	1.72906	6.17162e-06	8.50366e-05	368	326	283	198	202	151
chr7	ENSMUSG00000030978	Rrm1	102441695	102469771	3997	0.86623	8.17759	6.20567e-06	8.54108e-05	11690	14675	17250	42911	25793	34474
chr1	ENSMUSG00000102234	RP23-67I3.4	182484179	182492473	1985	-1.19493	2.1473	6.20962e-06	8.54108e-05	416	454	439	258	178	294
chr15	ENSMUSG00000022389	Tef	81802421	81826861	7865	-0.818115	4.64021	6.27505e-06	8.6211e-05	1830	2618	2317	2049	1400	1528
chr19	ENSMUSG00000024789	Jak2	29251828	29313080	5030	-0.687986	6.74113	6.27875e-06	8.6211e-05	9647	8960	9467	8788	7442	6279
chrX	ENSMUSG00000047242	Taf9b	106206883	106221158	3158	-0.925327	3.28039	6.31927e-06	8.66919e-05	988	978	739	765	528	555
chr4	ENSMUSG00000073889	Il11ra1	41699989	41769474	4471	-0.991457	3.01185	6.38378e-06	8.75006e-05	866	702	712	486	533	442
chr11	ENSMUSG00000017405	Nek8	78166106	78176675	5222	0.798875	4.03937	6.42999e-06	8.80573e-05	731	887	929	2332	1681	1729
chrX	ENSMUSG00000000223	Drp2	134404551	134456573	8553	1.49316	1.06749	6.44148e-06	8.8138e-05	48	85	96	270	237	313
chr6	ENSMUSG00000076492	Trbj2-1	41542754	41542803	50	0.907177	3.81507	6.54628e-06	8.94202e-05	754	746	577	2278	1558	1266
chr12	ENSMUSG00000020978	Klhdc2	69296681	69310687	5438	-1.32153	1.96017	6.72841e-06	9.18247e-05	276	504	400	286	145	188
chr9	ENSMUSG00000034858	Fam214a	74953053	75032468	4521	-0.696448	5.68167	6.77755e-06	9.24153e-05	4603	4436	4460	4479	3389	2953
chr11	ENSMUSG00000044949	Ubtd2	32455370	32516687	1012	-1.04846	2.10769	6.82625e-06	9.29988e-05	416	415	402	305	222	243
chr10	ENSMUSG00000090247	Bloc1s1	128917882	128924035	1288	-0.876846	4.03284	6.8583e-06	9.33546e-05	1575	1707	1224	1433	839	937
chr3	ENSMUSG00000027997	Casp6	129901425	129914103	1676	-0.747703	5.08689	6.87249e-06	9.33787e-05	3302	3151	2606	2707	2365	1894
chr15	ENSMUSG00000059895	Ptp4a3	73723145	73758766	4619	0.731155	7.91326	6.88103e-06	9.33787e-05	14516	12878	11158	34552	24533	24037
chr3	ENSMUSG00000028175	Depdc1a	159495433	159529955	3323	0.877102	6.28782	6.88378e-06	9.33787e-05	2869	3883	4955	11026	8188	8586
chr1	ENSMUSG00000026274	Pask	93308770	93343482	9060	0.924755	4.77751	6.90759e-06	9.3621e-05	1098	1396	1525	4095	2234	3560
chr5	ENSMUSG00000054892	Txk	72695978	72752773	2426	0.750097	6.9648	6.95053e-06	9.4122e-05	5929	7655	6224	16198	14645	12056
chr5	ENSMUSG00000029554	Mad1l1	140008689	140321552	3390	-0.690697	6.68794	7.00952e-06	9.48393e-05	8954	9324	8800	8984	5714	7058
chr2	ENSMUSG00000027306	Nusap1	119618298	119651244	4059	0.800467	7.49447	7.21584e-06	9.74634e-05	7422	9573	10972	24694	17713	20473
chr6	ENSMUSG00000079304	4933413G19Rik	128375456	128385144	1875	0.984061	3.27304	7.32562e-06	9.88613e-05	400	433	542	1326	911	1260
chr16	ENSMUSG00000046546	Fam43a	30599723	30602797	3075	-1.47823	2.97536	7.36737e-06	9.93396e-05	676	471	1312	481	267	398
chr9	ENSMUSG00000070304	Scn2b	45117876	45130070	4562	-1.07064	4.00519	7.41401e-06	9.97977e-05	1271	1623	1730	917	682	1193
chr2	ENSMUSG00000095332	Gm9821	91945703	91947655	1953	-0.767593	7.65042	7.75933e-06	0.000104357	20575	15390	17874	14161	13832	12436
chr1	ENSMUSG00000038147	Cd84	171839697	171890718	6272	-0.745071	7.01362	7.78664e-06	0.000104635	10625	12818	10980	9161	9238	7856
chrX	ENSMUSG00000025262	Fam120c	151344175	151471842	5823	-0.947356	3.16603	7.796e-06	0.000104671	872	799	840	560	487	611
chr5	ENSMUSG00000029580	Actb	142903115	142906754	2679	0.834312	11.2231	7.84801e-06	0.00010528	137316	130890	97255	289274	295026	248229
chr11	ENSMUSG00000018474	Chd3	69343273	69369406	8443	0.768407	8.8063	7.90442e-06	0.000105946	27677	21446	21324	54574	50386	48576
chr11	ENSMUSG00000020538	Srebf1	60199089	60222581	5634	0.759713	7.97463	7.97193e-06	0.000106669	12166	13788	13769	37753	21974	27894
chr11	ENSMUSG00000017550	Atad5	80089400	80135794	7532	0.855712	6.74753	7.98996e-06	0.000106815	4096	5872	6291	14687	10080	13145
chr18	ENSMUSG00000059336	Slc14a1	78100091	78142119	3995	-0.891638	4.29451	7.99638e-06	0.000106815	1405	2334	1682	1557	1108	1125
chr11	ENSMUSG00000101716	RP23-242C19.8	22759738	22859545	882	-1.16494	1.41545	8.0038e-06	0.000106824	260	290	232	171	140	138
chr13	ENSMUSG00000041431	Ccnb1	100778650	100786570	4217	0.856458	6.5233	8.07371e-06	0.000107574	3566	4558	5788	13922	8748	10114
chr6	ENSMUSG00000030207	8430419L09Rik	135197977	135244955	5776	0.705249	6.47837	8.27485e-06	0.000110161	5339	4621	4455	11638	10021	8645
chr7	ENSMUSG00000038371	Sbf2	110308013	110614922	12127	-1.1518	2.21581	8.35613e-06	0.000111149	446	432	482	247	316	215
chr8	ENSMUSG00000041438	Cirh1a	106893640	106923093	2248	0.684605	5.26213	8.4011e-06	0.000111653	2128	2194	1934	5130	4125	3742
chr11	ENSMUSG00000077285	Gm26394	98999508	98999622	115	1.48653	1.24222	8.41541e-06	0.000111749	64	75	121	280	275	366
chr4	ENSMUSG00000097088	Gm26615	133085474	133089146	3201	-1.29096	1.11193	8.42857e-06	0.000111829	217	184	249	111	108	119
chr18	ENSMUSG00000033016	Nfatc1	80606205	80713071	7433	0.678351	6.76101	8.61558e-06	0.000114214	5841	5515	6380	14876	10969	10924
chr7	ENSMUSG00000025507	Pidd1	141438113	141444025	4528	0.816024	5.3444	8.64308e-06	0.000114483	1770	2175	2309	5827	3495	4936
chr11	ENSMUSG00000050107	Gsg2	73135485	73138294	2810	0.806239	4.55033	8.7066e-06	0.00011513	1056	1235	1329	3006	2252	2864
chr6	ENSMUSG00000030216	Wbp11	136813654	136828233	5029	0.679172	7.2144	8.78975e-06	0.000116132	8211	7722	8347	21292	14272	14997
chr7	ENSMUSG00000063535	Zfp773	7130678	7136755	3025	-1.03821	2.57418	8.83251e-06	0.000116599	656	536	509	377	379	305
chr4	ENSMUSG00000040520	Manea	26324506	26346891	4867	-0.719397	4.3778	8.90285e-06	0.00011743	1927	1846	1726	1798	1268	1270
chr9	ENSMUSG00000062762	Ei24	36779159	36797361	3459	-0.783178	4.60071	8.96002e-06	0.000118085	2311	2272	1942	1711	1432	1702
chr5	ENSMUSG00000035310	Lin54	100441918	100500639	5820	0.690526	5.15398	9.00356e-06	0.000118492	1773	1932	2083	4564	3630	3829
chr11	ENSMUSG00000020143	Dock2	34226815	34783892	11425	0.696122	9.09032	9.00596e-06	0.000118492	28676	28821	30988	69255	60396	54783
chr5	ENSMUSG00000047881	Rell1	63908896	63968905	3863	-0.978759	4.69734	9.02696e-06	0.000118669	2705	1967	2646	1675	1130	1933
chr15	ENSMUSG00000022607	Ptk2	73205105	73423191	4991	-1.22764	2.12302	9.08576e-06	0.000119342	379	467	450	220	301	182
chr1	ENSMUSG00000026578	Ccdc181	164275585	164287847	1909	-0.875456	3.26026	9.19357e-06	0.000120658	936	938	761	703	574	572
chr5	ENSMUSG00000029177	Cenpa	30666777	30674827	2503	0.789314	6.56647	9.50098e-06	0.000124589	4149	5210	5411	15439	8405	9680
chr19	ENSMUSG00000064032	Gm10143	10198368	10202384	3333	0.763501	6.06929	9.53475e-06	0.000124927	3139	3632	3811	9657	5799	7844
chr17	ENSMUSG00000069743	Zfp820	21816876	21845759	3695	-1.11134	3.19034	9.60182e-06	0.000125702	904	987	761	407	557	573
chr11	ENSMUSG00000087452	Gm11998	11557421	11579460	972	1.15763	2.61057	9.61384e-06	0.000125754	327	274	198	821	876	590
chr11	ENSMUSG00000040483	Xaf1	72301629	72313733	4689	-0.865706	3.90184	9.73532e-06	0.000127027	1315	1556	1232	1352	872	732
chr10	ENSMUSG00000032763	Ilvbl	78574500	78584498	2325	-0.707726	7.16022	9.8444e-06	0.000128344	11829	13082	12823	12586	8074	9360
chr2	ENSMUSG00000027678	Ncoa3	165992636	166073242	7895	0.703412	8.35432	9.93806e-06	0.000129458	18318	15950	18691	45687	35797	30410
chr1	ENSMUSG00000046057	Gm15428	156793512	156793844	333	1.12151	2.57945	9.98054e-06	0.000129904	208	268	319	896	554	786
chr6	ENSMUSG00000049553	Polr1a	71909053	71979356	6105	0.800074	5.70458	1.00973e-05	0.000131315	2274	2535	3276	6770	5147	6170
chr15	ENSMUSG00000018008	Cyth4	78597047	78622019	2791	-0.70864	4.77896	1.02558e-05	0.000132937	2367	2351	2523	2073	1717	1891
chr5	ENSMUSG00000029185	Fam114a1	64970071	65041874	2964	-1.48604	-0.476748	1.02857e-05	0.000133215	78	73	71	33	37	31
chr9	ENSMUSG00000032936	Camkv	107935846	107949691	3591	-0.887843	4.02969	1.04634e-05	0.000135302	1296	1423	1787	1162	824	1139
chr15	ENSMUSG00000100552	Gm29019	82982725	82987830	564	-1.43627	-0.25573	1.0464e-05	0.000135302	71	95	91	46	35	41
chr12	ENSMUSG00000020649	Rrm2	24708241	24714146	2771	0.844032	8.1967	1.049e-05	0.000135526	11989	16508	16144	43862	25075	35169
chr8	ENSMUSG00000064125	BC068157	4209543	4217459	4891	-1.3565	0.919381	1.0555e-05	0.000136255	168	163	245	137	82	76
chrX	ENSMUSG00000054293	A630033H20Rik	107148927	107173661	3465	-0.841749	4.1799	1.06247e-05	0.000137043	1656	1924	1366	1194	1222	1103
chr12	ENSMUSG00000020992	4930512B01Rik	69790288	69840479	2724	-1.44263	1.14196	1.09301e-05	0.00014075	190	197	297	92	134	92
chr7	ENSMUSG00000038943	Prc1	80294450	80316259	8225	0.836772	7.51595	1.10581e-05	0.000142166	7219	9040	11673	24993	17996	21342
chr7	ENSMUSG00000078762	Haus5	30653711	30664994	3455	0.769711	5.6553	1.11857e-05	0.00014369	2233	2783	2903	6653	4662	6061
chr15	ENSMUSG00000022257	Laptm4b	34238026	34284295	1897	-0.736163	4.23234	1.12452e-05	0.000144318	1813	1658	1522	1504	1141	1221
chr4	ENSMUSG00000049119	Fam110b	5644090	6108223	8164	-1.42883	0.276702	1.1253e-05	0.000144318	126	97	150	60	68	49
chr5	ENSMUSG00000028986	Klhl7	24100590	24161223	3419	-1.02233	3.82388	1.13096e-05	0.000144927	1540	1537	958	810	956	757
chr5	ENSMUSG00000015880	Ncapg	45669922	45700544	7061	0.880408	7.00624	1.14542e-05	0.000146541	4530	6829	7879	17592	12882	15161
chr12	ENSMUSG00000072825	Cep170b	112722174	112746591	6642	0.955329	3.63491	1.14948e-05	0.000146809	565	478	749	1743	1196	1541
chr16	ENSMUSG00000097914	Gm26838	35805947	35808946	911	-1.46411	0.459851	1.14983e-05	0.000146809	160	134	133	53	84	58
chr18	ENSMUSG00000091055	Siglec15	78043614	78057395	1156	-1.27425	0.586508	1.15031e-05	0.000146809	140	159	150	81	76	80
chr16	ENSMUSG00000000326	Comt	18406886	18426852	2532	-0.805993	3.77176	1.15673e-05	0.000147509	1174	1365	1154	1107	752	875
chr11	ENSMUSG00000041598	Cdc42ep4	113726850	113751881	3643	-1.02526	4.00394	1.1635e-05	0.000148253	1362	1419	1792	1473	602	898
chr17	ENSMUSG00000002249	Tead3	28331671	28350805	4398	-1.29216	1.34945	1.17979e-05	0.000150206	207	229	331	154	108	141
chr1	ENSMUSG00000051185	Fam174a	95313623	95335284	4814	-0.873878	3.26473	1.19525e-05	0.000151969	861	999	782	681	601	569
chr15	ENSMUSG00000097039	Pvt1	62037986	62378096	6996	1.36702	0.723197	1.19557e-05	0.000151969	53	62	76	311	165	174
chr5	ENSMUSG00000029376	Mthfd2l	90931196	91021360	2235	-1.22607	1.22532	1.20091e-05	0.000152525	213	256	225	121	129	127
chr9	ENSMUSG00000074829	2010315B03Rik	124291804	124312696	3914	-0.865026	4.29839	1.22709e-05	0.000155474	1786	2204	1411	1288	1231	1261
chr9	ENSMUSG00000037410	Tbc1d2b	90202027	90270804	8799	-0.726011	6.23348	1.23281e-05	0.000156074	6469	6339	7134	5200	5194	4972
chrX	ENSMUSG00000056537	Rlim	103957163	103981284	8917	0.689747	7.15583	1.25088e-05	0.000158107	7089	8479	7641	20173	14620	13837
chr11	ENSMUSG00000086327	Slfn5os	82942341	82960681	574	-1.46184	0.0305351	1.2534e-05	0.000158298	100	130	86	69	48	33
chr6	ENSMUSG00000094525	Trbv12-2	41118851	41119364	385	-0.747629	8.84591	1.25722e-05	0.000158654	44320	41901	36465	31815	32919	28478
chr10	ENSMUSG00000037202	Prf1	61297836	61304263	2054	0.963212	2.65221	1.26396e-05	0.000159377	281	312	308	872	780	615
chr7	ENSMUSG00000037606	Osbpl5	143688762	143756985	4915	-1.02835	2.74467	1.27514e-05	0.000160657	496	708	706	487	323	401
chr2	ENSMUSG00000026988	Wdsub1	59852364	59882591	3598	-0.981224	2.46613	1.32858e-05	0.000167257	525	510	522	351	331	326
chr5	ENSMUSG00000088707	Gm25551	37092258	37092360	103	1.33328	0.356438	1.32997e-05	0.000167268	53	44	53	163	171	149
chr6	ENSMUSG00000094569	Trbd2	41542163	41542176	14	-0.983002	2.64602	1.33718e-05	0.000167875	540	666	559	396	382	363
chr5	ENSMUSG00000048163	Selplg	113817798	113830501	2604	0.713895	8.18243	1.33776e-05	0.000167875	16983	16066	13758	42434	28370	29126
chr5	ENSMUSG00000029101	Rgs12	34949445	35039644	7910	-0.747824	5.61424	1.37588e-05	0.000172248	4074	4036	4945	4535	2563	3071
chr13	ENSMUSG00000048264	Dip2c	9276528	9668928	8223	-1.15687	3.29526	1.38126e-05	0.00017272	888	887	1105	401	542	667
chr5	ENSMUSG00000090030	A430072P03Rik	107725157	107728801	1667	-1.02737	2.71107	1.3823e-05	0.00017272	677	544	645	572	296	337
chr19	ENSMUSG00000055491	Pprc1	46044886	46072915	7516	0.784628	5.89539	1.38294e-05	0.00017272	3044	3096	3154	6253	6579	7408
chr12	ENSMUSG00000042523	Dnal1	84114366	84147498	6938	-1.04548	2.32915	1.39194e-05	0.000173706	471	508	458	301	261	325
chr12	ENSMUSG00000042029	Ncapg2	116405402	116463531	6604	0.960488	7.39832	1.40846e-05	0.000175628	5714	8667	9966	23989	14679	22424
chr7	ENSMUSG00000097415	AU020206	75769762	75782099	656	0.811335	4.80518	1.41202e-05	0.000175932	1179	1642	1490	3268	2923	3444
chr8	ENSMUSG00000074064	Mlycd	119394878	119411102	2968	-0.891072	3.01184	1.44016e-05	0.000179297	700	830	696	612	444	494
chr10	ENSMUSG00000004933	Matk	81252935	81263365	4594	-0.831882	4.02342	1.45396e-05	0.000180873	1343	1469	1613	1028	992	1137
chr10	ENSMUSG00000040354	Mars	127296221	127311786	3423	0.653483	6.5469	1.45692e-05	0.000181097	5263	5143	5047	11593	9963	9671
chr17	ENSMUSG00000023908	Pkmyt1	23726336	23736729	2039	0.813664	5.19652	1.46039e-05	0.000181386	1591	1969	2090	4904	3177	4696
chr11	ENSMUSG00000034993	Vat1	101458745	101466230	2766	-0.855513	3.512	1.46793e-05	0.000182179	1107	909	1106	823	785	611
chr7	ENSMUSG00000030782	Tgfb1i1	128246812	128253712	3598	-1.15352	2.4372	1.49029e-05	0.000184662	625	501	461	253	347	298
chr5	ENSMUSG00000004642	Slbp	33634952	33652574	4472	0.735191	7.24786	1.49825e-05	0.000185503	7090	8643	8524	22001	13410	17041
chrX	ENSMUSG00000025268	Maged2	150806370	150814345	3239	-0.972871	2.51082	1.49963e-05	0.000185528	534	547	522	377	310	359
chr11	ENSMUSG00000006782	Cnp	100574904	100591729	3639	-0.670641	7.66127	1.5029e-05	0.000185786	19141	17608	16139	16511	13326	12995
chr19	ENSMUSG00000025217	Btrc	45363734	45533341	6323	-0.740661	5.36139	1.51746e-05	0.000187392	3196	3837	3903	3862	2248	2463
chr5	ENSMUSG00000036526	Card11	140872999	141000596	4112	0.691415	7.46685	1.51946e-05	0.000187392	10437	8902	9436	23189	20473	16316
chr3	ENSMUSG00000032902	Slc16a1	104638668	104658462	4426	-0.848003	6.87497	1.52197e-05	0.000187417	9089	11521	11481	9336	5281	8435
chr15	ENSMUSG00000097301	AW121686	82982870	82989134	2200	-1.38448	0.0838893	1.52204e-05	0.000187417	94	114	115	55	43	60
chr18	ENSMUSG00000034300	Fam53c	34758906	34773760	4517	0.665747	6.68605	1.52485e-05	0.000187617	5891	5352	5687	15617	9811	9715
chr3	ENSMUSG00000027660	Skil	31095058	31122577	9694	0.812171	6.36224	1.52695e-05	0.000187728	4487	3912	4294	13904	8957	6549
chr6	ENSMUSG00000081564	Gm13717	29750761	29751125	365	-1.41616	0.20534	1.53025e-05	0.000187987	91	156	107	67	51	53
chr7	ENSMUSG00000048574	Gm5593	42105899	42107185	1287	0.927799	3.44401	1.55139e-05	0.000190435	440	495	654	1730	1052	1166
chr6	ENSMUSG00000029833	Trim24	37870811	37966296	8521	-0.683241	7.14168	1.56005e-05	0.0001912	12062	12876	12075	11782	10033	8001
chr10	ENSMUSG00000025350	Rdh5	128913593	128922888	2809	-0.835197	3.9624	1.56509e-05	0.000191669	1490	1582	1175	1355	816	934
chr3	ENSMUSG00000028040	Efna4	89333390	89338028	1599	-1.47643	1.13241	1.57248e-05	0.000192424	229	264	191	185	86	59
chr11	ENSMUSG00000020393	Kremen1	5191552	5261558	7722	-0.714553	8.48305	1.57853e-05	0.000193015	28393	31523	34644	31040	20059	23696
chrX	ENSMUSG00000073008	Gpr174	107255878	107296769	5402	-0.811384	4.60172	1.64015e-05	0.000200113	1722	2514	2339	1703	1634	1460
chr12	ENSMUSG00000049036	Tmem121	113185903	113189520	1598	1.13849	2.36337	1.64038e-05	0.000200113	186	241	251	926	437	601
chr6	ENSMUSG00000032718	Mansc1	134609210	134632488	2373	-1.19875	1.72816	1.6404e-05	0.000200113	308	346	325	154	212	172
chr13	ENSMUSG00000021697	Depdc1b	108316332	108407782	3350	0.805423	4.95756	1.644e-05	0.000200397	1291	1682	1831	4603	2762	3548
chr7	ENSMUSG00000030680	Pagr1a	127015033	127020327	4405	0.747623	7.24318	1.65918e-05	0.000202091	8849	7899	7305	16551	18050	16668
chr6	ENSMUSG00000047867	Gimap6	48701582	48708225	3496	0.865929	9.12	1.66451e-05	0.000202583	30363	28220	25279	100008	58732	43984
chr2	ENSMUSG00000026864	Hspa5	34771970	34777547	4229	0.835411	8.72136	1.66579e-05	0.000202583	20253	18059	26152	70296	44043	37081
chr11	ENSMUSG00000039976	Tbc1d16	119143045	119228499	7119	-1.05874	3.27981	1.66903e-05	0.000202821	869	809	1110	486	526	672
chr19	ENSMUSG00000024742	Fen1	10199132	10204169	2422	0.757859	6.17413	1.68796e-05	0.000204963	3405	3881	4122	10412	6237	8382
chr9	ENSMUSG00000047898	Ccr4	114490316	114496544	2787	0.7394	6.88994	1.70382e-05	0.000206729	6501	6988	5407	15065	14592	10914
chr18	ENSMUSG00000024454	Hdac3	37935844	37954988	4026	-0.697297	5.89308	1.72743e-05	0.000209271	5086	5781	4767	4615	4283	3501
chr2	ENSMUSG00000017861	Mybl2	163054687	163084688	4632	0.846188	5.60853	1.73662e-05	0.000210224	2081	2351	2979	7157	4018	6099
chr11	ENSMUSG00000020290	Xpo1	23256041	23298249	7181	0.667025	8.24667	1.75795e-05	0.000212642	15553	16264	18101	40136	32138	30109
chr16	ENSMUSG00000022861	Dgkg	22468461	22657221	5580	-0.73714	4.94652	1.76416e-05	0.00021315	2455	2489	3249	2306	1931	2068
chr11	ENSMUSG00000035455	Fignl1	11787431	11808962	4839	0.751445	5.77304	1.76486e-05	0.00021315	2404	2877	3380	7130	5261	6368
chr5	ENSMUSG00000018001	Cyth3	143622447	143710250	4682	-0.933657	3.22543	1.7764e-05	0.000214379	706	965	937	672	469	616
chr17	ENSMUSG00000067235	H2-Q10	35470089	35474563	4348	-1.22938	1.99241	1.78588e-05	0.000215359	390	323	471	337	192	141
chr14	ENSMUSG00000075592	Nynrin	55854036	55874735	7436	-1.3033	2.51677	1.78733e-05	0.000215369	487	519	724	260	218	404
chr14	ENSMUSG00000021973	Micu2	57916280	57999262	2310	-0.735118	5.26744	1.79737e-05	0.000216413	2917	3874	3441	3536	2229	2268
chrX	ENSMUSG00000031388	Naa10	73916873	73921944	4132	0.72223	6.33126	1.83864e-05	0.000221012	4168	4902	3852	9746	9514	8045
chr2	ENSMUSG00000037754	Ppp1r16b	158665398	158766334	8844	0.702347	8.61571	1.83978e-05	0.000221012	22352	18827	22330	58191	40497	36158
chr2	ENSMUSG00000035168	Tanc1	59612042	59846149	14570	-0.692196	4.93905	1.85131e-05	0.000222227	2736	2511	2810	2794	2024	1686
chr9	ENSMUSG00000099275	Mir8107	110635999	110636115	117	0.908741	2.92082	1.88326e-05	0.000225891	424	322	368	999	903	787
chr14	ENSMUSG00000022178	Ajuba	54567469	54577661	3503	-1.44572	0.929058	1.91352e-05	0.000229345	165	162	263	151	70	67
chr5	ENSMUSG00000034438	Gbp8	105014153	105139540	2459	-0.965907	6.73489	1.92557e-05	0.000230614	11127	7158	11676	9304	4312	6515
chr7	ENSMUSG00000040466	Blvrb	27447978	27466144	1414	-1.20669	1.14794	1.92923e-05	0.000230855	264	195	196	132	123	109
chrX	ENSMUSG00000060090	Rp2h	20364481	20405653	5141	-0.736845	5.22025	1.93051e-05	0.000230855	3557	3444	2907	2560	2772	2249
chr6	ENSMUSG00000023367	Tmem176a	48841483	48845364	1119	-0.887488	2.98907	1.93855e-05	0.000231641	770	676	743	561	540	420
chr19	ENSMUSG00000025068	Gsto1	47854970	47864790	1968	-1.17136	1.99562	1.96016e-05	0.000234045	294	422	456	300	162	217
chr2	ENSMUSG00000051413	Plagl2	153227759	153241426	5735	0.655328	6.64709	1.98866e-05	0.000237089	5904	5281	5367	11719	10822	10782
chr11	ENSMUSG00000017615	Tnfaip1	78522850	78536332	3781	0.82839	3.55113	2.00996e-05	0.000239447	595	687	509	1697	1258	1172
chr13	ENSMUSG00000021371	Mcur1	43538412	43560191	4350	-0.829851	3.96141	2.01512e-05	0.000239699	1134	1585	1518	1262	1015	816
chr5	ENSMUSG00000085971	Gm15411	148995651	149015813	3488	-0.939324	2.7502	2.02597e-05	0.000240626	588	685	605	504	333	428
chr12	ENSMUSG00000071379	Hpcal1	17690814	17791926	1561	-0.803893	5.83257	2.03357e-05	0.000241347	4499	5480	5430	5659	3285	2732
chr18	ENSMUSG00000097755	2010110K18Rik	34751809	34758685	2854	1.39588	1.41793	2.04484e-05	0.000242501	56	126	126	375	306	358
chr12	ENSMUSG00000043061	Tmem18	30584443	30591213	2952	-0.754926	4.94567	2.04665e-05	0.000242533	2848	3113	2268	2113	2080	2023
chr6	ENSMUSG00000061838	Suclg2	95474134	95718837	2279	-0.866093	3.65326	2.05446e-05	0.000243276	925	1158	1369	984	677	789
chr11	ENSMUSG00000045671	Spred2	19924375	20024026	4619	0.692663	6.0998	2.06195e-05	0.00024398	3911	3512	3723	10716	6341	6566
chr11	ENSMUSG00000020272	Stk10	32533305	32624587	5187	0.654046	6.80901	2.06688e-05	0.000244379	5666	6431	6430	15336	11035	11403
chr2	ENSMUSG00000036093	Arl5a	52397951	52424901	5409	-0.646943	5.67035	2.07664e-05	0.000245349	4567	4320	4330	4160	3464	3252
chr8	ENSMUSG00000039199	Zdhhc1	105472481	105484350	1737	-1.04874	2.47458	2.09031e-05	0.000246417	501	573	517	379	238	372
chr8	ENSMUSG00000103515	AL591003.1	122443656	122445647	1990	0.722683	4.5753	2.09037e-05	0.000246417	1230	1371	1220	3548	2275	2398
chr9	ENSMUSG00000061393	Acvr2b	119402444	119433501	1753	-1.06016	1.83532	2.09892e-05	0.00024724	380	306	337	229	189	211
chr8	ENSMUSG00000031770	Herpud1	94386438	94395377	2333	0.736981	5.74558	2.1053e-05	0.000247806	2963	2666	2924	8759	4837	5159
chr11	ENSMUSG00000052949	Rnf157	116336353	116413032	9537	-0.886114	6.57187	2.10959e-05	0.000248125	7895	8407	9951	8298	3766	6497
chr14	ENSMUSG00000021840	Mapk1ip1l	47298314	47323204	4608	0.642886	7.56532	2.11297e-05	0.000248337	11023	10047	10380	24814	19588	19004
chr7	ENSMUSG00000058454	Dhcr7	143823145	143848410	3784	-0.675956	5.77422	2.15579e-05	0.000253181	5111	4635	4570	4800	3820	3020
chr13	ENSMUSG00000097715	Gpr137b-ps	12619084	12650297	2997	-1.04276	1.96875	2.18211e-05	0.000256081	401	330	387	274	238	189
chrX	ENSMUSG00000041245	Wnk3	151198078	151320152	10589	-1.40586	0.267646	2.19029e-05	0.000256849	98	139	132	58	47	72
chr11	ENSMUSG00000018427	Ypel2	86936425	86993707	4847	-0.697568	5.82808	2.20029e-05	0.000257709	5264	4387	5294	5288	3494	3262
chr15	ENSMUSG00000048218	Amigo2	97244074	97247287	2871	-1.43233	-0.487668	2.20089e-05	0.000257709	64	77	77	47	25	33
chr9	ENSMUSG00000038535	Zfp280d	72274860	72363777	19017	-0.680789	7.69706	2.20532e-05	0.000257844	15736	19483	19134	17114	13912	12763
chr4	ENSMUSG00000062545	Tlr12	128615443	128618619	3177	0.768735	6.4916	2.23307e-05	0.000260895	5143	5030	3981	10026	11226	9407
chr2	ENSMUSG00000027495	Fam210b	172345565	172355749	3617	-1.02827	2.22756	2.2607e-05	0.000263927	526	394	414	322	287	234
chr18	ENSMUSG00000024349	Tmem173	35733678	35740554	2302	0.86636	4.58735	2.31297e-05	0.00026983	992	1593	1032	3641	2625	2321
chr3	ENSMUSG00000041959	S100a10	93555080	93564643	1212	-0.768909	5.80274	2.31562e-05	0.000269939	5599	5447	3918	4396	3942	3000
chr9	ENSMUSG00000032344	Mb21d1	78430526	78443237	4126	0.931038	3.12285	2.37862e-05	0.000277078	358	429	482	1375	786	995
chr16	ENSMUSG00000045975	C2cd2	97855210	97922633	6555	-0.88114	2.9445	2.38346e-05	0.000277436	744	687	688	530	431	512
chr6	ENSMUSG00000087277	2010013B24Rik	145303152	145308951	747	1.43706	-0.117511	2.39365e-05	0.000278416	24	36	41	163	101	95
chrX	ENSMUSG00000006678	Pola1	93304767	93632155	8813	0.802177	6.47568	2.40087e-05	0.000279051	3773	4478	5538	12178	7929	10909
chr6	ENSMUSG00000001632	Brpf1	113307181	113324857	6714	0.632463	7.30573	2.43508e-05	0.000282818	9059	8378	8948	20909	16629	15341
chr3	ENSMUSG00000033400	Agl	116739999	116808166	12803	-0.639391	5.25529	2.45395e-05	0.00028459	3265	3360	3266	3067	2554	2545
chr5	ENSMUSG00000087261	Gm15477	67847066	67909013	4301	-1.21923	0.771418	2.45642e-05	0.000284666	179	138	188	110	88	82
chr9	ENSMUSG00000103388	RP24-282D16.8	72357227	72358214	988	-0.953118	2.81313	2.47804e-05	0.000286961	566	718	684	434	472	390
chr3	ENSMUSG00000040253	Gbp7	142530338	142550083	5552	-0.646051	5.94584	2.5108e-05	0.00029054	5220	5645	5130	5099	4365	3725
chr1	ENSMUSG00000016481	Cr1l	195097382	195131586	10349	-0.693234	6.13065	2.52345e-05	0.00029179	6315	6309	5789	5178	5234	4172
chr2	ENSMUSG00000005883	Spo11	172977700	172993576	3921	-0.734311	6.55187	2.58381e-05	0.000298332	6871	9980	8072	7100	5900	6230
chr4	ENSMUSG00000003644	Rps6ka1	133847290	133887797	4258	0.65196	6.33651	2.59184e-05	0.000299039	4605	4703	4057	10536	8625	7941
chrX	ENSMUSG00000051228	Nyx	13466110	13489313	5183	1.04749	2.00137	2.62083e-05	0.000302163	221	170	159	559	473	433
chr2	ENSMUSG00000041762	Gpr155	73341506	73386572	6679	0.923094	2.83565	2.648e-05	0.000305072	330	392	321	943	917	684
chr9	ENSMUSG00000057193	Slc44a2	21337828	21355025	3456	0.682431	9.51603	2.6616e-05	0.000306076	41676	40055	37839	94219	84806	68289
chr16	ENSMUSG00000022948	Setd4	93583457	93604063	4702	-0.710386	4.19459	2.66254e-05	0.000306076	1527	1787	1517	1514	1212	1092
chr19	ENSMUSG00000024776	Stambpl1	34192229	34240333	5557	0.653437	6.47504	2.69098e-05	0.000309119	4797	5427	4479	11557	9256	9016
chrX	ENSMUSG00000031347	Cetn2	72913532	72918411	1646	-0.706502	4.56229	2.71926e-05	0.000311913	1943	2307	1978	1983	1428	1527
chr5	ENSMUSG00000085237	Gm15406	148948897	148996566	358	-1.41501	-0.590442	2.74077e-05	0.000313923	66	79	57	41	29	28
chr2	ENSMUSG00000044991	1110034G24Rik	132686931	132751055	2117	-0.983812	2.33136	2.75395e-05	0.000315203	492	488	439	376	319	235
chr3	ENSMUSG00000069011	Gm10254	54810564	54811250	687	0.688487	4.37976	2.80347e-05	0.000320638	1099	1061	1225	2909	2198	1974
chr5	ENSMUSG00000029275	Gfi1	107716657	107726036	3246	-0.822459	6.67397	2.81965e-05	0.000322255	9371	8492	9879	10757	4965	5176
chr1	ENSMUSG00000099227	Mir8114	153899926	153900036	111	-1.05443	1.99646	2.8226e-05	0.000322358	409	374	360	335	180	207
chr12	ENSMUSG00000034168	Irf2bpl	86880703	86884814	4112	0.721215	5.58805	2.8247e-05	0.000322364	3079	2251	2391	5845	5656	4808
chr15	ENSMUSG00000053469	Tg	66670753	66850721	8883	1.0885	1.92495	2.85026e-05	0.000325045	161	148	202	647	382	396
chr5	ENSMUSG00000029659	Medag	149411749	149431723	3956	-0.955278	3.10739	2.85684e-05	0.00032556	726	1044	646	630	474	504
chr14	ENSMUSG00000021969	Zdhhc20	57832702	57890262	5173	-0.660548	6.78631	2.87771e-05	0.000327464	9097	10459	9200	8534	7946	6870
chr1	ENSMUSG00000025921	Rdh10	16105774	16133734	4160	-0.925668	5.12476	2.89968e-05	0.000329668	3583	3063	3075	2582	1344	2662
chr11	ENSMUSG00000046442	Ppm1e	87226906	87359023	6702	-0.689381	4.73637	2.90127e-05	0.000329668	2185	2549	2261	2081	1662	1830
chr1	ENSMUSG00000026102	Inpp1	52785427	52817688	6460	-0.674423	5.06025	2.91807e-05	0.000331339	2800	3187	2735	2548	2341	2121
chrX	ENSMUSG00000031387	Renbp	73922121	73930850	2494	0.838448	3.55924	2.92972e-05	0.000332422	581	678	534	1407	1445	1242
chr6	ENSMUSG00000041390	Mdfic	15720661	15802169	7427	-1.02245	2.34787	2.94564e-05	0.000333988	395	512	541	372	243	307
chr8	ENSMUSG00000033732	Sf3b3	110810492	110846803	4299	0.638648	8.42645	2.94912e-05	0.000334142	18341	18576	20312	44108	35752	34977
chr5	ENSMUSG00000039178	Tbc1d19	53809627	53904380	2688	-0.923401	2.90019	2.96045e-05	0.000335184	713	699	664	463	410	519
chr12	ENSMUSG00000021298	Gpr132	112850876	112860916	2439	0.73577	8.2109	2.96318e-05	0.000335252	16331	15839	15117	49284	28691	25899
chr6	ENSMUSG00000030199	Etv6	134035700	134270158	5983	-0.685249	5.40181	2.97029e-05	0.000335575	3746	3366	3972	3603	2398	2919
chr6	ENSMUSG00000043298	Smco3	136829927	136835452	2058	1.48479	-0.124308	3.0222e-05	0.000341194	32	22	44	167	105	89
chr9	ENSMUSG00000031990	Jam3	27097385	27155421	2539	1.10936	2.56613	3.03311e-05	0.000342181	267	235	290	1158	491	622
chr1	ENSMUSG00000026018	Ica1l	59982490	60043184	5356	-0.928944	2.47646	3.03838e-05	0.000342525	529	484	536	440	331	286
chr3	ENSMUSG00000104329	RP23-464I9.2	155771325	155775828	4504	0.88833	3.95948	3.04051e-05	0.000342525	898	755	663	1623	1847	1940
chr11	ENSMUSG00000020897	Aurkb	69045647	69051664	2946	0.806989	6.3027	3.04798e-05	0.000343121	3392	4118	4695	11978	6493	9336
chr3	ENSMUSG00000038777	Sema6c	95160457	95174024	5935	-0.972904	2.53199	3.06422e-05	0.000344703	519	554	554	512	284	294
chr7	ENSMUSG00000046410	Kcnk6	29221928	29232522	4089	1.20997	1.16552	3.1087e-05	0.000349457	117	91	75	290	285	262
chr7	ENSMUSG00000030720	Cln3	126571207	126585817	5781	0.68428	4.85804	3.15845e-05	0.000354796	1587	1726	1414	3537	3345	2862
chr16	ENSMUSG00000087384	Gm15558	10669248	10683539	2018	-1.27753	1.8372	3.18388e-05	0.000357398	333	465	276	189	138	236
chr10	ENSMUSG00000078439	Smim24	81393051	81395392	1058	-0.912891	2.7085	3.19959e-05	0.000358905	591	624	598	562	377	321
chr14	ENSMUSG00000076864	Trdv1	53881532	53882217	417	0.849068	3.04184	3.25722e-05	0.00036511	426	433	386	1249	903	771
chr6	ENSMUSG00000029994	Anxa4	86736840	86793584	4545	-1.15569	1.08976	3.29102e-05	0.000368524	192	231	199	151	95	116
chr7	ENSMUSG00000055541	Lair1	4007073	4063204	3760	1.10185	1.75568	3.29236e-05	0.000368524	125	151	175	555	321	388
chr15	ENSMUSG00000016552	Foxred2	77940522	77956722	5939	0.892639	3.82141	3.35341e-05	0.000375092	546	704	849	2224	1270	1592
chr10	ENSMUSG00000025395	Prim1	128015168	128030037	3868	0.725359	5.94499	3.38918e-05	0.000378823	2745	3590	3535	8619	5501	7015
chr6	ENSMUSG00000076462	Trbv2	41047340	41047995	560	-1.16614	3.35314	3.43676e-05	0.000383869	1088	1037	880	403	781	487
chr5	ENSMUSG00000042121	Ssh1	113937094	113993894	8892	-0.945026	2.30253	3.46709e-05	0.000386708	483	434	461	373	263	290
chr15	ENSMUSG00000048424	Ranbp3l	8968426	9066551	3034	-1.37308	-0.254483	3.50566e-05	0.000390734	66	99	89	53	38	36
chrX	ENSMUSG00000086316	2210013O21Rik	153723590	153741920	1880	-0.807575	3.65308	3.58333e-05	0.000398826	1243	1250	910	1013	780	724
chr2	ENSMUSG00000079071	Gm14085	122484941	122528040	4996	-0.937822	4.43335	3.59583e-05	0.000399934	1328	2690	2017	1565	1155	1339
chrX	ENSMUSG00000031165	Was	8081453	8090498	2381	0.670218	7.45113	3.61147e-05	0.00040139	11089	9158	8478	23936	18480	16804
chr11	ENSMUSG00000082286	Pisd-ps1	3125904	3131004	1757	-0.719269	7.2311	3.61871e-05	0.000401911	12933	12929	13891	9581	10667	10332
chr19	ENSMUSG00000024989	Cep55	38055025	38074425	2778	0.775144	5.44854	3.62581e-05	0.000402416	1737	2414	2693	6391	4053	4779
chr7	ENSMUSG00000004508	Gab2	97081751	97308940	5997	-1.4558	-0.493905	3.64509e-05	0.000404271	54	72	92	38	30	34
chr10	ENSMUSG00000020124	Usp15	123113244	123196935	3227	0.628309	7.07941	3.65115e-05	0.000404659	7604	7408	7581	17848	14621	12690
chr4	ENSMUSG00000028245	Nsmaf	6396207	6454271	8368	-0.688825	6.74785	3.65451e-05	0.000404746	8606	10176	9428	7451	7713	7120
chr13	ENSMUSG00000021706	Zfyve16	92487108	92530868	7082	-0.746484	4.58548	3.67746e-05	0.000406817	2052	2293	2050	1569	1685	1588
chr12	ENSMUSG00000021133	4933426M11Rik	80790532	80880832	5001	0.645148	7.04535	3.67837e-05	0.000406817	7380	6947	7582	19083	13437	12139
chr9	ENSMUSG00000034485	Uaca	60794548	60880370	4428	1.09335	4.61584	3.72958e-05	0.000411901	678	1048	1595	4060	2201	2991
chr1	ENSMUSG00000100725	Gm28062	178323074	178337728	3030	0.656785	10.1182	3.76206e-05	0.000415198	59415	60904	63166	135489	120853	114765
chr19	ENSMUSG00000053536	Cstf2t	31082841	31086590	3750	0.632776	6.38851	3.77564e-05	0.000416405	4955	4511	4502	11442	8815	7830
chr6	ENSMUSG00000103586	RP23-61N4.3	41055883	41063102	2347	-1.15185	4.34159	3.7895e-05	0.000417449	2097	2043	1806	737	1600	986
chr17	ENSMUSG00000024007	Ppil1	29250803	29264158	2163	0.632461	5.38003	3.79148e-05	0.000417449	2384	2339	2218	5454	4027	4409
chr11	ENSMUSG00000034664	Itga2b	102453297	102470122	5454	-1.17447	1.28609	3.79306e-05	0.000417449	228	207	281	189	100	126
chr9	ENSMUSG00000032586	Traip	107950136	107972270	6281	0.828546	4.65376	3.81438e-05	0.000419209	1058	1299	1494	3985	2077	2879
chr3	ENSMUSG00000025758	Plk4	40800019	40816883	5863	0.714851	6.04838	3.83209e-05	0.000420862	2959	3594	4098	8296	6359	7777
chr2	ENSMUSG00000027011	Ube2e3	78868124	78921293	4390	-0.668881	5.62911	3.83641e-05	0.000421042	4220	4458	4243	4832	2768	3053
chr2	ENSMUSG00000075256	Cerkl	79330543	79456785	5284	-0.822011	4.73508	3.85374e-05	0.00042265	1859	2596	2776	2059	1349	1865
chr17	ENSMUSG00000015476	Prrt1	34629533	34633126	2306	-0.654934	7.15827	3.87728e-05	0.000424936	13654	12546	10963	11737	9755	8943
chr2	ENSMUSG00000027490	E2f1	154559407	154569892	3154	0.812393	5.07722	3.88139e-05	0.000425091	1444	1814	1946	5143	2690	4069
chr6	ENSMUSG00000030084	Plxna1	89316316	89362613	9025	-0.842838	3.88357	3.89372e-05	0.000425848	1442	1027	1558	1011	955	906
chr15	ENSMUSG00000022307	Oxr1	41447482	41861048	5165	-0.711553	5.77427	3.91301e-05	0.000427124	4720	5432	4300	3691	3838	3691
chr15	ENSMUSG00000097643	A130051J06Rik	95787856	95791642	2618	-0.779369	3.90195	3.91352e-05	0.000427124	1244	1214	1556	1281	814	945
chr8	ENSMUSG00000071064	Zfp827	79028437	79193766	8944	-1.05323	3.3236	3.96615e-05	0.000432569	1252	903	717	528	691	531
chr6	ENSMUSG00000047515	BC049715	136828843	136840536	1120	1.01519	1.7644	3.99523e-05	0.000435418	165	155	153	439	392	394
chr14	ENSMUSG00000102171	RP23-117H6.2	47737339	47739894	2556	-1.16126	1.58313	3.99781e-05	0.000435418	288	314	276	141	193	161
chr1	ENSMUSG00000026288	Inpp5d	87620312	87720507	7602	0.667991	8.03502	4.01425e-05	0.000436754	15726	13128	14240	33558	30259	24417
chr17	ENSMUSG00000023845	Lnpep	17527723	17624489	5181	0.709805	8.32845	4.01562e-05	0.000436754	16848	17128	17899	34896	39548	33352
chr5	ENSMUSG00000007080	Pole	110286306	110337474	11160	0.937726	6.33272	4.05878e-05	0.000441144	2872	4054	4825	11406	6533	11076
chr11	ENSMUSG00000020715	Ern1	106394650	106487852	8173	0.736763	5.91573	4.09052e-05	0.000444287	3151	3251	3223	6173	7096	6999
chr1	ENSMUSG00000101625	Gm29371	87080171	87096418	885	1.45246	0.418693	4.18183e-05	0.000453891	43	37	67	277	125	134
chr1	ENSMUSG00000089670	Gm16581	55127297	55128287	991	0.926528	2.52238	4.19105e-05	0.000454579	292	250	295	721	658	657
chr7	ENSMUSG00000099689	Undefined	29908223	29916813	3208	0.998518	2.00498	4.21814e-05	0.000457202	207	174	183	641	420	410
chr14	ENSMUSG00000076855	Trav16	53743104	53743706	421	0.951674	2.88852	4.23984e-05	0.000459239	357	395	316	1220	885	605
chrX	ENSMUSG00000001173	Ocrl	47912387	47965868	9486	-0.75508	4.11243	4.28421e-05	0.000463725	1322	1655	1639	1273	1000	1231
chr4	ENSMUSG00000039852	Rere	150281646	150621966	8525	-0.616991	6.89681	4.28813e-05	0.000463831	10147	9769	10763	10569	7656	7706
chr9	ENSMUSG00000032312	Csk	57626647	57645653	2748	0.661985	8.61276	4.34609e-05	0.000469456	23593	21084	19813	46491	43914	40206
chr11	ENSMUSG00000006575	Rundc3a	102393403	102402555	2941	-1.2677	0.543215	4.39905e-05	0.000474525	108	162	165	95	79	60
chr7	ENSMUSG00000030528	Blm	80454993	80535119	4946	0.818806	5.99097	4.45817e-05	0.000480574	2300	3492	3988	9500	5893	7049
chr2	ENSMUSG00000026779	Mastl	23115606	23156024	5777	0.880472	4.65526	4.50927e-05	0.000485614	893	1248	1625	3781	2337	2892
chr2	ENSMUSG00000038375	Trp53inp2	155381059	155389850	5257	-0.860978	4.85519	4.5111e-05	0.000485614	2506	2229	3201	2783	1759	1237
chr1	ENSMUSG00000037432	Fer1l5	36372291	36422110	6318	-0.751013	4.67922	4.5201e-05	0.00048625	2266	2156	2410	1598	1766	1775
chr15	ENSMUSG00000022471	Xrcc6	81987835	82040085	4476	-0.721693	8.24684	4.54275e-05	0.000488354	24281	29207	26948	25721	15620	21795
chr3	ENSMUSG00000053965	Pde5a	122729158	122859374	6728	-0.824327	4.34203	4.55478e-05	0.000489312	1610	1799	2100	1447	996	1539
chr7	ENSMUSG00000040268	Plekha1	130865756	130913312	8527	0.78972	4.37575	4.57397e-05	0.00049104	1099	1180	952	2398	2799	1929
chr1	ENSMUSG00000102856	RP23-122P5.3	131086252	131092149	5898	-1.37055	1.16638	4.62495e-05	0.000496174	189	173	324	105	99	132
chr9	ENSMUSG00000035164	Zc3h12c	52111985	52168111	6133	-1.19586	1.58749	4.65468e-05	0.000499023	244	243	400	213	166	125
chr7	ENSMUSG00000030805	Stx4a	127824294	127849019	2364	-0.645534	5.74401	4.70087e-05	0.00050329	4898	4644	4363	4477	3895	3110
chrX	ENSMUSG00000040363	Bcor	12036740	12160355	7190	0.640202	7.35527	4.71834e-05	0.000504818	9611	7932	9674	21570	17231	16013
chr13	ENSMUSG00000076757	Tcrg-C4	19342186	19352343	644	-1.35836	0.53917	4.73435e-05	0.000506187	116	181	145	88	89	46
chr2	ENSMUSG00000101645	Gm28635	84601439	84678041	4734	-0.844778	3.13872	4.77408e-05	0.000510089	828	671	904	699	499	534
chr18	ENSMUSG00000058881	Zfp516	82910879	83005314	7817	-1.0356	2.25223	4.81849e-05	0.000514484	436	371	552	364	286	213
chr17	ENSMUSG00000024055	Cyp4f13	32924688	32947402	3330	-0.757866	3.96813	4.83713e-05	0.000516125	1198	1610	1372	1338	894	978
chr1	ENSMUSG00000037860	Aim2	173350879	173466040	3501	-0.926989	3.47702	4.84724e-05	0.000516853	824	1226	1051	1031	616	506
chr6	ENSMUSG00000064080	Fbln2	91212455	91272540	5876	-1.01693	3.46878	4.87625e-05	0.000518942	905	1191	1053	661	464	851
chr9	ENSMUSG00000041444	Arhgap32	32116136	32268446	17179	-1.17255	2.73821	4.87671e-05	0.000518942	511	579	873	339	294	467
chr3	ENSMUSG00000052539	Magi3	104013259	104220374	6773	-0.638583	5.99081	4.89438e-05	0.00052047	5059	5605	5802	4711	4401	4400
chr4	ENSMUSG00000028678	Kif2c	117159639	117182639	4363	0.794866	6.03498	4.90367e-05	0.000521106	2592	3333	4265	10013	5865	7182
chr14	ENSMUSG00000049295	Zfp219	52006077	52020733	3262	-0.626465	6.66426	4.93959e-05	0.000524215	9234	8637	8311	9431	5810	6836
chr6	ENSMUSG00000057666	Gapdh	125161715	125166467	4133	0.657506	7.96504	4.94552e-05	0.000524492	13146	13668	14419	36816	22401	25618
chr1	ENSMUSG00000073492	Gm10521	171895664	171898237	2574	-0.693479	4.81428	4.94892e-05	0.000524499	2510	2397	2484	1902	2041	1868
chr4	ENSMUSG00000043962	Thrap3	126164082	126202760	9234	0.639447	8.71883	4.9557e-05	0.000524864	21941	22772	25349	58756	41353	41628
chr2	ENSMUSG00000027323	Rad51	119112793	119147445	6649	0.743887	5.77229	4.96353e-05	0.00052534	2513	3114	3059	7384	4623	6754
chr18	ENSMUSG00000024425	Ndfip1	38418975	38464399	930	-0.670096	4.99588	4.97118e-05	0.000525797	2791	2969	2572	2575	2363	1813
chr1	ENSMUSG00000026594	Ralgps2	156804166	156939626	12085	-0.604837	6.93207	5.02224e-05	0.00053084	10063	10674	10597	10422	8097	8084
chr1	ENSMUSG00000041498	Kif14	136466343	136531511	10211	0.89421	6.26033	5.04443e-05	0.000532615	2705	3613	5079	10714	7036	9576
chrX	ENSMUSG00000079450	3110007F17Rik	123103495	123188795	5824	-1.46621	1.13516	5.06642e-05	0.000534434	297	115	272	109	102	105
chr1	ENSMUSG00000041570	Camsap2	136268123	136346104	9195	-0.670478	4.95974	5.08786e-05	0.000536337	2944	2346	2836	2612	2160	1831
chr6	ENSMUSG00000076485	Trbj1-3	41534323	41534376	54	0.655977	5.02157	5.0953e-05	0.000536761	1621	2013	1725	4535	3306	3124
chr10	ENSMUSG00000060301	2610008E11Rik	79064374	79097600	4229	-0.740185	5.28021	5.13114e-05	0.000540175	3141	4048	3148	2768	2973	2177
chr16	ENSMUSG00000022673	Mcm4	15623897	15637400	3589	0.704988	7.37031	5.21091e-05	0.000548207	7765	9095	9891	24103	14245	18377
chr4	ENSMUSG00000028433	Ubap2	41194313	41275144	4802	0.641523	7.44312	5.23654e-05	0.000550536	9963	8452	10494	22351	17310	18450
chr17	ENSMUSG00000023873	1700010I14Rik	8988333	9008319	2126	-0.936503	2.84036	5.25268e-05	0.000551865	712	696	590	418	510	397
chr5	ENSMUSG00000029360	Gm9754	118065360	118069710	3004	-1.29899	0.410377	5.37708e-05	0.000564558	93	154	152	76	64	68
chr18	ENSMUSG00000053477	Tcf4	69344146	69687967	12250	-0.654071	5.26285	5.4009e-05	0.00056668	2974	3404	3604	3510	2527	2226
chr17	ENSMUSG00000042203	Tbc1d22b	29549788	29606895	4139	0.651851	6.63719	5.4235e-05	0.000568673	6155	4822	5486	12147	11533	9529
chr6	ENSMUSG00000029798	Herc6	57580992	57665136	5279	-0.65213	5.17746	5.47122e-05	0.000573295	2836	3404	3164	3403	2304	2107
chr1	ENSMUSG00000097925	Gm26574	189833141	189836620	2141	-0.890681	3.09944	5.52692e-05	0.000578747	883	658	824	528	541	552
chr1	ENSMUSG00000026572	Tbx19	165137855	165160773	3192	0.871041	2.82246	5.64447e-05	0.000590663	303	398	357	953	723	816
chr14	ENSMUSG00000021794	Glud1	34310727	34345144	4089	-0.590464	6.59271	5.66113e-05	0.000592012	8136	8670	7863	8528	6665	6023
chr15	ENSMUSG00000022387	Brd1	88687300	88734233	8138	0.651395	8.00151	5.66915e-05	0.000592458	15097	12646	14657	31648	29255	24679
chr5	ENSMUSG00000025747	Tyms	30058202	30073617	6089	0.718706	6.49879	5.76869e-05	0.000602461	4170	5108	5255	12981	7636	10432
chr4	ENSMUSG00000037242	Clic4	135213969	135272814	6572	0.596627	7.459	5.7761e-05	0.000602773	9958	10004	9826	23265	17764	17247
chr7	ENSMUSG00000041420	Meis3	16175090	16186504	3173	-0.749654	3.78419	5.77933e-05	0.000602773	1119	1311	1241	999	991	808
chr8	ENSMUSG00000031441	Atp11a	12757014	12868728	11150	-1.00193	5.44996	5.78472e-05	0.000602936	5441	3127	3833	2110	3256	2406
chr11	ENSMUSG00000018841	Rad51d	82876434	82890614	3714	-0.624046	4.97414	5.84526e-05	0.000608842	2719	2717	2669	2510	2076	2169
chr13	ENSMUSG00000047842	Diras2	52504375	52530836	4348	1.40659	-0.0854918	5.86716e-05	0.000610329	23	37	45	165	92	108
chr1	ENSMUSG00000026576	Atp1b1	164437109	164458355	3081	-0.654502	5.8471	5.86728e-05	0.000610329	5044	5440	4488	4906	4148	3259
chr14	ENSMUSG00000021747	4930452B06Rik	8431192	8666240	2681	-1.40097	0.995843	5.88145e-05	0.000611399	155	207	251	70	120	100
chr6	ENSMUSG00000036390	Gadd45a	67035096	67037457	1764	-1.30221	3.58694	5.96433e-05	0.000619423	1179	981	1474	1247	428	342
chr6	ENSMUSG00000030231	Plekha5	140424099	140594906	5133	-0.71816	4.94387	5.9665e-05	0.000619423	2974	2428	2737	2008	2050	2216
chr16	ENSMUSG00000022895	Ets2	95702075	95721051	4710	0.635948	9.43875	6.00621e-05	0.000623134	40563	36845	38179	93244	74948	64405
chr10	ENSMUSG00000019564	Arid3a	79927043	79955018	5562	0.689876	4.54701	6.01125e-05	0.000623247	1412	1207	1181	2764	2568	2507
chr11	ENSMUSG00000070327	Rnf213	119393100	119487418	16888	0.633767	8.69824	6.14597e-05	0.000636795	24395	20869	23976	51936	42328	43879
chr7	ENSMUSG00000063802	Hspbp1	4660521	4684963	1488	0.646687	4.7685	6.18749e-05	0.000640676	1622	1497	1395	3805	2563	2805
chr11	ENSMUSG00000086330	1700007J10Rik	59725917	59740154	1298	-0.771964	3.65399	6.2012e-05	0.000641673	1052	1094	1227	902	731	894
chr16	ENSMUSG00000022508	Bcl6	23965052	23988852	6700	0.660849	7.81475	6.26782e-05	0.000648141	13732	11821	11553	26623	26612	21868
chr11	ENSMUSG00000039741	Bahcc1	120232947	120292296	11118	0.676501	5.98914	6.2909e-05	0.000650101	3262	3096	4034	8365	5804	7252
chr9	ENSMUSG00000016087	Fli1	32422204	32542861	3486	0.628886	6.96482	6.33768e-05	0.000654505	7531	6752	6581	16303	13946	11435
chr5	ENSMUSG00000015944	Gatsl2	134099711	134144343	7560	-0.654885	4.47332	6.36906e-05	0.000657316	2084	1700	1991	1904	1398	1444
chr8	ENSMUSG00000036356	Csgalnact1	68356781	68735146	4774	-0.989829	1.92738	6.49782e-05	0.000670164	365	338	370	272	247	179
chr6	ENSMUSG00000029992	Gfpt1	87042846	87092197	7419	-0.611652	5.73758	6.58619e-05	0.000678835	4531	4403	4780	4295	3614	3624
chr2	ENSMUSG00000052951	C130021I20Rik	33641193	33646354	4140	-1.43722	-0.0798706	6.64696e-05	0.00068465	91	91	109	34	61	40
chr16	ENSMUSG00000039680	Mrps6	92058270	92112227	1053	-0.745818	3.56115	6.67982e-05	0.000687135	1090	1030	1022	985	793	651
chr11	ENSMUSG00000085156	Gm11974	6525591	6528760	1359	0.914484	3.56747	6.73496e-05	0.000692356	563	503	676	2192	1107	1062
chr10	ENSMUSG00000034994	Eef2	81176631	81182507	3098	0.639612	11.5307	6.75022e-05	0.000693471	166746	161360	163903	423832	281485	292495
chr11	ENSMUSG00000020814	Mxra7	116803062	116828046	2391	-1.32854	0.669242	6.7726e-05	0.000695317	116	155	210	98	58	91
chr5	ENSMUSG00000089798	1700028K03Rik	107508944	107551549	8149	-0.883383	2.70291	6.78099e-05	0.000695725	558	665	570	559	340	370
chr17	ENSMUSG00000024079	Eif2ak2	78852564	78882573	5113	-0.73148	4.82759	6.8061e-05	0.000697846	2104	2650	2780	2382	1477	2013
chr10	ENSMUSG00000046841	Ckap4	84526305	84534036	2954	-1.28154	0.492159	6.90264e-05	0.000706542	163	104	154	105	71	51
chr13	ENSMUSG00000021457	Syk	52583173	52648792	9362	-0.639441	5.42355	6.90437e-05	0.000706542	3474	3510	4130	3642	2576	2997
chr2	ENSMUSG00000005973	Rcn1	105386291	105399319	3196	-0.898905	2.45965	6.95267e-05	0.000710754	509	502	509	469	318	278
chr4	ENSMUSG00000035561	Aldh1b1	45799022	45804604	2298	-0.753313	3.58558	6.95455e-05	0.000710754	1043	1159	1000	1019	675	770
chr16	ENSMUSG00000033031	C330027C09Rik	48994185	49019709	5688	0.712669	6.93638	7.01467e-05	0.000716434	5294	6414	8025	15984	12151	13526
chr7	ENSMUSG00000037706	Cd81	143052739	143067934	2270	-0.689727	5.42482	7.04781e-05	0.000719351	4583	3576	3120	3643	2794	2616
chrX	ENSMUSG00000031079	Zfp300	21079174	21089527	5338	1.22974	0.0524912	7.11701e-05	0.000725945	40	41	46	151	108	126
chr19	ENSMUSG00000045098	Suv420h1	3767421	3818303	14116	-0.609376	7.73992	7.12433e-05	0.000726221	18695	17684	18547	17678	15207	13501
chr5	ENSMUSG00000029401	Rilpl2	124463265	124478366	1391	1.13834	5.32428	7.13173e-05	0.000726504	1787	1575	1955	9749	3001	3237
chr5	ENSMUSG00000086610	Gm15408	149006962	149012776	1379	-0.939348	2.41691	7.15031e-05	0.000727926	490	504	496	444	243	326
chr1	ENSMUSG00000026313	Hdac4	91928779	92180341	15375	0.698404	6.07084	7.15958e-05	0.000728399	3346	3255	4294	8181	6432	8023
chr9	ENSMUSG00000040524	Zfp609	65692391	65827564	8268	-0.675332	5.77789	7.20838e-05	0.000732624	4774	4238	5335	4023	3412	4039
chr7	ENSMUSG00000052629	Gm9885	78578830	78581038	2209	-1.46966	0.464563	7.2104e-05	0.000732624	147	136	146	41	61	90
chr19	ENSMUSG00000025212	Sfxn3	45047576	45056383	2966	-0.622341	5.59591	7.25224e-05	0.000735925	4104	4450	3915	4182	3532	2773
chr7	ENSMUSG00000078671	Chd2	73426691	73541746	9656	0.623573	8.49793	7.35582e-05	0.000745955	19490	19078	21950	46385	39427	34472
chr6	ENSMUSG00000073144	4930599N23Rik	39118408	39148312	2080	-0.962958	2.26495	7.44868e-05	0.000754886	456	370	522	343	300	249
chr11	ENSMUSG00000034773	BC030867	102248882	102265187	3032	0.919701	3.57494	7.5269e-05	0.000761833	466	584	697	1734	987	1554
chrX	ENSMUSG00000031360	Ctps2	162901238	163032508	4720	-0.59971	5.42547	7.55278e-05	0.000763512	3580	3750	3680	3860	2957	2610
chr10	ENSMUSG00000101176	Gm29095	41610007	41612837	548	-1.37601	0.0729754	7.55319e-05	0.000763512	77	136	107	69	35	56
chr8	ENSMUSG00000032815	Fanca	123268300	123318576	8491	0.633693	5.78751	7.58044e-05	0.000765775	2877	2988	3337	6834	5274	6227
chr1	ENSMUSG00000025935	Tram1	13564698	13589910	3162	0.804218	8.36243	7.58591e-05	0.000765837	20022	15530	15429	38386	46568	28688
chr1	ENSMUSG00000026430	Rassf5	131176410	131245258	3839	0.624803	8.11493	7.65167e-05	0.00077198	15615	16363	14412	34932	30886	26311
chr9	ENSMUSG00000009828	Ick	78109192	78172107	11524	-0.666024	4.77568	7.72656e-05	0.000778173	2185	2544	2415	2632	1705	1558
chr13	ENSMUSG00000095930	Nim1k	119710094	119755882	8466	-0.621779	5.15875	7.72787e-05	0.000778173	2867	3267	3072	2858	2269	2556
chr3	ENSMUSG00000027995	Tlr2	83836272	83841767	3014	-1.27441	1.0091	7.73309e-05	0.000778201	208	180	215	182	70	81
chr7	ENSMUSG00000049091	Sephs2	127272561	127273919	1359	0.598265	5.51043	7.79953e-05	0.000784386	2659	2575	2474	6002	4319	4762
chr2	ENSMUSG00000055485	Soga1	157015799	157079254	7984	-1.47004	0.632523	7.81668e-05	0.000785608	131	105	246	92	52	81
chr8	ENSMUSG00000031453	Rasa3	13566950	13677603	5093	0.620363	6.41237	7.89186e-05	0.000792153	4565	5184	4526	10377	9402	8402
chr7	ENSMUSG00000059824	Dbp	45705088	45710155	2945	-0.749025	3.33826	7.90065e-05	0.000792531	936	901	857	861	593	626
chr10	ENSMUSG00000036923	Stox1	62659043	62726128	3680	-1.40341	-1.00373	8.03647e-05	0.000805642	43	57	50	29	20	24
chr7	ENSMUSG00000030921	Trim30a	104409025	104465193	4419	-0.667218	6.05724	8.07709e-05	0.000809199	5622	6532	5225	5355	5060	3691
chr7	ENSMUSG00000045639	Zfp629	127607031	127615797	6723	-0.627546	5.84042	8.15477e-05	0.000815943	5011	4682	5099	4574	3505	4213
chr11	ENSMUSG00000092626	9130230N09Rik	22858931	22861264	663	-1.42885	-0.559646	8.20026e-05	0.000819974	62	65	80	27	31	39
chr11	ENSMUSG00000084835	Gm12352	98438037	98439046	760	-0.723002	4.32231	8.23948e-05	0.00082295	2016	1713	1568	1926	1121	1163
chr17	ENSMUSG00000091549	Gm6548	78850792	78851956	1165	-0.995206	2.53444	8.24047e-05	0.00082295	432	599	607	485	253	337
chr5	ENSMUSG00000037999	Arap2	62602445	62766198	8716	0.650654	8.54576	8.34053e-05	0.000831888	20879	20034	20940	48956	44247	32294
chr1	ENSMUSG00000104154	RP23-440J24.4	176751521	176753415	1895	-1.41894	-0.92675	8.35633e-05	0.000832935	46	46	67	33	22	22
chr5	ENSMUSG00000058013	Sept11	93093457	93174958	5008	0.6161	7.11268	8.44285e-05	0.000841028	7597	7584	8057	16428	15395	13824
chr16	ENSMUSG00000022822	Abcc5	20331303	20426394	10592	-0.644955	8.36613	8.4682e-05	0.000842502	26442	28883	30275	27758	18998	23880
chr12	ENSMUSG00000020573	Pik3cg	32173473	32208659	6786	0.641238	8.12949	8.46836e-05	0.000842502	16793	14872	14872	34489	32574	26221
chr11	ENSMUSG00000075389	2810410L24Rik	120185400	120189852	3028	-1.13219	2.05915	8.50805e-05	0.000845917	475	431	309	194	263	240
chr11	ENSMUSG00000005198	Polr2a	69733997	69758637	7067	0.6433	9.36685	8.54541e-05	0.000849096	35795	33249	40568	90188	62952	68678
chr15	ENSMUSG00000022634	Yaf2	93284278	93336935	1873	-0.827666	3.2026	8.66958e-05	0.000860891	980	788	734	790	577	471
chr2	ENSMUSG00000027589	Pcmtd2	181837854	181857461	4183	-0.647303	7.03397	8.70383e-05	0.000863747	11937	12386	9702	10039	9314	8486
chr1	ENSMUSG00000099375	Gm28187	101892958	101895091	2134	-1.26439	2.51423	8.75085e-05	0.000867866	601	558	555	180	309	391
chr9	ENSMUSG00000041064	Pif1	65587160	65595967	4388	0.704434	5.46067	8.76413e-05	0.000868636	1922	2422	2773	5871	4056	5038
chr5	ENSMUSG00000036377	C530008M17Rik	76656512	76873554	12305	-0.80465	2.89676	8.78772e-05	0.000870427	665	610	736	584	457	446
chr4	ENSMUSG00000007880	Arid1a	133679008	133756769	11476	0.675029	10.0169	8.82007e-05	0.000873082	62061	46746	60907	133942	113934	101452
chr7	ENSMUSG00000030659	Nucb2	116504369	116540554	2301	-1.44602	0.375935	8.83438e-05	0.000873755	98	142	161	104	60	32
chr3	ENSMUSG00000062908	Acadm	153922357	153944632	2932	-0.645852	5.47317	8.83797e-05	0.000873755	4178	4022	3326	3500	3265	2701
chr7	ENSMUSG00000096980	Gm26526	39588518	39591679	2927	0.654716	4.75317	9.04009e-05	0.000893176	1625	1444	1382	3620	3068	2385
chr11	ENSMUSG00000007646	Rad51c	87376645	87404954	4384	0.804231	3.04308	9.05599e-05	0.000894187	384	432	455	1094	811	953
chr11	ENSMUSG00000020462	Cfap36	29221532	29247409	2744	-0.637924	4.51715	9.10771e-05	0.00089873	1919	2090	1917	1905	1459	1547
chr6	ENSMUSG00000076487	Trbj1-5	41535084	41535133	50	0.584289	5.48897	9.16081e-05	0.000903175	2450	2617	2571	5832	4624	4343
chr17	ENSMUSG00000055240	Zfp101	33360507	33394641	7424	0.610784	5.69863	9.16995e-05	0.000903175	2858	3142	2737	6758	4993	5471
chr8	ENSMUSG00000005410	Mcm5	75109528	75128439	3422	0.758351	7.68607	9.22181e-05	0.000907668	9373	11018	12146	31354	16179	24238
chr10	ENSMUSG00000020183	Cpm	117629500	117687352	5964	-0.992896	2.25686	9.2271e-05	0.000907668	364	482	504	394	216	276
chr2	ENSMUSG00000026819	Slc25a25	32414487	32451445	7862	0.642351	5.39385	9.24091e-05	0.000908459	2217	2265	2496	6347	3926	3981
chr5	ENSMUSG00000029338	Antxr2	97882783	98030733	5427	-0.645793	4.42438	9.25291e-05	0.000909071	1928	1948	1693	1757	1550	1282
chr17	ENSMUSG00000001525	Tubb5	35833921	35838306	3327	0.652587	10.4632	9.30222e-05	0.000913346	74571	78590	80301	207506	126053	145075
chr17	ENSMUSG00000059791	Nrm	35861318	35865402	1466	0.698585	4.77765	9.36159e-05	0.000918603	1387	1635	1421	4086	2292	3022
chr9	ENSMUSG00000093092	Gm22643	13621226	13621326	101	1.18172	1.01587	9.38437e-05	0.000920264	107	63	88	296	265	196
chr5	ENSMUSG00000041930	Fam222a	114568016	114613220	3141	-0.874005	3.81692	9.53889e-05	0.000934835	1370	960	1545	1236	671	858
chr11	ENSMUSG00000025574	Tk1	117815526	117826092	5198	0.787855	5.92169	9.56842e-05	0.000936563	2609	3503	3339	8058	4899	8027
chr16	ENSMUSG00000022517	Mgrn1	4886100	4938296	3293	-0.602352	5.2759	9.7611e-05	0.000954829	3588	3087	3258	3449	2527	2503
chr14	ENSMUSG00000025557	Slc15a1	121459621	121505254	3123	1.42961	0.717498	9.82371e-05	0.000960358	40	69	75	343	199	120
chr5	ENSMUSG00000043036	Ccdc63	122108040	122138957	2923	1.19647	0.815235	9.85477e-05	0.000962796	65	86	71	326	165	181
chr7	ENSMUSG00000055116	Arntl	113207465	113314122	2904	-0.633602	6.37452	9.91341e-05	0.000967325	7753	6747	6959	7621	5754	4640
chr19	ENSMUSG00000025085	Ablim1	57032733	57314919	11949	0.639013	10.221	9.92503e-05	0.000967859	73198	59738	65603	150834	130737	116524
chr12	ENSMUSG00000021061	Sptb	76580488	76710547	12147	-1.30956	0.174931	9.9937e-05	0.000973953	87	98	154	77	55	46
chr9	ENSMUSG00000036777	Anln	22331214	22389206	5421	0.736124	6.1752	0.000100037	0.000974325	3136	4036	4352	8824	6698	9033
chr7	ENSMUSG00000030641	Ddias	92857529	92874213	3349	0.737229	3.86559	0.000100234	0.000975641	644	819	856	2101	1426	1497
chr7	ENSMUSG00000081788	Gm5898	63542479	63544549	2071	0.605583	4.82993	0.000100736	0.000979313	1535	1577	1680	3584	2841	2965
chrX	ENSMUSG00000040621	Gemin8	166170454	166190512	2487	-0.800697	2.81845	0.000101401	0.000984565	677	631	595	570	419	425
chr2	ENSMUSG00000026669	Mcm10	4989714	5012791	7692	0.85955	5.52136	0.00010284	0.000997919	1654	2362	2918	6684	3790	5822
chr6	ENSMUSG00000042079	Hnrnpf	117900324	117925622	3047	0.607213	9.1915	0.000103474	0.00100284	34571	32618	31378	74869	62771	56056
chr4	ENSMUSG00000028282	Casp8ap2	32615451	32653265	6826	0.594472	7.0935	0.00010493	0.00101577	7406	7554	8179	17249	13564	14195
chr9	ENSMUSG00000103133	RP24-282D16.9	72355075	72356633	1559	-0.876467	3.49093	0.000104937	0.00101577	796	1079	1217	707	809	629
chr1	ENSMUSG00000038806	Sde2	180851127	180868113	3471	0.631851	6.30467	0.000105946	0.0010249	4411	4484	4289	12038	7544	7189
chr4	ENSMUSG00000076123	Mir700	135416555	135416633	79	1.39499	-0.504909	0.000106724	0.00103179	33	17	28	117	68	83
chr6	ENSMUSG00000071112	B230216G23Rik	142413441	142419730	1767	1.27848	0.35505	0.00010696	0.00103344	73	43	38	180	155	146
chr1	ENSMUSG00000026355	Mcm6	128331590	128359664	4666	0.742318	8.08495	0.000107802	0.00104094	11970	15058	16173	39762	22166	32001
chr2	ENSMUSG00000027580	Helz2	181227615	181242027	11529	0.602269	8.53369	0.000108283	0.00104494	21929	19357	21313	45739	38990	37458
chr10	ENSMUSG00000074802	Gas2l3	89408823	89443967	6748	0.739372	4.75433	0.000109001	0.00105123	1110	1421	1763	3869	2546	2894
chrX	ENSMUSG00000000787	Ddx3x	13280970	13294052	5277	0.663276	10.0434	0.000109943	0.00105966	53797	55554	64366	160764	102128	97381
chr7	ENSMUSG00000073856	Iqck	118855760	118972652	3734	-1.22952	0.618718	0.000110952	0.00106808	176	133	146	70	98	77
chr13	ENSMUSG00000021416	Eci3	34946614	34963810	1418	-1.30307	0.0808394	0.000111244	0.00107023	75	138	104	66	57	43
chr13	ENSMUSG00000082433	Gm9025	111882393	111884177	1568	1.34926	0.0294986	0.000111405	0.00107058	40	43	35	101	136	141
chr8	ENSMUSG00000003847	Nfat5	107293470	107379517	18378	-0.732346	8.01003	0.000111415	0.00107058	23134	22786	22532	15254	19595	17102
chr10	ENSMUSG00000020231	Dip2a	76259429	76345291	8215	-0.709843	3.82974	0.000113081	0.00108592	1295	1298	1157	1058	884	994
chr1	ENSMUSG00000096929	A330023F24Rik	194976375	195037904	9354	-1.08086	1.14329	0.000113271	0.00108708	218	232	185	180	103	110
chr9	ENSMUSG00000023345	Poc1a	106281061	106350521	2995	0.750354	4.10338	0.000114238	0.00109481	841	857	1022	2708	1423	1861
chr11	ENSMUSG00000037750	Fam222b	78094660	78156700	3490	0.649962	4.15265	0.000114285	0.00109481	954	916	1069	2463	1745	1776
chr3	ENSMUSG00000068856	Sf3b4	96172332	96177564	2162	0.59006	5.55783	0.000116352	0.00111337	2866	2530	2597	6249	4403	4913
chr9	ENSMUSG00000032285	Dnaja4	54698873	54716315	3589	-1.21028	0.144292	0.000116391	0.00111337	132	96	97	71	49	61
chr1	ENSMUSG00000026683	Nuf2	169497934	169531464	6341	0.692659	5.75595	0.000116434	0.00111337	2327	3031	3421	7634	4998	5786
chr2	ENSMUSG00000001403	Ube2c	164769898	164778822	2600	0.678617	6.92812	0.000116831	0.00111649	5610	6835	7466	18762	10867	12114
chr5	ENSMUSG00000041298	Katnal1	148874332	148995223	11881	-0.705897	4.5415	0.000117528	0.00112247	1986	2020	2131	1667	1340	1792
chr9	ENSMUSG00000103622	RP23-298I7.2	92538801	92542869	4069	-1.25198	-0.298882	0.000120562	0.00115075	84	81	75	45	49	35
chr13	ENSMUSG00000038068	Rnf144b	47122720	47247991	4694	1.25803	1.73607	0.000121314	0.00115723	90	126	196	652	303	352
chr14	ENSMUSG00000017485	Top2b	16365179	16430787	6355	0.618422	9.96004	0.000121603	0.00115927	53999	59106	54019	122930	111128	95836
chr9	ENSMUSG00000033335	Dnm2	21424908	21507759	5330	0.595362	8.69883	0.000121929	0.00116168	24408	22312	23675	51438	44927	40475
chr15	ENSMUSG00000009733	Tfcp2	100502799	100552008	3250	-0.727208	3.42516	0.000122399	0.00116545	902	963	980	932	703	599
chr6	ENSMUSG00000076489	Trbj1-7	41535642	41535687	46	0.600255	4.79904	0.000122516	0.00116587	1485	1603	1613	3668	2950	2603
chr6	ENSMUSG00000029922	Mkrn1	39397804	39420462	4439	-0.624076	6.31288	0.000122651	0.00116596	7371	6821	6317	7481	5334	4546
chr14	ENSMUSG00000006281	Tep1	50824062	50870560	8168	-0.610369	5.55306	0.000122674	0.00116596	4173	3788	4102	3462	3383	3238
chr2	ENSMUSG00000040007	Bahd1	118900377	118924528	4664	-0.664012	5.25648	0.000122767	0.00116614	3897	2920	3149	2790	2712	2532
chr13	ENSMUSG00000036006	Fam65b	24582189	24733816	11662	0.611485	7.33931	0.000124217	0.00117919	8431	9705	9109	19109	18438	15789
chr10	ENSMUSG00000062074	Wisp3	39150971	39163794	1418	-0.807733	3.34075	0.000124291	0.00117919	738	1061	940	716	616	671
chr7	ENSMUSG00000000605	Clcn4-2	7282316	7299511	4578	-0.609217	6.75639	0.000125082	0.00118598	9450	9680	8647	8508	8185	6676
chr1	ENSMUSG00000026103	Gls	52163448	52233232	15057	-0.622757	7.72238	0.000125399	0.00118827	17242	19312	17907	15587	15279	14286
chr9	ENSMUSG00000049313	Sorl1	41964720	42124297	11321	-1.43439	4.55191	0.000125991	0.00119317	1441	1286	4548	1547	1082	894
chr2	ENSMUSG00000026797	Stxbp1	32787602	32847239	4991	-0.996469	1.79202	0.000126308	0.00119545	332	281	365	228	174	226
chr8	ENSMUSG00000045538	Ddx28	106009621	106011882	2262	0.676704	4.51279	0.000127311	0.00120349	1362	1215	1155	3526	2221	2072
chr11	ENSMUSG00000002699	Lcp2	34046920	34092295	4459	0.597537	8.87353	0.000127535	0.00120417	26940	27122	25327	61026	50953	43278
chr2	ENSMUSG00000027171	Prrg4	104830741	104849876	3165	-1.17346	1.92445	0.000127997	0.0012078	370	354	392	375	162	129
chr11	ENSMUSG00000020877	Scrn2	97029938	97033958	2050	0.847468	2.70314	0.00012907	0.0012172	315	363	306	960	607	732
chr10	ENSMUSG00000038332	Sesn1	41810574	41908424	3327	-0.624798	6.29597	0.000130128	0.00122584	7222	7329	5724	6739	4966	5285
chrX	ENSMUSG00000031389	Arhgap4	73891442	73921870	8105	0.659661	9.67807	0.000130169	0.00122584	48506	44890	41695	96197	99538	77379
chr6	ENSMUSG00000023505	Cdca3	124829547	124833701	2866	0.736502	6.71605	0.000130338	0.00122622	4461	5866	6438	16052	8651	11768
chr4	ENSMUSG00000028671	Gale	135963727	135968178	2370	0.81363	3.88764	0.000131327	0.00123405	586	811	880	2404	1330	1518
chr1	ENSMUSG00000102811	RP23-82P18.2	195036829	195038908	2080	-0.985804	1.70102	0.000131533	0.00123525	315	337	264	268	165	171
chr6	ENSMUSG00000032667	Pon2	5264147	5298455	4655	-0.612724	4.79673	0.000131654	0.00123551	2594	2305	2246	2228	2001	1776
chr2	ENSMUSG00000062646	Ganc	120403896	120461700	9096	-0.667803	5.68283	0.000131718	0.00123551	3573	5027	4805	4258	3142	3489
chr7	ENSMUSG00000085118	Gm15774	120872692	120875298	1992	-1.00329	1.93383	0.000132003	0.00123732	327	326	428	237	199	252
chr11	ENSMUSG00000002580	Mien1	98437708	98438991	747	-0.671184	4.90323	0.000132068	0.00123732	2957	2593	2267	2931	1745	1762
chr5	ENSMUSG00000029428	Stx2	128984557	129008574	4164	-0.656514	4.19067	0.000132161	0.00123746	1722	1543	1484	1391	1193	1275
chr10	ENSMUSG00000000290	Itgb2	77530252	77565708	3052	0.655924	8.46255	0.000132609	0.00124092	21527	19390	17347	42432	42788	32515
chr9	ENSMUSG00000032300	1700017B05Rik	57252322	57262599	4934	0.934363	6.69169	0.000133948	0.0012527	4779	3779	6537	20685	8705	9256
chr5	ENSMUSG00000029570	Lfng	140607341	140615543	2282	1.4903	1.62077	0.00013411	0.00125347	56	108	174	583	234	431
chr1	ENSMUSG00000103509	WI1-817D1.2	7148110	7152137	4028	-0.961719	3.44708	0.000134201	0.00125358	952	986	1124	540	874	563
chr3	ENSMUSG00000038495	Otud7b	96104527	96161129	8497	-0.640658	5.43375	0.000134333	0.00125406	3610	3563	4024	3659	2402	3208
chr8	ENSMUSG00000031530	Dusp4	34807297	34819894	2740	1.24254	4.72693	0.00013458	0.00125563	1055	778	1506	6527	2484	1782
chr1	ENSMUSG00000039630	Hnrnpu	178324343	178337797	8959	0.6167	10.3292	0.000134899	0.00125786	69811	72584	73608	151127	139683	133166
chr4	ENSMUSG00000039270	Megf9	70427065	70534995	8226	-0.61078	4.6482	0.000134997	0.00125803	2176	2076	2190	2278	1601	1600
chr5	ENSMUSG00000038319	Kcnh2	24319589	24351604	4845	-0.610263	6.30421	0.000135844	0.00126472	7524	6131	6653	7064	5400	4796
chr9	ENSMUSG00000032401	Lctl	64117147	64138118	2604	1.10089	2.56227	0.000135876	0.00126472	172	279	342	1005	503	719
chr2	ENSMUSG00000023094	Msrb2	19371440	19394976	1377	-0.713836	3.72324	0.00013641	0.00126819	1247	1260	980	1041	892	805
chr8	ENSMUSG00000050271	D8Ertd82e	36094828	36147787	9606	0.798521	3.31339	0.000136821	0.00127127	496	493	549	1080	1224	1091
chr12	ENSMUSG00000090946	Ccdc71l	32378704	32382943	4240	-0.602954	5.09379	0.000137347	0.00127522	3003	2931	2822	2973	2515	1975
chr13	ENSMUSG00000069273	Hist1h3e	23561534	23562369	836	1.08453	0.876097	0.000137409	0.00127522	90	78	77	259	187	224
chr5	ENSMUSG00000029119	Man2b2	36806921	36830653	3528	-0.625844	4.45762	0.00013771	0.00127726	1813	1986	1869	2095	1375	1326
chr13	ENSMUSG00000058672	Tubb2a	34074301	34078008	1584	1.41903	6.45391	0.000137981	0.00127903	3033	3393	3716	25135	4458	8000
chr4	ENSMUSG00000078773	Rad54b	11558922	11615805	5782	0.772358	4.88787	0.000138251	0.00128077	1158	1682	1804	3868	2625	3704
chr6	ENSMUSG00000076464	Trbv4	41059394	41059886	393	-1.21351	3.25413	0.000139754	0.00129394	992	974	868	308	758	446
chr7	ENSMUSG00000036931	Nfkbid	30421732	30428746	2346	0.887272	5.09592	0.000140359	0.00129877	1537	1474	2087	6672	3334	2616
chr17	ENSMUSG00000048249	Crebrf	26715650	26776635	8564	-0.582287	5.91747	0.000141046	0.00130436	5049	5354	5009	5686	3886	3828
chr8	ENSMUSG00000031901	Dus2	105991337	106053840	3367	0.615232	4.63806	0.000143683	0.00132797	1368	1439	1371	3377	2654	2269
chr4	ENSMUSG00000028528	Dnajc6	101496648	101642799	5909	-0.590821	6.28444	0.000143874	0.00132895	6274	6995	6654	6822	4854	5426
chr12	ENSMUSG00000097329	4931403G20Rik	69847635	69853671	1699	-1.28667	0.604642	0.000145038	0.00133892	144	148	164	66	110	60
chr2	ENSMUSG00000034723	Tmx4	134594185	134644145	10907	-0.579525	5.10898	0.000145296	0.00133973	2833	3096	2862	2879	2437	2260
chr9	ENSMUSG00000056418	BC043934	96435783	96438138	2356	-0.86175	2.92431	0.000145953	0.00134501	661	870	549	589	459	432
chr7	ENSMUSG00000066979	Bub3	131560391	131571898	2055	0.581405	7.30661	0.000146739	0.00135145	9092	8917	8963	22561	15093	14948
chr2	ENSMUSG00000027459	Fam110a	151969398	151980219	2207	0.749862	4.17816	0.000146947	0.00135258	1004	892	970	3042	1476	1837
chrX	ENSMUSG00000041688	Amot	145446425	145505181	8402	-1.15191	0.288731	0.000148292	0.00136416	114	124	117	64	72	67
chr2	ENSMUSG00000060029	4930473A02Rik	130543791	130563749	1409	-0.594877	4.82213	0.000148686	0.00136699	2264	2601	2371	2477	1828	1892
chr1	ENSMUSG00000090272	Mndal	173857220	173942491	3443	-0.600046	6.33439	0.00015029	0.00138078	6507	7508	6663	6408	5840	5261
chr5	ENSMUSG00000054434	Tmem120b	123068415	123117749	2852	-0.575385	5.57927	0.000150361	0.00138078	4353	3917	3897	3931	3475	3096
chr19	ENSMUSG00000024811	Tnks2	36834232	36893477	10406	0.604932	8.82326	0.00015049	0.00138116	27025	24966	24443	54831	51100	43349
chr19	ENSMUSG00000053799	Exoc6	37550418	37683245	2729	-0.679287	4.2087	0.00015146	0.00138925	1369	1774	1695	1693	1090	1154
chr7	ENSMUSG00000030733	Sh2b1	126466994	126475130	3422	0.590393	7.34476	0.000153255	0.00140489	9908	8656	9028	19739	18021	15618
chr7	ENSMUSG00000052296	Ppp6r1	4631501	4658950	3787	0.602751	9.5769	0.000153938	0.00141034	46456	39583	42950	98797	80459	73679
chr6	ENSMUSG00000029826	Zc3hav1	38305286	38354603	6518	0.607822	8.13756	0.000154594	0.00141552	16288	15087	16082	38811	30587	24573
chr13	ENSMUSG00000037989	Wnk2	49036303	49148014	8481	1.16991	0.402	0.000155533	0.0014233	47	54	67	171	140	173
chr5	ENSMUSG00000036586	Grifin	140563119	140565071	613	1.33895	-0.411438	0.000156135	0.00142797	20	34	32	114	69	99
chr5	ENSMUSG00000092021	Gbp11	105323042	105346472	2692	-0.861209	2.68843	0.000156423	0.00142937	503	585	677	562	359	349
chrX	ENSMUSG00000025260	Hsd17b10	152001845	152004442	1298	-0.627914	4.8048	0.000156469	0.00142937	2615	2493	2108	2580	1856	1644
chr5	ENSMUSG00000057406	Whsc1	33820725	33897975	15898	0.687893	8.67496	0.000156724	0.00143087	18859	21218	26493	53662	37011	47544
chr10	ENSMUSG00000025403	Shmt2	127517123	127522444	2305	0.645127	6.24092	0.000157582	0.00143787	3591	4317	4633	9787	6960	8528
chr4	ENSMUSG00000028312	Smc2	52439243	52488260	5478	0.695106	7.72247	0.000158377	0.0014435	9237	11026	14026	28963	19676	23211
chr1	ENSMUSG00000026471	Mr1	155127277	155146814	5981	-0.650442	7.21305	0.000158383	0.0014435	14498	12481	11575	10517	11317	9464
chr9	ENSMUSG00000049624	Slc17a5	78536488	78588041	3356	-0.602462	5.15972	0.000158852	0.00144694	2868	3182	3114	3380	2442	2050
chr9	ENSMUSG00000058173	Smco4	15505487	15545260	988	-0.947284	1.79991	0.000160176	0.00145768	277	343	352	267	181	205
chr18	ENSMUSG00000103088	Pcdhgb6	37742094	37841873	4684	-0.748346	3.56098	0.000160216	0.00145768	1056	916	1171	887	689	825
chr6	ENSMUSG00000076461	Trbv1	40891229	40891885	417	-1.06159	3.01729	0.000160568	0.00146004	760	864	702	365	657	376
chr15	ENSMUSG00000036698	Ago2	73095844	73184840	13705	0.688416	8.76963	0.000161028	0.00146338	25787	20088	25208	48586	53939	43377
chr9	ENSMUSG00000102939	RP23-16D16.12	71896713	71899453	2741	-1.32828	0.176811	0.000161632	0.00146802	130	100	111	43	54	73
chr9	ENSMUSG00000104078	RP23-16D16.4	72001378	72003803	2426	-1.37675	0.377259	0.000161765	0.00146838	102	100	194	80	44	73
chr16	ENSMUSG00000034206	Polq	37011786	37095417	9685	0.737062	5.56549	0.000161915	0.00146889	1945	2432	3169	6178	4351	5656
chr10	ENSMUSG00000100181	Gm29096	41623182	41647149	1663	-1.08113	1.33392	0.000162141	0.00146961	174	278	273	172	132	138
chr17	ENSMUSG00000097567	Gm26637	78882042	78892500	2289	-0.926533	1.9207	0.000162181	0.00146961	330	359	363	299	188	231
chr13	ENSMUSG00000034675	Dbn1	55473429	55488111	4514	-1.49389	0.559536	0.00016275	0.00147392	91	114	255	94	55	64
chr2	ENSMUSG00000098651	Mir6999	91944870	91944930	61	-1.07956	2.61618	0.000163782	0.00148241	731	504	533	264	400	381
chr2	ENSMUSG00000040061	Plcb2	118707517	118728438	6597	-0.625312	7.3739	0.000164203	0.00148538	14462	13921	14420	12128	13007	10292
chr7	ENSMUSG00000030539	Sema4b	80186841	80226394	5434	0.602558	5.74551	0.000164565	0.00148779	3203	3029	2825	6195	5970	5424
chr10	ENSMUSG00000058396	Gpr182	127747276	127751732	3954	-1.31643	0.9152	0.000164703	0.00148819	178	220	172	74	78	134
chr5	ENSMUSG00000087248	Gm16120	140207385	140210751	868	-1.29888	0.527131	0.000165608	0.0014955	124	121	188	59	76	86
chr3	ENSMUSG00000049288	Lix1l	96601133	96625352	2509	-1.12842	1.12584	0.000166072	0.00149884	193	243	198	124	97	148
chr4	ENSMUSG00000028980	H6pd	149979475	150009023	5236	-0.674878	7.18356	0.000167178	0.00150709	11864	12927	13224	9470	9831	10843
chr10	ENSMUSG00000096553	Gm10097	5069192	5071975	2784	-1.37941	-0.485866	0.000167916	0.0015127	87	53	76	31	33	41
chr16	ENSMUSG00000022864	D16Ertd472e	78544012	78576657	2453	0.627288	6.88038	0.000168326	0.00151484	6900	6323	6467	15629	13879	9870
chr4	ENSMUSG00000028223	Decr1	15917240	15945507	3879	-0.895585	2.56673	0.000168815	0.001518	585	547	504	433	283	415
chr17	ENSMUSG00000098269	Mir8094	35251289	35251405	117	0.554708	5.56285	0.00016887	0.001518	2714	2746	2679	6033	4594	4803
chr13	ENSMUSG00000082593	Gm11331	23266534	23266821	288	1.25144	-0.160411	0.000169014	0.00151842	35	40	33	104	102	121
chr4	ENSMUSG00000039967	Zfp292	34803113	34882960	9986	0.59411	8.35336	0.000169986	0.00152481	17676	19205	18550	39525	37123	30833
chr9	ENSMUSG00000032555	Topbp1	103305215	103350428	11122	0.646194	8.0799	0.000169991	0.00152481	12717	15662	16482	35545	24700	30349
chr17	ENSMUSG00000024074	Crim1	78200248	78376592	5995	-1.05852	1.86203	0.000170015	0.00152481	456	278	308	241	239	164
chr2	ENSMUSG00000026933	Camsap1	25926838	25983282	8368	-0.594452	5.47088	0.000170851	0.00153143	3949	3413	3983	3637	3260	2774
chr4	ENSMUSG00000028896	Rcc1	132331919	132353605	3848	0.679251	6.32566	0.00017192	0.00154015	3797	4232	5079	10880	6914	9340
chr5	ENSMUSG00000029128	Rab28	41624976	41708155	1636	-0.717946	3.50725	0.00017203	0.00154025	1092	1022	891	1004	724	649
chr18	ENSMUSG00000043991	Pura	36281097	36301521	14943	-0.807648	6.98981	0.000172672	0.00154512	11273	12846	10289	6524	9337	8743
chr14	ENSMUSG00000034235	Usp54	20548912	20618354	8921	-0.692061	3.79066	0.000174072	0.00155674	1170	1194	1268	1030	846	1001
chr7	ENSMUSG00000056592	Zfp658	43562256	43575461	3495	0.783438	3.38896	0.000174169	0.00155674	522	611	499	1370	1334	917
chr16	ENSMUSG00000039637	Coro7	4626133	4679777	7420	0.614433	8.68432	0.000176301	0.00157422	22618	23761	22758	51168	48589	36522
chr8	ENSMUSG00000050147	F2rl3	72761880	72763874	1751	-0.928168	2.28613	0.000176324	0.00157422	484	484	389	350	235	332
chr12	ENSMUSG00000020994	Pnn	59066919	59074017	3469	0.657572	8.70264	0.00017677	0.00157731	21378	25144	22236	45146	43902	48697
chr3	ENSMUSG00000033721	Vav3	109340653	109685698	6005	0.726188	4.59654	0.000178039	0.00158738	1491	1138	1243	3675	2784	1921
chr7	ENSMUSG00000090460	Gm17511	127286041	127286385	345	1.16871	0.675925	0.000178101	0.00158738	48	68	88	246	183	167
chr2	ENSMUSG00000042548	Asxl1	153345845	153404007	7428	0.575803	7.83937	0.000178715	0.00159195	12194	12676	14239	30205	22947	22293
chr1	ENSMUSG00000026039	Sgol2	57995971	58025899	7007	0.72602	5.81614	0.000179034	0.0015939	2326	2946	3750	8075	5024	6278
chr10	ENSMUSG00000020235	Fzr1	81366222	81378516	4488	0.593685	6.6248	0.000179297	0.00159534	5278	5314	6132	13734	8700	10355
chr19	ENSMUSG00000025154	Arhgap19	41766588	41802084	5140	0.689266	6.89052	0.000179961	0.00160034	5262	6035	8011	16400	10918	13012
chr18	ENSMUSG00000054589	Gm9949	62180126	62184405	962	1.42369	-0.71358	0.00018011	0.00160076	19	33	14	98	70	63
chr11	ENSMUSG00000018378	Cuedc1	88098058	88194140	5779	0.711596	4.08588	0.000181057	0.00160827	818	1007	908	2736	1706	1447
chr14	ENSMUSG00000076795	Trav8d-2	53042428	53042891	334	-1.43543	-0.813589	0.000181446	0.00161082	58	47	68	29	37	16
chr8	ENSMUSG00000037940	Inpp4b	81342556	82125036	10176	-0.873015	3.55817	0.000181578	0.00161108	847	1103	1287	784	901	577
chr12	ENSMUSG00000020585	Laptm4a	8921664	8938742	1773	-0.578457	5.62303	0.000181682	0.0016111	4496	4360	3698	4515	3315	3086
chr5	ENSMUSG00000028771	Ptpn12	20986645	21055911	3509	-0.651765	4.68017	0.000181852	0.00161167	2471	2117	2073	2189	1898	1403
chr10	ENSMUSG00000020009	Ifngr1	19591949	19610229	2847	0.657848	9.08149	0.000181951	0.00161167	29391	34799	25220	78767	50019	54961
chr2	ENSMUSG00000014867	Surf4	26920040	26933928	3281	0.570578	8.01406	0.000182668	0.00161711	15619	14594	14034	33352	26578	24957
chr15	ENSMUSG00000016664	Pacsin2	83375607	83464606	3885	-0.647057	4.58204	0.000183272	0.00162154	2231	1835	2148	1989	1433	1694
chr14	ENSMUSG00000021936	Mapk8	33377898	33447158	9255	-0.563748	5.57179	0.000183538	0.00162298	3909	4045	4110	4157	3472	2923
chr6	ENSMUSG00000076486	Trbj1-4	41534811	41534861	51	0.583566	4.86254	0.000185835	0.00164237	1509	1747	1691	3656	3057	2841
chr3	ENSMUSG00000027829	Ccnl1	65946151	65958249	5997	0.61008	8.73382	0.000186154	0.00164427	22612	23818	25246	60233	45620	36653
chr1	ENSMUSG00000026117	Zap70	36761798	36782818	2992	0.607131	8.22108	0.00018651	0.00164557	18696	16900	14712	38195	32608	28056
chr9	ENSMUSG00000032113	Chek1	36708482	36727065	4635	0.732396	4.84092	0.000186813	0.00164732	1131	1655	1788	3945	2596	3287
chr14	ENSMUSG00000094220	Trav6-3	53428711	53430377	401	-1.37858	-0.223372	0.00018726	0.00165034	104	81	75	44	59	25
chr3	ENSMUSG00000093656	Gm20628	96267075	96270289	3215	1.03152	1.3299	0.000189425	0.00166849	99	117	130	316	266	322
chr10	ENSMUSG00000078441	Scamp4	80602882	80615783	1863	0.586732	5.59677	0.000190337	0.00167526	3060	2757	2407	6041	5185	4679
chr2	ENSMUSG00000038116	Phf20	156196466	156309952	9988	0.577947	6.24511	0.000190406	0.00167526	4646	4021	4272	9911	7432	7624
chr15	ENSMUSG00000056665	Them6	74721204	74724639	1784	-0.633797	6.03398	0.000191192	0.00168123	5633	5558	5755	6167	3407	4657
chr9	ENSMUSG00000032009	Sesn3	14276301	14326138	2162	-0.641831	4.62266	0.000192585	0.00169254	2106	2036	2240	1841	1885	1509
chr13	ENSMUSG00000021485	Mxd3	55325168	55329758	2081	0.620881	5.90001	0.000192738	0.00169294	3356	3428	3220	8052	5067	6783
chr9	ENSMUSG00000047193	Dync2h1	6928503	7184446	16161	0.712106	5.50639	0.000193566	0.00169926	2167	2220	2935	4724	5417	5048
chr11	ENSMUSG00000020453	Patz1	3288874	3309083	5904	0.599466	8.07048	0.000193681	0.00169932	16648	13759	15054	38022	26633	25028
chr2	ENSMUSG00000027602	Map1lc3a	155276297	155278073	1181	-0.818529	2.96263	0.000193955	0.00170078	744	664	705	734	470	372
chr11	ENSMUSG00000040592	Cd79b	106311341	106314762	1431	-0.698604	3.93912	0.000194412	0.00170384	1340	1463	1231	1343	822	1060
chr2	ENSMUSG00000026657	Frmd4a	4017717	4614043	23350	-0.800344	3.73026	0.000194548	0.00170408	1079	1089	1414	970	664	1002
chr11	ENSMUSG00000034329	Brip1	86058138	86201193	7454	0.67433	5.09603	0.000197506	0.00172903	1626	1771	2201	4733	2937	3903
chr8	ENSMUSG00000004383	Large	72814599	73353540	7883	-1.06907	1.66885	0.000198748	0.00173894	322	275	316	153	177	217
chr11	ENSMUSG00000018654	Ikzf1	11685003	11772926	5777	0.590716	10.1544	0.0001991	0.00174105	63280	62643	67523	153316	119333	105074
chr17	ENSMUSG00000063952	Brpf3	28801090	28838546	7194	-0.578148	6.6334	0.000200535	0.00175262	8498	7697	9090	7756	6735	7187
chr14	ENSMUSG00000076877	Traj56	54159263	54159325	63	1.0799	1.14479	0.000200658	0.00175273	107	113	77	266	277	257
chr6	ENSMUSG00000097563	Gm26638	40118779	40129477	1924	1.47261	-1.35723	0.000202882	0.00177117	14	17	9	50	51	42
chr5	ENSMUSG00000037364	Srrt	137295704	137307674	3024	0.56376	8.56587	0.000204242	0.00178205	21192	21384	22466	47375	39082	37413
chr11	ENSMUSG00000017774	Myo1c	75650504	75673910	6585	-0.573114	5.35252	0.000205652	0.00179337	3678	3203	3509	3646	2596	2798
chr14	ENSMUSG00000015968	Cacna1d	30039949	30491156	9242	-0.631388	4.64834	0.000206447	0.0017993	2149	2336	1994	1850	1812	1680
chr17	ENSMUSG00000084998	Gm16279	35896946	35912215	2945	0.650808	3.83899	0.000207873	0.00181072	812	780	771	1907	1517	1375
chr5	ENSMUSG00000002748	Baz1b	135187264	135246129	10794	0.594712	8.8935	0.000208661	0.00181658	26713	24741	29126	58286	47003	51039
chr1	ENSMUSG00000100213	Gm28151	46849529	46850479	951	-1.18603	0.129814	0.000209294	0.00182109	124	98	98	65	46	69
chr5	ENSMUSG00000019054	Fis1	136953275	136966234	1714	-0.639386	5.34114	0.00021086	0.00183371	3768	3714	3018	3997	2567	2275
chr8	ENSMUSG00000084523	Mir1903	128359241	128359320	80	-1.20425	1.17292	0.000211449	0.00183756	212	192	262	141	74	156
chr8	ENSMUSG00000038398	Upf3a	13785615	13798538	1402	-0.570732	5.27302	0.000211537	0.00183756	3363	3410	3054	3565	2581	2447
chr13	ENSMUSG00000021373	Cap2	46501848	46649642	3322	-1.20625	0.808916	0.000212085	0.0018413	198	170	149	140	101	54
chr16	ENSMUSG00000022799	Arhgap31	38598340	38713274	11141	-0.588515	5.40287	0.000214042	0.00185625	3613	3399	3793	4050	2623	2698
chr5	ENSMUSG00000005374	Tbl2	135149657	135163873	5968	0.562421	5.40791	0.000214514	0.00185932	2387	2397	2502	5329	4187	4349
chr10	ENSMUSG00000034707	Gns	121365090	121397245	3855	-0.580237	4.82835	0.000215486	0.00186671	2307	2558	2373	2558	1972	1748
chr18	ENSMUSG00000103749	Pcdhgb5	37731009	37841873	6733	-0.747403	3.56915	0.000216674	0.00187598	1035	921	1204	882	685	846
chr1	ENSMUSG00000054203	Ifi205	174011998	174031810	4177	-1.05415	1.01776	0.000216827	0.00187614	171	171	236	139	113	107
chr17	ENSMUSG00000024068	Spast	74338987	74391113	4696	-0.553142	6.05256	0.000216932	0.00187614	5725	5324	5738	5937	4774	4104
chr6	ENSMUSG00000090099	Gm8837	131130796	131132680	1885	1.26254	-0.126334	0.000217562	0.00188056	33	29	48	112	114	111
chr3	ENSMUSG00000028163	Nfkb1	135584655	135691547	4779	0.559425	7.01051	0.000220072	0.00190017	7666	7070	7431	16475	13609	12103
chr17	ENSMUSG00000040327	Cul9	46500572	46546388	12198	-0.661906	4.62858	0.000221016	0.00190727	1890	2349	2204	1774	1599	1818
chr9	ENSMUSG00000032067	Pts	50521618	50528641	1035	-0.711389	4.56825	0.000223561	0.00192818	2065	2586	1612	1972	1526	1449
chr17	ENSMUSG00000069729	Arid1b	4994332	5347656	12600	-0.625132	7.21281	0.000225064	0.00194009	14168	10803	13308	13799	8560	9952
chr2	ENSMUSG00000087518	Gm13561	62357071	62470913	1826	-0.981672	1.44401	0.000226808	0.00195404	249	270	246	163	156	174
chr3	ENSMUSG00000056476	Med12l	59006978	59318410	10408	0.647803	4.12627	0.000227128	0.00195573	853	959	1076	2091	1862	1846
chr19	ENSMUSG00000015176	Nolc1	46075863	46085528	3634	0.585213	6.68406	0.000227996	0.00196214	5358	5792	6337	13150	9115	11552
chr3	ENSMUSG00000048916	Gm5540	65393337	65395184	1848	1.22618	0.0280775	0.000229241	0.00197177	34	54	37	154	97	128
chr7	ENSMUSG00000043858	Nup62	44816088	44830809	2851	0.623263	6.92142	0.000229368	0.00197179	6328	6610	7352	17372	10184	13120
chr7	ENSMUSG00000052833	Sae1	16327053	16387797	1884	0.561397	7.09023	0.000230636	0.0019816	7674	7721	8012	18632	12990	13240
chr4	ENSMUSG00000006398	Cdc20	118432901	118437352	1868	0.640201	6.90795	0.000231898	0.00199028	6020	6251	7686	18052	10475	12148
chr5	ENSMUSG00000038593	Tctn1	122241287	122264460	4856	0.547537	5.21544	0.000233249	0.00200078	2132	2209	2074	4659	3793	3637
chr7	ENSMUSG00000005533	Igf1r	67952859	68226780	4489	-0.725199	3.6784	0.000236367	0.00202643	1052	976	1361	990	787	859
chr5	ENSMUSG00000037235	Mxd4	34173887	34187720	3882	-0.604347	8.33542	0.000236578	0.00202706	31393	26501	24997	25293	23685	20924
chr11	ENSMUSG00000045007	Tubg2	101155907	101161787	1754	1.08664	1.16068	0.000236698	0.00202706	100	105	94	380	182	270
chr7	ENSMUSG00000040725	Hnrnpul1	25721498	25754730	3589	0.578768	8.66803	0.000238102	0.00203797	23272	21758	24352	55677	37466	41357
chr1	ENSMUSG00000026571	Dcaf6	165328698	165460475	6424	-0.558163	5.65974	0.000239079	0.00204522	4264	4409	4130	4182	3703	3298
chr14	ENSMUSG00000094231	Trav9n-4	53294596	53295030	340	-1.46094	-0.501229	0.000239362	0.002046	97	50	70	59	25	21
chr11	ENSMUSG00000018906	P4ha2	54100095	54131665	6239	-1.48124	-1.36879	0.000239429	0.002046	33	52	32	29	15	11
chr7	ENSMUSG00000030996	Art1	102101743	102111148	1417	-0.930466	2.25843	0.000240279	0.00205214	500	462	370	404	216	292
chr11	ENSMUSG00000018507	Trpv2	62574486	62600515	4485	0.575432	7.27895	0.00024076	0.00205514	9428	9146	7954	20176	16803	14132
chr11	ENSMUSG00000020850	Prpf8	75486816	75509449	7461	0.597978	9.43129	0.000241252	0.00205823	40352	34401	42074	92236	66439	70241
chr12	ENSMUSG00000021178	Psmc1	100110186	100123364	1518	0.553956	7.02368	0.000241588	0.00205911	7773	7483	7166	16892	13465	12215
chr15	ENSMUSG00000023004	Tuba1b	98931425	98934565	1875	0.640848	7.64966	0.000241618	0.00205911	10560	11564	11247	30911	16489	20780
chr5	ENSMUSG00000028933	Xrcc2	25689812	25705825	5216	0.737408	3.83696	0.000242244	0.00206333	632	755	886	1762	1389	1704
chr10	ENSMUSG00000020325	Fstl3	79777272	79782630	2445	-0.999824	2.79936	0.000243079	0.00206932	600	675	696	512	243	517
chr1	ENSMUSG00000104197	RP23-44N5.7	137971174	137972315	1142	1.21898	0.578141	0.000243821	0.00207452	48	60	78	178	150	222
chr8	ENSMUSG00000031767	Nudt7	114133557	114154739	5618	-0.856733	2.31468	0.00024423	0.00207687	485	460	415	332	306	321
chr13	ENSMUSG00000069310	Hist1h3c	23745013	23745501	489	1.01241	1.56267	0.000245663	0.00208793	109	156	146	434	271	368
chr13	ENSMUSG00000050345	4930486L24Rik	60842621	60864416	1364	-1.11479	1.24934	0.000245906	0.00208888	233	286	170	165	151	96
chr1	ENSMUSG00000001143	Lman2l	36419871	36445271	7359	-0.597035	6.94094	0.000246343	0.00209146	11049	9813	10598	8995	9008	8509
chr2	ENSMUSG00000027438	Napb	148693985	148732467	7051	-0.968201	1.4296	0.000246986	0.00209579	285	221	249	196	140	162
chr14	ENSMUSG00000021928	Ebpl	61339763	61360445	2077	-0.930031	1.55615	0.000247815	0.00210169	249	300	268	228	173	155
chr1	ENSMUSG00000070643	Sox13	133382303	133424377	4312	1.06802	2.8171	0.000249007	0.00211066	194	300	468	1140	675	816
chr9	ENSMUSG00000032491	Nradd	110621137	110624393	1162	0.959532	2.16347	0.000252274	0.00213721	242	227	173	486	555	539
chr17	ENSMUSG00000015597	Zfp318	46383731	46420920	8594	-0.599726	4.32641	0.000254735	0.00215689	1568	1772	1797	1655	1367	1342
chr18	ENSMUSG00000024576	Csnk1a1	61555274	61590061	10502	0.595993	9.34625	0.000255122	0.00215901	38030	35777	36433	81471	74674	58564
chr7	ENSMUSG00000048078	Tenm4	96171244	96911093	21030	1.34986	-0.498309	0.000255777	0.00216339	20	27	33	138	66	67
chr5	ENSMUSG00000004455	Ppp1cc	122158278	122175273	3424	0.555835	8.32022	0.000257641	0.0021774	17723	19221	18096	42772	32283	29867
chr11	ENSMUSG00000097239	Gm27029	101406664	101424796	2079	0.591647	4.85563	0.00025771	0.0021774	1467	1818	1622	3831	2730	3004
chr13	ENSMUSG00000025453	Nnt	119335448	119408997	7037	-0.608271	6.43312	0.000259958	0.00219521	8017	8060	6120	6957	5917	5831
chr3	ENSMUSG00000103041	RP24-372I24.4	65957758	65962036	4279	0.624065	5.18561	0.000260991	0.00220276	1806	2108	2172	5399	3861	3012
chr12	ENSMUSG00000047227	Gm527	64917911	64924591	1463	-1.2594	-0.0180677	0.000262448	0.00221386	117	97	79	78	52	31
chr19	ENSMUSG00000024824	Rad9a	4195198	4201603	2046	0.551583	6.63052	0.000264535	0.00223028	6168	5537	5384	11893	10770	9514
chr9	ENSMUSG00000032311	Nrg4	55220222	55326844	6075	-0.801602	2.68084	0.000265136	0.00223415	573	623	534	563	346	385
chr19	ENSMUSG00000025025	Mxi1	53310506	53375810	5619	-0.658984	5.49017	0.000267183	0.00225019	3714	4086	3903	4778	2616	2412
chr7	ENSMUSG00000073982	Rhog	102239123	102250123	1356	0.621831	6.90655	0.000268749	0.00226157	8011	6370	5719	16709	12476	11007
chr7	ENSMUSG00000038644	Pold1	44532746	44548849	4860	0.704766	6.88404	0.00026882	0.00226157	5533	6193	7370	16306	9421	14527
chr9	ENSMUSG00000097432	Gm20603	21028307	21032357	3485	0.986193	2.06897	0.000269221	0.00226319	184	228	181	764	446	346
chr1	ENSMUSG00000033684	Qsox1	155776029	155812889	8291	0.542999	5.54647	0.000269301	0.00226319	2655	2734	2697	6298	4700	4296
chr1	ENSMUSG00000045968	Teddm2	153849542	153900228	4905	-0.849439	2.65343	0.000269802	0.00226615	578	593	547	603	321	333
chr7	ENSMUSG00000030830	Itgal	127296260	127335137	6380	0.611285	10.3479	0.000269941	0.00226615	81140	68910	69291	152498	146306	130106
chr15	ENSMUSG00000044309	Apol7c	77524867	77533315	2044	-1.39205	-0.670252	0.000271756	0.00227997	50	73	67	24	27	40
chr1	ENSMUSG00000057335	Cep170	176733653	176814067	18049	-0.631903	6.96197	0.000271877	0.00227997	11393	10497	10340	8351	9305	8709
chr5	ENSMUSG00000029722	Agfg2	137650483	137684726	3802	0.564755	7.50504	0.000272621	0.002285	10596	10192	10376	23710	16479	19379
chr11	ENSMUSG00000000276	Dgke	89035179	89066850	8387	-0.618092	7.84409	0.000272792	0.00228522	19324	18873	20980	22028	12434	15855
chr5	ENSMUSG00000061331	Gm17132	127877333	127878490	1158	0.704868	5.39006	0.000273105	0.00228662	2294	2253	2230	4017	4731	5151
chr6	ENSMUSG00000085012	Gm15492	113308666	113326747	606	0.698735	3.21956	0.000274566	0.00229763	510	503	492	1307	969	895
chr1	ENSMUSG00000028033	Kcnq5	21398403	21961942	7689	-1.1143	2.06796	0.000276879	0.00231452	319	360	538	197	219	290
chr7	ENSMUSG00000038695	Josd2	44467980	44471652	2466	-0.698495	3.54478	0.000278915	0.00233031	1142	905	1021	963	688	790
chr19	ENSMUSG00000055044	Pdlim1	40221173	40271842	5260	0.561778	6.37446	0.000279236	0.00233175	5068	4744	4437	10631	8800	7736
chr9	ENSMUSG00000093803	Ppp2r3d	124422622	124476861	1861	-0.622539	4.58327	0.000280616	0.00234155	2375	1949	1855	2087	1593	1515
chr7	ENSMUSG00000030588	Yif1b	29238329	29247593	1378	0.620562	4.38451	0.000280707	0.00234155	1103	1269	1124	3119	1981	1931
chr19	ENSMUSG00000024914	Drap1	5422805	5424979	1741	-0.587792	5.8367	0.00028222	0.00235293	5211	4870	4515	5595	3776	3328
chr10	ENSMUSG00000020230	Prmt2	76207222	76237865	3177	-0.995817	2.50522	0.000282769	0.00235626	722	483	401	337	387	301
chr17	ENSMUSG00000065651	Gm25973	36842226	36842352	127	1.4872	-1.34967	0.000287094	0.00239103	14	8	18	43	51	49
chr3	ENSMUSG00000034317	Trim59	69035288	69044755	3352	0.559645	7.13433	0.00028938	0.0024088	7409	8272	8469	18258	13673	14083
chr2	ENSMUSG00000027332	Ivd	118861954	118882909	5505	-0.567275	5.88674	0.000293123	0.00243738	4656	5395	4972	4757	4334	3921
chr9	ENSMUSG00000032733	Snx33	56917200	56928371	4564	-0.588511	4.59286	0.000294549	0.00244727	1917	2097	2147	2126	1613	1564
chr3	ENSMUSG00000051278	Zgrf1	127553489	127618021	7046	0.797782	5.30476	0.000294623	0.00244727	1440	2311	2382	5045	3414	5207
chr5	ENSMUSG00000041147	Brca2	150522630	150569746	10724	0.83812	5.29577	0.000297602	0.00247071	1387	1951	2648	5739	3249	4887
chr1	ENSMUSG00000066677	Pydc3	173673675	173698392	5255	0.892355	4.7541	0.000297808	0.00247112	1500	1121	1392	5086	3110	1741
chr9	ENSMUSG00000096472	Cdkn2d	21288463	21291209	1271	0.602456	6.94688	0.00030392	0.00251918	7104	7633	6100	18403	11536	11455
chr2	ENSMUSG00000032864	Rag2	101624718	101632529	3424	-0.593476	7.48191	0.000304786	0.00252502	16892	15586	13259	13735	12740	12297
chr2	ENSMUSG00000032966	Fkbp1a	151542483	151561692	3857	0.629795	7.53495	0.000306925	0.00254141	11735	10072	9162	22509	22516	16522
chr11	ENSMUSG00000039084	Chad	94565047	94569127	1680	1.47568	0.18731	0.000307484	0.0025447	44	59	21	106	165	160
chr9	ENSMUSG00000032218	Ccnb2	70407689	70421554	1541	0.625899	6.57028	0.000308673	0.00255255	4465	5499	5923	14240	8168	9652
chr9	ENSMUSG00000043885	Slc36a4	15709738	15742384	5563	-0.871236	2.97482	0.000308756	0.00255255	752	772	635	444	447	597
chr15	ENSMUSG00000091119	Ccdc152	3280627	3303526	798	-1.34746	-1.33122	0.00030928	0.00255553	38	44	35	22	21	16
chr6	ENSMUSG00000076474	Trbv17	41163062	41163556	374	-1.1732	2.20552	0.000310709	0.002566	443	479	435	173	372	205
chr12	ENSMUSG00000020629	Adi1	28675231	28682175	1886	-0.622194	4.5998	0.000311115	0.00256801	2317	2181	1752	2169	1564	1535
chr13	ENSMUSG00000054021	Sirt5	43370710	43395202	1367	-0.731814	3.30619	0.000311575	0.00257046	1032	814	777	780	678	578
chr11	ENSMUSG00000086459	1700030C12Rik	23497753	23499661	1169	-1.09687	1.41837	0.000313037	0.00258116	346	211	215	157	179	125
chr9	ENSMUSG00000039952	Dag1	108204634	108263958	6357	-0.630594	4.63269	0.000313847	0.00258649	2253	1843	2311	1969	1535	1808
chr2	ENSMUSG00000036249	Rbm43	51924448	51935163	2633	-0.638266	4.01008	0.00031556	0.00259892	1250	1572	1347	1351	1036	1070
chr18	ENSMUSG00000091165	Gm17036	6213913	6227324	254	0.612901	4.15487	0.000315686	0.00259892	978	997	1015	2121	2015	1729
chr6	ENSMUSG00000029632	Ndufa4	11900373	11907446	492	0.608112	6.22993	0.000317302	0.00261012	4434	4629	3582	9609	8474	6790
chr7	ENSMUSG00000054808	Actn4	28893248	28962340	5026	0.578636	8.467	0.000317378	0.00261012	20298	18269	21791	46520	32549	37471
chr5	ENSMUSG00000038564	Ift172	31253280	31291114	5407	0.548408	5.15574	0.000318019	0.00261403	2011	1944	2197	4651	3444	3544
chr12	ENSMUSG00000020590	Snx13	35047189	35147469	7387	-0.573561	5.88904	0.000318536	0.00261692	4487	5308	5278	5516	4081	3577
chr3	ENSMUSG00000097858	9530052C20Rik	142882495	142894644	3095	-1.10046	0.0983395	0.000319673	0.00262489	100	107	100	85	53	49
chr6	ENSMUSG00000073018	Gm1070	71293765	71302718	2712	1.30334	0.642518	0.000320616	0.00263087	58	51	78	143	182	251
chrX	ENSMUSG00000043384	Gprasp1	135742733	135803474	8119	-0.628281	6.17062	0.000321341	0.00263446	7398	5474	5732	5495	5221	4694
chr6	ENSMUSG00000057230	Aak1	86849517	86991864	8272	0.637114	6.99496	0.000321732	0.00263629	7230	6469	7529	13166	14690	13973
chr11	ENSMUSG00000042650	Alkbh5	60536381	60558512	5987	0.57015	7.17404	0.000325378	0.00266478	8837	7345	8536	19245	14988	13329
chr2	ENSMUSG00000027635	Dsn1	156995265	157007154	3354	0.676519	4.87608	0.000326397	0.00267062	1234	1691	1876	4017	2633	3282
chr11	ENSMUSG00000038967	Pdk2	95026258	95041354	3163	-0.650125	3.71265	0.000326528	0.00267062	1222	1115	1066	1194	814	813
chr1	ENSMUSG00000010609	Psen2	180227004	180263438	4332	-0.85419	2.449	0.0003266	0.00267062	411	548	533	472	287	318
chr10	ENSMUSG00000034889	Cactin	81321103	81326251	2724	0.536461	6.64467	0.000328206	0.00268236	6202	5548	5615	13496	9256	9930
chrX	ENSMUSG00000031367	Ap1s2	163909017	163933666	4965	-0.612603	4.93213	0.000330719	0.0027015	2521	2865	2462	2400	2420	1771
chr13	ENSMUSG00000021714	Cenpk	104228955	104249615	1830	0.797588	3.3814	0.000331187	0.00270392	417	617	579	1560	904	1185
chr2	ENSMUSG00000039021	Ttc16	32757026	32775633	6388	-0.715296	3.20822	0.000332072	0.00270974	829	884	727	824	580	531
chr9	ENSMUSG00000032280	Tle3	61372366	61418497	11653	0.601812	8.5085	0.000333078	0.00271533	22633	17253	21640	48393	39251	33264
chr3	ENSMUSG00000005034	Prkacb	146729579	146812960	5451	-0.55414	7.54289	0.000333101	0.00271533	15429	16289	15467	15441	13976	11916
chr2	ENSMUSG00000079484	Phyhd1	30266203	30282149	2657	-0.899125	2.1137	0.000334469	0.00272507	426	358	411	257	284	272
chr11	ENSMUSG00000023764	Sfi1	3131850	3193463	7559	-0.653469	6.0674	0.000335	0.00272798	5837	5670	5928	4185	4761	5038
chr13	ENSMUSG00000015396	Cd83	43785107	43803130	2143	-1.45099	-0.909051	0.000337052	0.00274327	35	44	83	34	23	20
chr10	ENSMUSG00000019951	Uhrf1bp1l	89744991	89819869	6446	0.63748	7.68562	0.000339094	0.00275847	12344	10716	11204	23669	26146	18352
chr1	ENSMUSG00000026307	Scly	91298338	91321075	4549	0.591978	4.51966	0.000341967	0.0027804	1313	1259	1314	3232	2124	2266
chr3	ENSMUSG00000097365	C030034L19Rik	9403064	9437233	5786	-0.721074	4.92734	0.000342398	0.00278247	2451	2848	2753	1825	1864	2464
chr4	ENSMUSG00000037752	Xkr8	132724897	132732546	4312	-0.877162	1.74529	0.000343638	0.0027911	325	313	282	246	200	199
chr19	ENSMUSG00000024830	Rps6kb2	4156713	4163354	2445	0.548233	5.77623	0.000344557	0.00279713	3157	3328	2978	7097	5851	4952
chr6	ENSMUSG00000032652	Crebl2	134830154	134858931	3923	-0.698103	3.9608	0.000345012	0.00279938	1381	1416	1297	1003	1177	1019
chr7	ENSMUSG00000045757	Zfp764	127403668	127406822	2508	0.658747	3.70917	0.000346727	0.00281076	714	777	661	1824	1208	1376
chr10	ENSMUSG00000019952	Poc1b	99107036	99198074	3748	-0.577792	4.71091	0.000346772	0.00281076	2362	2118	2187	2072	1862	1792
chr7	ENSMUSG00000051811	Cox6b2	4751792	4753094	1108	-0.760116	2.69138	0.000347726	0.00281691	544	624	556	513	410	391
chr17	ENSMUSG00000024054	Smchd1	71344489	71475343	19319	0.555409	7.93086	0.000347889	0.00281691	13078	13751	15194	31480	23262	25034
chr13	ENSMUSG00000016477	E2f3	29906575	29985668	4794	0.612846	4.79662	0.00034923	0.00282632	1421	1520	1727	3653	2443	3123
chr7	ENSMUSG00000002409	Dyrk1b	28179469	28187294	2695	-0.638806	6.00466	0.000350601	0.00283596	6819	4834	4977	4681	4673	4275
chr5	ENSMUSG00000029299	Abcg3	104935057	104982718	3550	-0.558362	6.21593	0.000350936	0.00283722	6321	6210	6297	6421	4672	5395
chr2	ENSMUSG00000017897	Eya2	165595032	165771727	2963	0.581045	4.73396	0.000351274	0.00283849	1541	1532	1457	3651	2807	2348
chrX	ENSMUSG00000031386	Hcfc1	73942792	73966357	8360	0.608381	9.24581	0.000351523	0.00283904	35127	28981	38174	74289	60423	65521
chr17	ENSMUSG00000024369	Nelfe	34850391	34856372	2076	0.680246	4.845	0.000352547	0.00284585	1426	1673	1593	4581	2230	3063
chr6	ENSMUSG00000081670	Gm15697	38542303	38546074	2902	1.21134	-0.350542	0.000358062	0.0028889	32	29	35	96	82	106
chr10	ENSMUSG00000019889	Ptprk	28074820	28597397	6177	0.792082	2.80009	0.000359057	0.00289543	323	421	335	1010	786	633
chr6	ENSMUSG00000030208	Emp1	135362931	135383173	3046	-1.00055	4.69436	0.000360399	0.00290382	2874	2051	2416	1480	2298	892
chr10	ENSMUSG00000038280	Ostm1	42583822	42702459	7211	-0.564971	6.78071	0.000360466	0.00290382	9241	10125	8539	8621	7760	7762
chr16	ENSMUSG00000048087	Gm4737	46152997	46155077	2081	0.821384	2.87744	0.000360733	0.00290449	446	295	383	1152	696	749
chr10	ENSMUSG00000019992	Mtfr2	20347819	20361669	2307	0.786269	3.74089	0.000366893	0.00295204	501	707	873	1988	1248	1436
chr1	ENSMUSG00000026068	Il18rap	40515362	40551705	6752	1.2881	1.13843	0.000367013	0.00295204	47	142	78	324	252	265
chr17	ENSMUSG00000019432	Ddx39b	35241746	35253707	3783	0.547868	9.1645	0.000370413	0.00297787	32923	32965	33258	75984	55748	56022
chr9	ENSMUSG00000032498	Mlh1	111228228	111271608	4818	0.578754	5.12642	0.000371555	0.00298552	1970	2270	1714	4446	3632	3394
chr1	ENSMUSG00000025920	Stau2	16228674	16520112	6747	-1.17421	0.415518	0.000372694	0.00299315	149	120	121	80	49	92
chrX	ENSMUSG00000062949	Atp11c	60223290	60592698	7312	-0.573442	6.42354	0.000374469	0.00300586	7264	7260	7310	6344	6254	6103
chr13	ENSMUSG00000051098	Mblac2	81711417	81753275	3881	-0.816643	2.88791	0.000380969	0.00305649	695	718	592	449	547	447
chr14	ENSMUSG00000097589	Dleu2	61602839	61682373	11334	0.711559	6.06793	0.000382045	0.00306355	3629	3956	3230	6227	8302	7719
chr2	ENSMUSG00000051329	Nup160	90677215	90736328	8761	0.536858	6.84578	0.00038304	0.00306998	6526	6469	6963	14360	11289	11668
chr10	ENSMUSG00000003226	Ranbp2	58446852	58494155	9477	0.543067	8.4333	0.000387061	0.00310062	19030	20224	20585	41863	35149	35055
chr3	ENSMUSG00000028064	Sema4a	88435959	88461182	5406	0.758793	3.5163	0.000387825	0.00310516	438	676	688	1530	1197	1208
chr18	ENSMUSG00000102428	PCDHGA12	37765580	37841873	6664	-0.692716	3.5019	0.000388174	0.00310638	1011	879	1083	879	677	806
chr13	ENSMUSG00000042043	Tbca	94788943	94842899	503	-0.613562	4.77071	0.00038917	0.00311277	2599	2440	1981	2515	1895	1561
chr14	ENSMUSG00000076873	Trdv5	54148662	54149201	345	0.728565	3.35734	0.000391456	0.00312946	477	585	573	1230	998	1236
chr6	ENSMUSG00000030102	Itpr1	108213118	108551109	9848	-0.559045	7.36036	0.00039522	0.00315795	12626	13446	15556	13751	11215	11394
chr11	ENSMUSG00000005204	Senp3	69673115	69682084	3632	0.555062	6.84348	0.000396012	0.00316268	7313	6178	6289	15071	11985	10568
chr11	ENSMUSG00000035198	Tubg1	101119938	101126419	2266	0.573029	5.52086	0.00039891	0.00318376	2592	2716	2538	6656	3933	4643
chr1	ENSMUSG00000026260	Ndufa10	92439010	92473860	3331	0.532302	6.01999	0.000399057	0.00318376	3673	3854	3752	8859	6622	5731
chr6	ENSMUSG00000034023	Fancd2	113531682	113597017	7937	0.862232	5.36868	0.000399915	0.00318899	1313	2136	2780	6127	3515	5055
chr11	ENSMUSG00000025153	Fasn	120805940	120824178	9849	0.642903	7.78193	0.000402822	0.00321055	11421	11162	13956	25891	20168	26848
chr4	ENSMUSG00000028398	Tmem261	75277354	75278305	741	-0.64984	4.6556	0.000405517	0.0032304	2498	2366	1682	2137	1609	1645
chr5	ENSMUSG00000029290	Zfp326	105876565	105915818	7217	-0.534714	5.60201	0.000407332	0.00324206	3833	4107	4279	4605	3309	3057
chr7	ENSMUSG00000059277	R74862	143021784	143053686	3889	-0.705881	2.99926	0.000407394	0.00324206	723	672	710	712	483	484
chr12	ENSMUSG00000005078	Jkamp	72085589	72101461	2692	-0.663665	3.94777	0.000409107	0.00325405	1477	1450	1094	1304	1061	918
chr4	ENSMUSG00000073684	2610002J02Rik	155249802	155256687	1743	-0.574838	4.46254	0.000412615	0.0032803	2017	1899	1692	1894	1588	1379
chr14	ENSMUSG00000021779	Thrb	17660960	18038088	6555	0.804804	2.48262	0.000414048	0.00328942	292	285	283	651	674	592
[truncated: 13,751 more rows]

## Sheet: SEL_WTvsKO
										Wild Type			Knockouts
Chr	GeneID	GeneName	Start	Stop	CodingLength	logFC	logCPM	PValue	FDR	s_968_SEL	s_975_SEL	s_995_SEL	s_356_SEL	s_642_SEL	s_990_SEL
chr8	ENSMUSG00000006587	Snai3	122454206	122460692	1589	3.84753	5.73893	1.6811e-114	2.72708e-110	577	508	566	8078	6676	7809
chr3	ENSMUSG00000027864	Ptgfrn	101040232	101110278	5902	-4.34968	4.46931	1.98554e-96	1.61047e-92	2986	3520	3543	150	107	223
chr6	ENSMUSG00000030122	Ptms	124913681	124917946	1554	-3.34718	5.84768	2.52162e-93	1.36352e-89	8890	8652	7479	914	609	829
chr6	ENSMUSG00000055027	Smyd1	71213940	71322233	4546	4.88878	3.02377	2.52842e-75	1.0254e-71	51	37	38	1075	905	1653
chr15	ENSMUSG00000013846	St3gal1	67102875	67113992	4985	-2.73982	6.59455	8.18356e-68	2.65507e-64	11754	14946	13406	1978	1468	2337
chr9	ENSMUSG00000049555	Tmie	110865711	110880113	2802	-4.62956	3.02606	4.03839e-67	1.09185e-63	1178	1341	1203	43	27	77
chr3	ENSMUSG00000028042	Zbtb7b	89377644	89394776	5591	-3.8288	7.51522	1.38658e-66	3.2133e-63	25311	31401	24968	1327	1566	2630
chr12	ENSMUSG00000076695	Ighv1-18	114682632	114683065	351	-7.97197	1.27653	4.24883e-63	8.61556e-60	375	448	315	0	0	4
chrX	ENSMUSG00000036699	Zcchc12	36195904	36199158	2280	-3.05794	4.74337	1.58758e-61	2.86152e-58	4183	4048	3186	434	302	596
chr3	ENSMUSG00000028041	Adam15	89338542	89349996	6145	-3.26499	4.35592	4.61299e-60	7.48319e-57	2548	3383	2912	261	219	411
chr6	ENSMUSG00000043931	Gimap7	48718621	48724636	1269	2.70167	6.31887	1.71221e-59	2.52505e-56	1830	1695	1549	12776	7504	11563
chr5	ENSMUSG00000029468	P2rx7	122643911	122691432	5408	2.88425	7.82552	9.35768e-58	1.265e-54	4357	5039	3554	30869	27270	32062
chr12	ENSMUSG00000020644	Id2	25093801	25096092	1270	-2.53524	5.29365	1.58433e-56	1.977e-53	5354	5860	4759	971	614	1082
chr3	ENSMUSG00000044468	Fam46c	100451628	100489324	6097	-3.63298	3.3545	3.1267e-56	3.62295e-53	1436	1466	1591	147	71	134
chr6	ENSMUSG00000029869	Ephb6	41605482	41620509	3773	-2.74126	7.94601	5.7486e-56	6.21692e-53	36467	34410	31469	4375	4009	6327
chr10	ENSMUSG00000085731	Gm16229	127663839	127665484	1232	-2.37853	6.32704	4.73326e-54	4.79893e-51	10501	11386	10238	1972	1448	2564
chr16	ENSMUSG00000043391	2510009E07Rik	21649045	21694665	5164	-2.71268	4.21286	5.14193e-53	4.90661e-50	2737	2566	2359	339	323	454
chr12	ENSMUSG00000020589	Fam49a	12262139	12376359	4846	-3.19003	4.16355	1.16614e-50	1.05095e-47	2190	3225	2299	242	264	287
chr10	ENSMUSG00000020023	Tmcc3	94311949	94590956	7153	-3.26668	5.21592	1.36724e-50	1.16734e-47	7064	4425	4542	661	403	532
chr4	ENSMUSG00000045573	Penk	4133531	4138819	1634	-10.4567	2.07833	5.34817e-50	4.3379e-47	287	854	853	0	0	1
chr5	ENSMUSG00000097767	Miat	112213228	112229395	9293	5.21698	2.62721	1.80201e-49	1.39201e-46	37	31	9	954	601	1244
chr11	ENSMUSG00000001552	Jup	100368958	100397763	6436	-2.8583	4.44047	2.98537e-49	2.2013e-46	3171	2582	3301	376	373	436
chr14	ENSMUSG00000034731	Dgkh	78569609	78725089	3967	-3.30105	3.02171	5.33659e-48	3.76392e-45	1226	1032	1234	125	96	117
chr1	ENSMUSG00000026014	Raph1	60482292	60567104	20498	-2.51087	4.49375	1.0599e-47	7.16403e-45	2900	2920	3288	529	442	552
chr10	ENSMUSG00000025402	Nab2	127660918	127668568	2941	-2.33617	7.47982	7.97791e-47	5.1767e-44	23465	25339	22314	4390	3325	5929
chr6	ENSMUSG00000076499	Trbv31	41557691	41558452	418	-3.11494	4.32121	4.98244e-46	3.10866e-43	2903	3065	2575	377	298	246
chr13	ENSMUSG00000021587	Pcsk1	75089826	75132498	3241	-4.28758	2.14312	1.43307e-44	8.61007e-42	791	562	631	24	34	38
chr1	ENSMUSG00000038776	Ephx1	180976210	181020904	1950	-2.64751	4.60548	4.32891e-44	2.50798e-41	2708	3850	3447	450	467	598
chr9	ENSMUSG00000053646	Plxnb1	109095436	109119917	9545	-2.70753	4.25069	6.30885e-43	3.52904e-40	3078	2117	2642	430	301	422
chr10	ENSMUSG00000025352	Gdf11	128882295	128891718	4062	-2.28686	4.29168	7.61939e-43	4.12006e-40	2612	2643	2486	554	374	602
chr3	ENSMUSG00000025757	Hspa4l	40744495	40796103	11792	-2.08998	5.73754	9.21306e-43	4.82111e-40	7658	6638	6299	1719	1221	1693
chr19	ENSMUSG00000067577	A430093F15Rik	10740947	10786043	3119	2.24396	7.06406	1.5961e-42	8.09122e-40	3292	4452	3409	17794	13734	18859
chr14	ENSMUSG00000000957	Mmp14	54431604	54441258	2597	-4.01613	2.11753	1.94062e-41	9.4815e-39	636	538	752	35	25	56
chr3	ENSMUSG00000097004	4731419I09Rik	89337850	89347831	2820	-2.9948	2.80913	1.98725e-41	9.4815e-39	937	1112	912	113	92	152
chr1	ENSMUSG00000026605	Cenpf	189640606	189688086	15433	2.86512	6.55219	1.0211e-40	4.73267e-38	1482	1493	2390	11570	10844	15157
chr2	ENSMUSG00000027326	Casc5	119047119	119105501	8542	2.633	5.70711	1.70833e-40	7.69792e-38	941	1043	1457	6553	6258	7492
chr9	ENSMUSG00000044037	Als2cl	110879870	110900530	5848	-2.25536	7.50762	2.57689e-40	1.12979e-37	23494	25997	22347	4143	4041	6239
chr4	ENSMUSG00000040270	Bach2	32238804	32586108	9940	-2.42253	6.25873	3.99436e-40	1.70517e-37	8307	10637	11761	2144	1269	2148
chr14	ENSMUSG00000040618	Pck2	55540266	55550017	3400	-2.83289	3.44204	1.16434e-39	4.84304e-37	1277	1746	1513	245	163	198
chr6	ENSMUSG00000030077	Chl1	103510876	103733035	7751	-3.62806	6.62013	2.47884e-39	1.00529e-36	12877	18045	12635	656	953	1790
chr11	ENSMUSG00000085972	1110028F11Rik	87701396	87705331	976	2.52956	5.08582	5.32134e-39	2.10543e-36	743	653	981	5008	3637	4495
chr11	ENSMUSG00000070345	Hsf5	87617164	87659542	4158	3.38772	3.24637	5.63999e-39	2.17838e-36	176	101	116	1365	878	1787
chr17	ENSMUSG00000072082	Ccnf	24223232	24251409	3099	2.36444	5.02275	1.01046e-38	3.81202e-36	764	754	992	3777	3374	5331
chrX	ENSMUSG00000031132	Cd40lg	57212143	57224042	1250	-3.69233	4.17176	1.12307e-38	4.14057e-36	2179	3103	2690	111	181	299
chr1	ENSMUSG00000070942	Il1rl2	40324610	40367562	6812	-2.20009	4.63378	1.1737e-38	4.23106e-36	2803	3666	3250	668	583	762
chr11	ENSMUSG00000006930	Hap1	100347327	100356128	3766	-4.60341	1.28607	2.3227e-38	8.19106e-36	323	380	396	11	19	12
chr8	ENSMUSG00000025810	Nrp1	128359073	128505462	5907	-2.2201	4.16188	4.14036e-38	1.42904e-35	2191	2440	2382	446	409	585
chr3	ENSMUSG00000028266	Lmo4	144188530	144205220	3295	-1.95375	5.58398	4.80279e-38	1.62314e-35	6909	5703	5555	1638	1184	1674
chr7	ENSMUSG00000090009	Gm16282	29138440	29140312	451	2.24342	4.16095	6.02752e-38	1.99548e-35	564	488	435	2217	1894	2612
chr6	ENSMUSG00000076552	Igkv4-61	69416895	69417178	284	-10.4622	0.222784	1.62511e-37	5.27252e-35	107	256	179	0	0	0
chr1	ENSMUSG00000032666	1700025G04Rik	151852403	152090125	11788	-2.05923	5.15218	1.92621e-37	6.12685e-35	4960	4362	4336	931	920	1277
chr10	ENSMUSG00000047146	Tet1	62804570	62899118	14710	-2.3385	5.81303	2.32381e-37	7.24939e-35	6289	8327	7762	1185	1354	1641
chr5	ENSMUSG00000099324	Mir8115	122682597	122682715	119	2.71451	3.25056	2.64758e-37	8.10361e-35	183	248	170	1317	1077	1347
chr12	ENSMUSG00000095571	Ighv5-17	113859149	113859670	405	-10.6458	0.402387	3.48513e-37	1.04696e-34	118	313	186	0	0	0
chr4	ENSMUSG00000032890	Rims3	120854816	120896579	7972	-2.7457	3.2885	7.7603e-37	2.28886e-34	1390	1462	1195	211	180	176
chr11	ENSMUSG00000020401	Fam71b	46396559	46407982	2493	3.40502	3.37956	9.66761e-37	2.8005e-34	140	194	96	1907	980	1487
chr4	ENSMUSG00000006398	Cdc20	118432901	118437352	1868	2.16972	5.54992	1.29671e-36	3.6904e-34	1372	1211	1467	5073	4679	7885
chr4	ENSMUSG00000028332	Hemgn	46393989	46413506	2511	3.6531	1.9146	1.08253e-35	3.02773e-33	39	35	57	472	471	638
chr6	ENSMUSG00000029868	Trpv6	41620624	41636405	3936	-2.8617	4.28475	1.55428e-35	4.27347e-33	2714	2543	2884	252	289	547
chr7	ENSMUSG00000030774	Pak1	97842935	97912381	3065	-2.14903	4.33327	3.5471e-35	9.59018e-33	2821	2545	2464	513	507	659
chr1	ENSMUSG00000060985	Tdrd5	156255296	156303664	6937	-2.9259	3.58838	9.46192e-35	2.51625e-32	1829	1517	1698	173	235	210
chr4	ENSMUSG00000040183	Ankrd6	32804035	32950841	5477	2.51011	7.23593	1.10405e-34	2.88869e-32	4691	2850	3177	22191	15242	21174
chr12	ENSMUSG00000096150	Ighv1-85	116000028	116000461	351	-9.80514	-0.413626	1.29323e-34	3.32995e-32	149	112	82	0	0	0
chr3	ENSMUSG00000027699	Ect2	27097222	27153878	5202	2.30236	5.4142	1.47463e-34	3.73772e-32	972	1044	1396	4736	4630	6812
chr6	ENSMUSG00000076576	Igkv6-32	70074024	70074584	347	-10.7892	0.539313	2.1164e-34	5.28189e-32	339	110	224	0	0	0
chr11	ENSMUSG00000020485	Supt4a	87737552	87743623	942	2.16695	8.38122	2.81301e-34	6.91404e-32	9680	9438	9812	38748	30082	57799
chr10	ENSMUSG00000074802	Gas2l3	89408823	89443967	6748	2.54182	3.5653	3.7721e-34	9.13298e-32	236	254	333	1458	1269	1887
chr15	ENSMUSG00000032783	Troap	99074973	99083407	2264	2.93871	3.42092	5.25509e-34	1.25365e-31	178	160	247	1279	1098	1998
chr4	ENSMUSG00000028664	Ephb2	136647539	136835988	12608	2.22351	4.80064	1.02892e-33	2.419e-31	739	797	805	3480	3458	3290
chr19	ENSMUSG00000097636	5830416P10Rik	53441212	53464796	8664	2.00465	6.12592	1.55544e-33	3.60461e-31	2260	2003	2363	9543	7279	8465
chr7	ENSMUSG00000030589	Rasgrp4	29134854	29153961	6359	1.90387	7.3788	1.77808e-33	4.06254e-31	5952	5885	4925	19735	16840	23259
chr9	ENSMUSG00000041064	Pif1	65587160	65595967	4388	2.61039	4.03025	1.93951e-33	4.36982e-31	295	360	437	1767	1927	2681
chr12	ENSMUSG00000094689	Ighv1-81	115920279	115920712	351	-5.90765	1.44204	2.76908e-33	6.15343e-31	302	304	641	12	2	6
chr3	ENSMUSG00000040322	Slc25a24	109123149	109168457	3431	-2.48943	3.26842	4.98155e-33	1.09204e-30	1111	1525	1258	244	180	237
chr6	ENSMUSG00000094420	Igkv10-96	68631963	68632430	347	-7.09237	2.11131	5.19524e-33	1.1237e-30	273	889	866	11	1	2
chr6	ENSMUSG00000076580	Igkv8-27	70171809	70172108	300	-5.93561	-0.158723	5.73877e-33	1.22493e-30	144	128	133	6	0	0
chr14	ENSMUSG00000090574	Traj61	54155005	54155076	72	3.91596	1.63815	7.20158e-33	1.51719e-30	29	41	22	349	448	508
chr11	ENSMUSG00000051378	Kif18b	102905529	102925124	3572	2.79896	4.79264	9.09997e-33	1.89256e-30	445	465	739	3051	3074	4991
chr3	ENSMUSG00000045328	Cenpe	135212563	135273540	7813	2.55473	5.96931	1.57259e-32	3.22918e-30	1116	1296	1908	7266	6855	10360
chr6	ENSMUSG00000079853	Klra1	130363918	130386874	1763	-4.98781	1.13876	1.59463e-32	3.23351e-30	202	358	439	9	8	13
chr9	ENSMUSG00000031933	Folr4	14885814	14903949	2320	-2.69776	3.79882	2.06041e-32	4.12642e-30	1368	2296	2076	270	260	307
chr7	ENSMUSG00000032640	Chsy1	66109515	66173789	4167	1.99812	6.98604	2.81983e-32	5.57845e-30	3520	4736	3870	15413	11311	20179
chr6	ENSMUSG00000076586	Igkv8-21	70314895	70315452	362	-11.0256	0.774107	3.11638e-32	6.09083e-30	440	258	105	0	0	0
chr12	ENSMUSG00000093896	Ighv1-76	115847881	115848174	294	-6.90189	-0.612413	4.31679e-32	8.33655e-30	89	93	112	2	0	0
chr12	ENSMUSG00000095981	Ighv10-1	114479005	114479451	359	-7.82009	0.279249	4.68771e-32	8.94635e-30	246	101	210	1	1	0
chr17	ENSMUSG00000047507	Baiap3	25242659	25256364	5112	1.8365	6.08436	7.44164e-32	1.4037e-29	2139	2382	2546	9096	6030	9224
chr2	ENSMUSG00000027469	Tpx2	152847964	152895321	4677	2.4679	5.97957	1.867e-31	3.48121e-29	1253	1332	1994	7114	6683	10723
chr11	ENSMUSG00000020493	Prr11	87089153	87108708	3824	2.43744	4.27954	2.09796e-31	3.86739e-29	426	399	609	2324	2033	3151
chr3	ENSMUSG00000074466	Gm15417	89391850	89398779	1669	-4.17892	2.23701	2.4198e-31	4.41056e-29	668	852	601	16	45	48
chr6	ENSMUSG00000093861	Igkv1-110	68270527	68271267	359	-6.14977	1.80131	2.48946e-31	4.48711e-29	309	550	755	14	7	0
chr7	ENSMUSG00000030677	Kif22	127027732	127042420	2063	1.82439	5.26843	2.93803e-31	5.23744e-29	1268	1295	1474	4426	3643	5720
chr16	ENSMUSG00000022508	Bcl6	23965052	23988852	6700	1.8592	6.78318	3.42093e-31	6.03199e-29	4305	3472	3562	14070	10940	14254
chr14	ENSMUSG00000037544	Dlgap5	47387779	47418407	6650	2.25969	4.8945	6.60416e-31	1.15196e-28	709	715	1013	3362	3020	4918
chr15	ENSMUSG00000022468	Endou	97711019	97731405	2718	2.34885	5.4653	7.36931e-31	1.27175e-28	1013	990	1435	5221	3957	8015
chr7	ENSMUSG00000097634	Gm26827	66109515	66173121	2037	1.95093	6.23449	7.62526e-31	1.30207e-28	2079	2866	2443	9426	6406	11917
chr11	ENSMUSG00000020914	Top2a	98992943	99024189	9013	2.47128	8.62182	1.34999e-30	2.28121e-28	7438	8821	12299	45808	43612	62780
chr7	ENSMUSG00000030867	Plk1	122159437	122169875	2203	2.18924	5.00835	1.40731e-30	2.35355e-28	787	879	1084	3384	3405	5289
chr4	ENSMUSG00000086150	Bach2os	32559680	32571708	2183	-2.51791	3.30801	1.53957e-30	2.54846e-28	1086	1444	1475	240	152	288
chr3	ENSMUSG00000027993	Trim2	84160439	84305446	18113	-3.01323	1.82644	1.73487e-30	2.84273e-28	510	458	520	55	48	74
chr11	ENSMUSG00000018362	Kpna2	106988629	106999541	2873	1.83241	4.86018	1.82761e-30	2.96475e-28	937	1168	936	3251	3002	4050
chr6	ENSMUSG00000001517	Foxm1	128362967	128375893	5498	1.82965	5.426	2.00167e-30	3.21496e-28	1473	1315	1696	5108	4126	6115
chr2	ENSMUSG00000040084	Bub1b	118598211	118641591	4275	2.16467	6.0025	5.47456e-30	8.7067e-28	1621	1643	2284	7145	6524	10377
chr19	ENSMUSG00000012443	Kif11	37376403	37421859	4819	2.16367	6.70326	9.34223e-30	1.47136e-27	2438	2871	3721	11849	10886	16198
chr17	ENSMUSG00000024402	Lta	35203165	35205351	1383	2.26604	4.76233	1.12882e-29	1.76074e-27	683	849	698	4582	2157	3666
chr10	ENSMUSG00000062866	Phactr2	13207717	13474396	11688	-2.38998	2.90577	1.20725e-29	1.86515e-27	940	994	1050	186	159	197
chr6	ENSMUSG00000068551	Zfp467	48427697	48445825	4255	-1.74282	5.3486	1.64829e-29	2.5225e-27	4794	5206	4950	1609	1219	1410
chr13	ENSMUSG00000041431	Ccnb1	100778650	100786570	4217	2.64725	4.8377	1.90752e-29	2.89194e-27	439	603	825	3127	3239	4895
chr13	ENSMUSG00000021373	Cap2	46501848	46649642	3322	-2.6359	2.8117	2.21063e-29	3.32045e-27	1027	948	895	119	146	171
chr5	ENSMUSG00000037685	Atp8a1	67618140	67847432	10962	-1.80254	7.15387	3.17673e-29	4.7278e-27	16030	19285	17490	4851	4333	5145
chr6	ENSMUSG00000095630	Igkv6-23	70260409	70260933	347	-9.69204	-0.526318	4.97123e-29	7.3312e-27	71	89	154	0	0	0
chr8	ENSMUSG00000074063	Osgin1	119434124	119446256	2674	2.9206	1.89511	6.31366e-29	9.22705e-27	60	82	64	555	346	612
chr7	ENSMUSG00000031004	Mki67	135689788	135716379	10075	2.56481	8.88751	1.41997e-28	2.05668e-26	8632	9109	14690	55888	53882	74536
chr9	ENSMUSG00000033577	Myo6	80165031	80311729	12078	-2.77537	4.01212	1.51944e-28	2.18127e-26	2358	2953	1439	256	274	406
chr2	ENSMUSG00000004105	Angptl2	33216069	33247717	6286	1.63656	5.20796	1.73282e-28	2.46577e-26	1431	1381	1470	4361	3555	4815
chr13	ENSMUSG00000039114	Nrn1	36725625	36734477	1766	-7.45967	-0.842176	1.8172e-28	2.56335e-26	112	72	66	0	0	1
chrX	ENSMUSG00000031398	Plxna3	74329066	74344689	7880	-2.19775	3.53163	3.24122e-28	4.53268e-26	1399	1396	1707	288	256	402
chr6	ENSMUSG00000076514	Igkv17-121	68036818	68037318	350	-7.29716	-0.236645	3.464e-28	4.80282e-26	168	72	145	2	0	0
chr3	ENSMUSG00000032826	Ank2	126921606	127499259	35218	-4.79735	-0.183519	3.67986e-28	5.05887e-26	115	153	123	7	4	2
chr15	ENSMUSG00000022623	Shank3	89499623	89560261	8896	-3.80029	2.68583	3.94478e-28	5.3775e-26	1403	547	885	58	54	84
chr9	ENSMUSG00000032503	Arpp21	112065091	112235938	17428	1.73629	7.18289	7.39314e-28	9.99429e-26	5824	4866	5282	17370	14338	19135
chr11	ENSMUSG00000017716	Birc5	117849251	117855743	3402	2.10561	4.55886	1.26244e-27	1.69251e-25	585	670	855	2623	2489	3608
chr17	ENSMUSG00000024300	Myo1f	33555719	33607764	4914	1.78907	6.15556	3.02197e-27	4.01823e-25	2377	2705	2547	10527	6183	8614
chr7	ENSMUSG00000032875	Arhgef17	100869746	100932161	10250	-3.05686	1.48583	3.34341e-27	4.4095e-25	367	361	447	44	35	57
chr16	ENSMUSG00000022661	Cd200	45382135	45409053	3321	-2.23712	4.04535	4.40968e-27	5.76886e-25	1999	2392	2097	428	458	393
chr7	ENSMUSG00000030854	Ptpn5	47077798	47133684	5791	-3.78209	0.368762	5.08705e-27	6.60177e-25	156	209	195	14	8	17
chr1	ENSMUSG00000026509	Capn2	182467260	182517608	6345	-1.74371	5.30335	5.43084e-27	6.99199e-25	4300	5373	4827	1274	1280	1541
chr2	ENSMUSG00000061411	Nol4l	153407462	153529971	9083	-2.39909	2.8143	6.09453e-27	7.78468e-25	996	831	974	174	120	222
chr10	ENSMUSG00000019942	Cdk1	69336635	69352938	3445	2.36669	4.83067	6.19377e-27	7.84963e-25	535	684	972	3297	3031	4568
chr15	ENSMUSG00000023015	Racgap1	99620496	99651656	7079	1.78662	5.97418	6.34727e-27	7.98181e-25	2010	2182	2527	6837	5993	9536
chr8	ENSMUSG00000031750	Il34	110741829	110805924	1959	3.03078	1.73842	7.04183e-27	8.78712e-25	50	59	63	404	329	639
chr8	ENSMUSG00000000791	Il12rb1	70808449	70821424	2873	1.75129	7.33056	7.38527e-27	9.14533e-25	6072	5667	5824	21771	15401	19229
chr4	ENSMUSG00000085996	A830012C17Rik	4138321	4188703	1665	-9.80638	-0.413994	8.10709e-27	9.96313e-25	52	142	148	0	0	0
chr14	ENSMUSG00000015966	Il17rb	29996141	30008896	2728	-2.08025	7.64912	9.36186e-27	1.14187e-24	28348	26605	22563	5032	6057	5991
chr7	ENSMUSG00000030852	Tacc2	130577484	130764784	9537	-1.62621	5.80533	9.66216e-27	1.1697e-24	6915	6608	6601	2061	1523	2744
chr2	ENSMUSG00000001403	Ube2c	164769898	164778822	2600	2.53782	5.29734	1.04479e-26	1.25545e-24	700	748	1285	4538	4175	6677
chr2	ENSMUSG00000027496	Aurka	172356190	172370535	2531	2.25912	4.6297	1.55211e-26	1.85135e-24	586	587	855	2659	2499	4267
chr12	ENSMUSG00000051804	Adam6b	113489511	113492057	2547	3.80922	0.396079	1.79499e-26	2.12543e-24	9	21	11	193	137	228
chr11	ENSMUSG00000048721	Fndc9	46235531	46239872	2290	2.00376	5.03505	1.88153e-26	2.21176e-24	1032	935	1143	5124	3073	3745
chr9	ENSMUSG00000047409	Ctdspl	118926453	119043998	5190	-2.47347	2.8966	2.09991e-26	2.4507e-24	1061	927	1003	200	157	151
chr2	ENSMUSG00000086537	Nespas	174281237	174295436	3143	3.15706	2.26939	2.19956e-26	2.54866e-24	78	95	59	503	706	716
chr2	ENSMUSG00000027306	Nusap1	119618298	119651244	4059	2.15052	5.33566	2.23224e-26	2.56819e-24	920	1081	1520	4523	4416	6038
chr14	ENSMUSG00000090782	Traj60	54155933	54155986	54	3.10326	1.64919	2.78242e-26	3.17863e-24	41	58	56	363	422	471
chr9	ENSMUSG00000023186	Vwa5a	38718268	38743337	4899	-2.23738	3.85415	3.38417e-26	3.83902e-24	1495	2336	1860	469	265	430
chr1	ENSMUSG00000055866	Per2	91415982	91459324	5856	1.98811	3.61887	3.5102e-26	3.95433e-24	327	441	410	1472	1211	1801
chrX	ENSMUSG00000033578	Tmem35	134295225	134305969	1918	-2.60791	2.05027	3.59761e-26	4.02486e-24	583	563	538	90	60	118
chr6	ENSMUSG00000039264	Gimap3	48765089	48766519	906	1.80956	6.76505	3.9413e-26	4.37916e-24	3308	4270	3938	14929	10854	12512
chr2	ENSMUSG00000005087	Cd44	102811141	102901665	6776	-2.05971	5.02662	4.18548e-26	4.61883e-24	3426	4861	4254	1168	585	1186
chr3	ENSMUSG00000028175	Depdc1a	159495433	159529955	3323	2.69842	4.33623	4.33415e-26	4.75058e-24	278	399	600	2408	2289	3277
chr1	ENSMUSG00000013698	Pea15a	172196728	172206804	3861	-1.6444	4.7255	5.03502e-26	5.48175e-24	3095	3410	3050	925	829	1165
chr8	ENSMUSG00000037940	Inpp4b	81342556	82125036	10176	-2.0503	6.68448	8.47433e-26	9.16471e-24	9923	15516	14088	3780	2205	3193
chr18	ENSMUSG00000024610	Cd74	60803848	60812646	1410	-1.83039	6.58274	9.685e-26	1.04046e-23	10389	11252	13909	2939	2920	3652
chr11	ENSMUSG00000017466	Timp2	118301069	118355740	3896	-1.53733	5.52016	9.76879e-26	1.04256e-23	4864	6060	5359	1767	1432	2187
chr15	ENSMUSG00000016942	Tmprss6	78439668	78468634	3191	3.64392	1.0824	1.05588e-25	1.11951e-23	17	34	23	392	192	314
chr8	ENSMUSG00000006517	Mvd	122433596	122443422	1761	1.59016	4.84767	1.90718e-25	2.00898e-23	1191	1208	1027	3379	2484	4087
chr5	ENSMUSG00000066640	Fbxl18	142866946	142895421	12563	1.53439	5.24224	2.37166e-25	2.48213e-23	1498	1676	1461	4539	3636	4591
chr18	ENSMUSG00000037815	Ctnna1	35118888	35254773	3698	-1.67024	5.42444	3.18213e-25	3.30901e-23	4754	5660	5166	1630	1456	1520
chr6	ENSMUSG00000094797	Igkv6-15	70406469	70406992	347	-11.3751	1.11209	3.38788e-25	3.50053e-23	296	85	616	0	0	0
chr10	ENSMUSG00000020042	Btbd11	85386814	85660292	10033	-2.36888	2.93455	5.52141e-25	5.66888e-23	1069	950	1019	246	127	195
chr6	ENSMUSG00000054435	Gimap4	48684549	48692060	1837	1.81999	8.96099	6.19568e-25	6.32115e-23	14785	20872	16908	66148	48003	62675
chr6	ENSMUSG00000030064	Frmd4b	97286867	97617541	11521	2.2257	5.45099	6.59411e-25	6.6856e-23	1122	1282	1267	4501	3539	8945
chr1	ENSMUSG00000041498	Kif14	136466343	136531511	10211	2.25131	4.39039	7.24396e-25	7.29886e-23	477	501	747	2259	2339	3281
chr19	ENSMUSG00000097779	4833407H14Rik	53460631	53462723	1485	2.09362	3.99817	8.45485e-25	8.46634e-23	433	428	578	2237	1677	1938
chr4	ENSMUSG00000028873	Cdca8	124918465	124939311	5177	1.8209	4.95132	8.9623e-25	8.91941e-23	950	1091	1206	3225	2945	4918
chr17	ENSMUSG00000034377	Tulp4	6106437	6251128	18054	-1.55393	7.15218	1.01822e-24	1.00717e-22	16245	17031	17278	5457	4462	6613
chr16	ENSMUSG00000033031	C330027C09Rik	48994185	49019709	5688	1.91636	5.34413	1.11994e-24	1.10107e-22	1110	1253	1675	4459	4199	5973
chr11	ENSMUSG00000002055	Spag5	78301529	78322457	5624	2.43401	5.19187	1.30196e-24	1.27231e-22	664	765	1272	4223	3951	5921
chr5	ENSMUSG00000036586	Grifin	140563119	140565071	613	4.07575	1.66838	1.33684e-24	1.29858e-22	24	32	28	758	229	401
chr2	ENSMUSG00000061186	Sfmbt2	10370510	10595253	9128	-1.73678	4.63692	1.68671e-24	1.62868e-22	2587	3356	3174	856	674	1109
chr14	ENSMUSG00000076875	Traj58	54157280	54157342	63	2.61546	2.27185	1.98402e-24	1.90443e-22	106	129	88	557	606	700
chr11	ENSMUSG00000020689	Itgb3	104608000	104670476	5901	-1.91772	7.15713	2.68468e-24	2.56182e-22	13712	22219	17997	4689	4046	4755
chr17	ENSMUSG00000023940	Sgol1	53674786	53689333	3810	2.23928	3.9105	3.05973e-24	2.90263e-22	362	367	517	1565	1626	2475
chr6	ENSMUSG00000095351	Igkv3-2	70698468	70699067	359	-6.44805	0.710813	3.67162e-24	3.46285e-22	221	137	390	8	0	0
chr12	ENSMUSG00000095583	Ighv14-2	113994469	113994898	351	-10.5196	0.276699	3.94772e-24	3.70173e-22	362	76	122	0	0	0
chr7	ENSMUSG00000038943	Prc1	80294450	80316259	8225	1.95978	5.64528	4.16091e-24	3.87922e-22	1339	1443	2072	5426	5181	7557
chr7	ENSMUSG00000030724	Cd19	126408450	126414870	2434	-4.78163	-0.17711	4.79077e-24	4.44091e-22	104	133	154	1	8	4
chr18	ENSMUSG00000046668	Cxxc5	35829818	35861687	2271	-1.87795	4.29097	6.67414e-24	6.15159e-22	2589	2116	2600	696	566	623
chr1	ENSMUSG00000033952	Aspm	139454773	139494088	9866	2.2573	5.40317	8.20328e-24	7.50076e-22	934	936	1594	4701	4490	6810
chr10	ENSMUSG00000040502	March9	127055011	127060184	3037	-2.62502	2.04225	8.2304e-24	7.50076e-22	666	503	507	106	63	92
chr15	ENSMUSG00000022385	Gtse1	85859707	85876572	2721	2.00158	3.9694	8.63731e-24	7.82131e-22	437	465	584	1681	1578	2480
chr7	ENSMUSG00000040811	Eml2	19176421	19206482	3540	-1.52058	5.1858	8.67856e-24	7.82131e-22	4136	4984	3777	1465	1189	1630
chr12	ENSMUSG00000051726	Kcnf1	17172100	17176888	4789	-4.83011	-0.116178	9.02219e-24	8.08607e-22	171	132	107	5	8	0
chr18	ENSMUSG00000024381	Bin1	32377217	32435736	2451	-1.60466	5.64244	1.04192e-23	9.28685e-22	5286	7115	5559	1844	1725	2001
chr11	ENSMUSG00000018776	Slc35g3	69759890	69761968	1618	3.0102	1.13088	1.07666e-23	9.54402e-22	33	42	39	272	215	408
chr6	ENSMUSG00000076556	Igkv4-57	69575977	69576500	350	-5.94124	0.795984	1.09023e-23	9.61179e-22	299	384	123	10	2	0
chr4	ENSMUSG00000028678	Kif2c	117159639	117182639	4363	2.20711	4.17804	1.36913e-23	1.20054e-21	422	448	657	1935	1885	2996
chr17	ENSMUSG00000036594	H2-Aa	34282744	34287827	1874	-1.82688	5.10868	1.427e-23	1.24456e-21	3474	4216	5095	1050	1007	1392
chr5	ENSMUSG00000011831	Evi5	107744795	107875107	8060	-2.83043	1.77307	1.56812e-23	1.36032e-21	424	472	516	56	68	62
chr14	ENSMUSG00000076874	Traj59	54156133	54156196	64	3.14423	1.76665	1.67371e-23	1.43919e-21	53	73	39	375	491	491
chr17	ENSMUSG00000073421	H2-Ab1	34263209	34269418	1637	-1.83777	5.15827	1.67678e-23	1.43919e-21	3784	4266	5203	1044	1126	1345
chr12	ENSMUSG00000096410	Ighv1-19	114708648	114709135	405	-5.08159	-0.436075	3.07865e-23	2.62851e-21	136	120	73	7	0	2
chr16	ENSMUSG00000049916	2610318N02Rik	17113399	17125106	1265	1.79993	4.06054	3.43549e-23	2.91782e-21	515	700	562	1860	1562	2530
chr15	ENSMUSG00000039007	Cpq	33083129	33594552	1923	-3.17653	0.992171	4.78645e-23	4.02865e-21	245	308	287	40	24	24
chr5	ENSMUSG00000029516	Cit	115845278	116008947	15387	1.89785	4.96396	5.08734e-23	4.25396e-21	872	970	1292	3349	3142	4759
chr4	ENSMUSG00000086952	Gm12596	59260051	59263269	673	2.93623	1.16182	5.27285e-23	4.38647e-21	30	47	45	286	236	380
chrX	ENSMUSG00000034311	Kif4	100625737	100727214	5514	2.04709	4.79794	5.33292e-23	4.41381e-21	678	814	1080	2918	2837	4509
chr2	ENSMUSG00000026728	Vim	13573927	13582826	4743	-1.66664	8.11639	6.40985e-23	5.25155e-21	33940	37581	29356	11449	8671	9932
chr6	ENSMUSG00000042097	Zfp239	117862100	117873291	4364	2.23762	2.68904	6.47346e-23	5.277e-21	186	204	148	747	747	903
chr7	ENSMUSG00000008734	Gprc5b	118972040	118995211	4525	-2.00333	4.04697	6.53701e-23	5.30217e-21	2111	2336	1862	571	475	425
chr11	ENSMUSG00000020330	Hmmr	40701395	40733422	5431	2.30526	4.80598	7.13892e-23	5.76157e-21	546	642	1040	3251	2938	4452
chr6	ENSMUSG00000033152	Podxl2	88842558	88875044	3948	-3.77669	1.08391	1.01505e-22	8.15156e-21	259	230	432	21	12	33
chrX	ENSMUSG00000031258	Xkrx	134149043	134162076	3024	-1.8001	3.48822	1.26937e-22	1.00738e-20	1273	1408	1461	388	300	456
chr5	ENSMUSG00000029205	Chrna9	65934921	65977326	3018	2.08004	5.7071	1.27304e-22	1.00738e-20	2149	1210	1396	6631	4483	8501
chr6	ENSMUSG00000043088	Il17re	113458484	113470751	2992	2.05538	3.20083	1.30829e-22	1.03025e-20	226	342	282	1232	874	1283
chr5	ENSMUSG00000037313	Tacc3	33658128	33678995	3551	1.93245	5.23739	1.47182e-22	1.15343e-20	988	1202	1529	3938	3693	6105
chr3	ENSMUSG00000041734	Kirrel	87078593	87174747	7463	4.61301	-0.162997	1.52097e-22	1.18621e-20	6	6	4	198	76	113
chr3	ENSMUSG00000027765	P2ry1	61002795	61008982	4291	-3.32896	0.888868	1.73708e-22	1.34827e-20	262	311	219	24	12	41
chr3	ENSMUSG00000027669	Gnb4	32580332	32616585	12692	-1.77297	4.06786	2.26389e-22	1.7488e-20	2049	2236	1898	602	543	555
chr13	ENSMUSG00000038132	Rbm24	46418300	46431090	3215	-5.097	0.45976	2.32968e-22	1.79109e-20	201	204	217	1	0	17
chr12	ENSMUSG00000093955	Ighv1-34	114851190	114851660	388	-5.89855	-0.43606	2.40792e-22	1.84251e-20	74	91	165	5	0	0
chr12	ENSMUSG00000047534	Mis18bp1	65132734	65172604	7990	1.9119	4.15432	2.70298e-22	2.05858e-20	531	534	709	1894	1939	2537
chr5	ENSMUSG00000015880	Ncapg	45669922	45700544	7061	1.90031	5.02424	3.09909e-22	2.34923e-20	823	1078	1364	3653	3297	4758
chr2	ENSMUSG00000027030	Stk39	68210445	68472268	4955	-1.53406	5.00651	3.43027e-22	2.58818e-20	4302	3650	3434	1204	1085	1459
chr2	ENSMUSG00000027220	Syt13	92915098	92956058	3761	1.5912	4.70073	3.70181e-22	2.78012e-20	1034	973	1076	3012	2175	3834
chr19	ENSMUSG00000025154	Arhgap19	41766588	41802084	5140	1.65489	5.31939	3.92511e-22	2.92781e-20	1302	1542	1734	4126	3976	5709
chr6	ENSMUSG00000076607	Igkj4	70723548	70723585	38	-5.06341	1.02222	3.93454e-22	2.92781e-20	239	264	417	19	0	8
chr9	ENSMUSG00000023495	Pcbp4	106453291	106464012	4242	-1.71116	3.66925	5.04369e-22	3.73601e-20	1522	1617	1498	461	402	480
chr6	ENSMUSG00000068587	Mgam	40628831	40769123	6488	-4.03888	-0.204455	6.20876e-22	4.57812e-20	132	98	145	10	2	10
chr2	ENSMUSG00000048327	Ckap2l	129268210	129297212	3137	2.18327	4.71832	6.29449e-22	4.62032e-20	595	681	976	2616	2845	4399
chr10	ENSMUSG00000034818	Celf5	81459227	81482709	6668	-3.18426	0.592721	8.67094e-22	6.33604e-20	214	176	242	26	15	26
chr9	ENSMUSG00000034584	Exph5	53301670	53377514	10519	-3.20925	0.625669	9.26403e-22	6.73906e-20	232	186	230	19	24	23
chr9	ENSMUSG00000033350	Chst2	95399292	95406722	7328	-3.03229	1.38453	9.30845e-22	6.74115e-20	323	301	466	47	27	56
chr1	ENSMUSG00000015222	Map2	66175273	66442583	16449	-3.50511	0.469206	1.05297e-21	7.59166e-20	151	259	184	19	16	14
chr7	ENSMUSG00000100985	Gm10640	31155668	31170641	1305	2.13196	2.50127	1.35885e-21	9.75363e-20	179	166	155	768	595	721
chr16	ENSMUSG00000022667	Cd200r1	44765736	44794978	2034	-2.11217	3.09356	1.66593e-21	1.19052e-19	1079	1158	1057	252	243	217
chr12	ENSMUSG00000096459	Ighv9-3	114140692	114141122	351	-9.91071	-0.32001	1.83044e-21	1.30234e-19	75	58	229	0	0	0
chr5	ENSMUSG00000060063	Alox5ap	149265058	149288045	852	1.6845	3.53888	1.8409e-21	1.30407e-19	437	448	428	1347	1064	1650
chr11	ENSMUSG00000006575	Rundc3a	102393403	102402555	2941	-2.58304	2.013	2.78431e-21	1.96379e-19	472	566	597	89	51	128
chrX	ENSMUSG00000031137	Fgf13	59062145	59568071	4019	-1.91257	3.68346	3.45652e-21	2.42735e-19	1852	1397	1571	460	364	388
chr10	ENSMUSG00000006344	Ggt5	75589340	75617200	4736	-2.4028	2.33853	4.23928e-21	2.9642e-19	528	811	679	119	114	127
chr17	ENSMUSG00000003534	Ddr1	35681567	35704621	4774	-2.10845	3.37849	5.11599e-21	3.56187e-19	1001	1622	1396	356	221	317
chr6	ENSMUSG00000030352	Tspan9	127961396	128143594	4732	-2.10701	2.84661	5.3235e-21	3.6905e-19	840	886	1038	212	191	204
chr11	ENSMUSG00000070332	4933422H20Rik	115440545	115448270	1934	3.27306	0.9185	6.41256e-21	4.42658e-19	31	31	22	224	290	238
chr3	ENSMUSG00000028019	Pdgfc	81036416	81214040	5089	-5.08719	-1.20617	8.46957e-21	5.82175e-19	51	63	73	0	0	5
chr9	ENSMUSG00000031932	Gpr83	14860210	14870789	5095	-4.07365	2.01129	1.01776e-20	6.96626e-19	336	823	645	15	27	62
chr6	ENSMUSG00000096490	Igkv10-94	68704508	68704978	347	-6.59254	0.480371	1.11036e-20	7.56818e-19	74	209	355	5	1	0
chr11	ENSMUSG00000082171	Rpl27-ps2	101939501	101939899	399	5.57583	0.554057	1.13183e-20	7.68221e-19	7	4	3	79	281	269
chr13	ENSMUSG00000042082	Arsb	93771679	93943016	3989	-2.14573	2.23995	1.28647e-20	8.69549e-19	566	675	586	144	104	147
chr14	ENSMUSG00000022034	Esco2	65819038	65833994	4010	2.08042	3.67093	1.4595e-20	9.82409e-19	285	391	480	1407	1267	2051
chr14	ENSMUSG00000076870	Trdj1	54123138	54123188	51	1.7435	3.39388	1.75082e-20	1.17363e-18	345	418	388	1229	1066	1373
chr4	ENSMUSG00000090053	Palm2	57434247	57712016	3616	4.15269	-0.975778	1.86653e-20	1.24605e-18	4	5	3	80	44	90
chr5	ENSMUSG00000029359	Tesc	118027743	118061878	1591	-1.97573	3.50052	2.01024e-20	1.33648e-18	1078	1771	1451	367	260	426
chr18	ENSMUSG00000001700	Gramd3	56432132	56503792	2605	3.44704	6.25035	2.11782e-20	1.40225e-18	771	895	1363	8560	4439	20941
chr2	ENSMUSG00000041219	Arhgap11a	113831492	113848661	5332	1.62824	6.01313	2.32256e-20	1.53157e-18	2132	2512	2865	6472	6201	9677
chr2	ENSMUSG00000032698	Lmo2	103957986	103981878	2166	-2.71545	0.936398	2.40871e-20	1.58194e-18	256	262	260	34	37	41
chr4	ENSMUSG00000043252	Tmem64	15265831	15286753	4670	-1.5612	5.82582	2.52618e-20	1.6524e-18	5729	8164	6352	2288	1966	2215
chr1	ENSMUSG00000026039	Sgol2	57995971	58025899	7007	2.18273	3.93986	3.79927e-20	2.46527e-18	337	392	583	1628	1586	2550
chr9	ENSMUSG00000032606	Nicn1	108290429	108296498	2835	1.97411	2.61452	3.96497e-20	2.56254e-18	211	201	179	720	596	915
chr6	ENSMUSG00000076569	Igkv5-39	69900424	69900710	287	-7.76584	-0.533201	4.15408e-20	2.67411e-18	188	44	80	0	1	0
chr18	ENSMUSG00000024597	Slc12a2	57878678	57946821	6520	-1.83971	3.33164	4.34605e-20	2.78662e-18	1167	1254	1316	295	266	447
chr3	ENSMUSG00000028040	Efna4	89333390	89338028	1599	-2.5316	2.30538	4.44839e-20	2.84101e-18	776	738	489	118	109	96
chr12	ENSMUSG00000094546	Ighv1-26	114788372	114788805	351	-5.2806	0.44259	4.97119e-20	3.16246e-18	212	179	224	15	0	0
chr16	ENSMUSG00000033383	Rtp1	23429133	23433960	3120	6.01466	-1.52884	5.01558e-20	3.17823e-18	0	0	2	34	49	63
chr1	ENSMUSG00000042474	Faim3	130865669	130880791	1736	-6.67141	-1.57701	5.18514e-20	3.27289e-18	42	36	66	1	0	0
chr10	ENSMUSG00000037868	Egr2	67535475	67542188	3398	-1.95184	4.71122	5.33475e-20	3.35427e-18	3899	3583	2469	766	536	1215
chr14	ENSMUSG00000033730	Egr3	70077445	70080157	1416	-2.02238	2.8233	5.46811e-20	3.42485e-18	901	973	826	268	160	207
chr1	ENSMUSG00000032997	Chpf	75474569	75479307	3856	-1.96662	2.90708	5.80275e-20	3.62047e-18	1000	941	896	284	157	261
chr14	ENSMUSG00000048922	Cdca2	67676331	67715841	5715	1.81189	4.36322	8.97171e-20	5.57621e-18	584	699	883	2199	1981	3166
chr10	ENSMUSG00000019889	Ptprk	28074820	28597397	6177	2.21897	1.91932	9.03466e-20	5.5939e-18	96	110	111	542	363	513
chr4	ENSMUSG00000028965	Tnfrsf9	150914562	150946102	2722	-2.07857	3.16765	1.22047e-19	7.52792e-18	960	1041	1436	293	192	303
chr1	ENSMUSG00000102234	RP23-67I3.4	182484179	182492473	1985	-1.74363	3.23962	1.4552e-19	8.90801e-18	1056	1263	1140	340	285	357
chr6	ENSMUSG00000076549	Igkv4-68	69304834	69305363	352	-6.66068	-0.361195	1.57033e-19	9.54076e-18	109	48	192	3	0	0
chr6	ENSMUSG00000076540	Igkv4-80	69016560	69017080	346	-4.75765	-0.731653	1.62049e-19	9.80881e-18	68	102	93	9	0	0
chr15	ENSMUSG00000059213	Ddn	98803782	98807925	3740	2.85902	0.997724	1.76166e-19	1.05452e-17	32	42	40	351	188	258
chr1	ENSMUSG00000103114	RP23-103B18.8	191436340	191465048	2385	3.07517	0.586983	2.07529e-19	1.23317e-17	21	29	25	250	178	170
chr9	ENSMUSG00000037419	Endod1	14353990	14381242	4470	-2.33622	2.5938	2.2938e-19	1.35803e-17	695	849	845	213	102	140
chr7	ENSMUSG00000059146	Ntrk3	78192362	78578408	5358	-2.31276	2.54316	2.48526e-19	1.46603e-17	991	597	708	147	128	166
chr9	ENSMUSG00000053199	Arhgap20	51765337	51853856	12685	-3.61065	1.44808	2.64994e-19	1.55751e-17	276	354	550	32	38	19
chr14	ENSMUSG00000076871	Trdj2	54136779	54136837	59	2.31453	2.04847	2.68966e-19	1.57515e-17	105	102	121	615	452	481
chr2	ENSMUSG00000026748	Plxdc2	16356304	16755839	6947	-1.74264	3.83209	2.94543e-19	1.71873e-17	1817	1531	1856	608	365	526
chr2	ENSMUSG00000062098	Btbd3	138256565	138589292	5776	-2.77995	0.399574	3.0581e-19	1.77173e-17	186	176	174	28	17	30
chr18	ENSMUSG00000097755	2010110K18Rik	34751809	34758685	2854	3.1421	0.305825	3.34786e-19	1.9327e-17	16	30	13	179	118	208
chr18	ENSMUSG00000093327	Mir5107	60812076	60812163	88	-1.79291	3.29457	3.53008e-19	2.03067e-17	1125	1180	1308	296	290	412
chr7	ENSMUSG00000025461	Cd163l1	140218267	140231145	3454	1.95802	5.47228	3.78346e-19	2.16874e-17	1413	1075	1815	6681	3375	6365
chr9	ENSMUSG00000032218	Ccnb2	70407689	70421554	1541	2.06561	4.61895	3.83713e-19	2.18407e-17	542	705	999	2586	2463	4060
chr17	ENSMUSG00000048440	Cyp4f16	32536558	32551798	3017	-1.92007	3.60443	4.46701e-19	2.5337e-17	1539	1558	1479	509	314	323
chr5	ENSMUSG00000097986	Gm26953	112217060	112218474	390	4.5392	-1.33873	4.57028e-19	2.58325e-17	2	5	0	51	38	77
chr3	ENSMUSG00000068747	Sort1	108284091	108361511	7560	-1.81649	3.3529	4.86975e-19	2.74295e-17	1210	1224	1342	347	328	335
chr4	ENSMUSG00000028278	Rragd	32983037	33022180	5173	1.83187	4.14899	4.89489e-19	2.74757e-17	764	506	580	2605	1578	2146
chr14	ENSMUSG00000076758	Trav1	52427928	52428876	371	-3.99315	-0.352775	5.61966e-19	3.14352e-17	131	77	128	11	4	5
chr15	ENSMUSG00000050014	Apol10b	77584158	77596125	1986	-5.23928	-1.67742	5.72171e-19	3.17869e-17	50	44	38	2	0	1
chr14	ENSMUSG00000085302	Trav8-2	53738302	53741038	2371	1.6627	4.27535	6.11969e-19	3.37666e-17	639	935	649	2453	1597	2745
chrX	ENSMUSG00000031176	Dynlt3	9654267	9663003	2576	-1.55286	3.68973	6.85454e-19	3.7693e-17	1508	1659	1417	512	432	540
chr9	ENSMUSG00000036777	Anln	22331214	22389206	5421	1.78248	4.17316	8.41873e-19	4.58284e-17	501	680	751	1862	1939	2525
chr6	ENSMUSG00000076534	Igkv12-89	68834846	68835307	335	-7.1255	-0.369181	9.53088e-19	5.1709e-17	209	47	94	0	2	0
chr19	ENSMUSG00000044345	Marveld1	42147400	42151703	4304	-1.63475	3.97354	1.0076e-18	5.44841e-17	2071	1822	1761	637	525	557
chr6	ENSMUSG00000076508	Igkv17-127	67861159	67861659	341	-5.82092	-0.0717825	1.01255e-18	5.45699e-17	192	48	187	4	1	2
chr2	ENSMUSG00000102900	RP23-415C3.5	13009886	13012486	2601	-2.74807	1.04973	1.16813e-18	6.27462e-17	291	257	296	53	34	32
chr8	ENSMUSG00000034796	Cpne7	123117374	123135182	5268	-3.95489	-0.426953	1.17558e-18	6.2938e-17	112	90	117	3	2	15
chr19	ENSMUSG00000024639	Gnaq	16132831	16387463	6185	-1.70177	3.41189	1.26422e-18	6.73872e-17	1181	1356	1332	342	344	445
chr9	ENSMUSG00000053310	Nrgn	37544492	37552904	1453	-2.72676	2.87047	1.26699e-18	6.73872e-17	919	1046	1048	163	167	86
chr11	ENSMUSG00000020897	Aurkb	69045647	69051664	2946	1.79254	4.11481	1.3561e-18	7.18913e-17	484	628	732	1778	1712	2661
chr15	ENSMUSG00000058290	Espl1	102296293	102324356	6630	1.90434	4.9547	1.63187e-18	8.62289e-17	797	940	1362	3257	2997	4998
chr6	ENSMUSG00000023505	Cdca3	124829547	124833701	2866	1.75353	4.45937	1.7777e-18	9.36292e-17	649	812	931	2209	2073	3524
chr17	ENSMUSG00000103015	RP23-127L4.1	84012992	84017056	4065	5.07326	-1.56324	1.87139e-18	9.82449e-17	0	2	2	63	34	44
chr6	ENSMUSG00000030247	Kcnj8	142564939	142571356	2188	-5.16163	-1.41623	1.92478e-18	1.00722e-16	65	37	58	0	0	4
chrX	ENSMUSG00000072966	Gprasp2	135839034	135844730	4540	-1.91595	3.26655	2.03834e-18	1.06321e-16	1501	980	1128	313	261	339
chr7	ENSMUSG00000052512	Nav2	48908716	49610090	32073	-2.27585	6.13814	2.10571e-18	1.09483e-16	10678	6677	10329	2366	915	2417
chr10	ENSMUSG00000039031	Arhgap18	26753421	26918648	3884	-1.6306	4.09526	2.38841e-18	1.23785e-16	1855	2134	2156	736	553	589
chr2	ENSMUSG00000027603	Ggt7	155490379	155518237	3264	-1.88695	3.61959	2.98578e-18	1.53763e-16	1128	1633	1831	376	346	464
chr7	ENSMUSG00000057596	Trim30d	104470014	104507849	3758	-1.86924	4.265	3.10927e-18	1.59616e-16	1852	2934	2415	822	430	646
chr5	ENSMUSG00000050010	Shisa3	67607883	67623552	4753	-1.87837	2.66679	3.70347e-18	1.8952e-16	721	867	782	220	181	210
chr17	ENSMUSG00000024056	Ndc80	71496100	71526857	2201	1.80847	4.21641	4.27114e-18	2.17882e-16	531	679	753	1793	1783	3079
chr15	ENSMUSG00000061740	Cyp2d22	82370528	82380260	2771	-1.88557	2.74461	5.02612e-18	2.54793e-16	930	834	741	237	190	215
chr18	ENSMUSG00000044201	Cdc25c	34732997	34751533	1941	2.3422	2.42959	5.71656e-18	2.87994e-16	107	138	175	588	512	979
chr17	ENSMUSG00000073402	Gm8909	36164443	36168537	1544	-3.08161	0.0630954	6.24387e-18	3.13585e-16	161	113	157	21	10	18
chr8	ENSMUSG00000037725	Ckap2	22168152	22185819	2601	1.80223	3.9019	6.26492e-18	3.13671e-16	458	465	656	1577	1473	2262
chr11	ENSMUSG00000045775	Slc16a5	115462474	115474398	3699	1.61594	7.38935	6.31936e-18	3.15424e-16	7792	6034	5839	20299	18151	18145
chr8	ENSMUSG00000006362	Cbfa2t3	122628739	122699109	4775	1.59711	4.21707	7.73798e-18	3.827e-16	858	611	727	2204	1562	2682
chr11	ENSMUSG00000050860	Phospho1	95824499	95832140	2029	1.55457	5.73946	7.83594e-18	3.86366e-16	2175	1822	2446	5846	5869	6126
chr6	ENSMUSG00000098318	1190002F15Rik	134929092	134951718	708	2.04576	2.79646	8.70282e-18	4.26517e-16	161	229	253	766	728	1051
chr6	ENSMUSG00000030134	Rasgef1a	118066385	118091546	3236	-3.6727	-0.871897	1.11177e-17	5.43225e-16	75	66	87	9	2	6
chr8	ENSMUSG00000012889	Podnl1	84125989	84132527	3549	2.32466	4.48729	1.28604e-17	6.2649e-16	475	635	666	4482	1739	2384
chr4	ENSMUSG00000048485	Zbtb8b	129425765	129440853	6489	3.25832	-0.681872	1.3534e-17	6.57333e-16	8	12	7	93	69	87
chr3	ENSMUSG00000027715	Ccna2	36564866	36572150	3510	1.5744	5.68592	1.5438e-17	7.45344e-16	1721	1867	2553	5393	5123	7003
chr17	ENSMUSG00000060586	H2-Eb1	34305877	34316199	1184	-1.75886	4.98303	2.11661e-17	1.01886e-15	3221	3660	4704	939	1124	1152
chr2	ENSMUSG00000005233	Spc25	69193895	69206194	3188	1.72604	3.72835	2.13895e-17	1.02657e-15	400	499	563	1366	1401	1841
chr15	ENSMUSG00000086602	Gm15609	89520096	89523677	2960	-3.83796	-0.573442	2.21434e-17	1.05962e-15	126	61	98	6	4	9
chr11	ENSMUSG00000087452	Gm11998	11557421	11579460	972	1.83713	2.84887	2.69463e-17	1.28566e-15	296	243	211	796	747	1010
chr12	ENSMUSG00000020607	Fam84a	14147599	14152038	3379	-5.50533	-1.89955	2.73206e-17	1.29969e-15	31	47	34	2	0	0
chr15	ENSMUSG00000071716	Apol7e	77698889	77719288	2227	1.80235	5.22403	2.77032e-17	1.31404e-15	925	1610	1438	5609	2943	4872
chr11	ENSMUSG00000087792	Gm25968	87694482	87694581	100	4.11061	-1.0337	2.8648e-17	1.35095e-15	4	3	5	70	75	53
chr11	ENSMUSG00000020890	Gucy2e	69218117	69237036	9197	-3.0087	0.074318	3.07472e-17	1.44156e-15	130	133	169	12	17	22
chr17	ENSMUSG00000002076	Hsf2bp	31944769	32034508	2973	-3.62991	-0.160096	3.33445e-17	1.55883e-15	79	136	165	13	8	8
chr14	ENSMUSG00000022098	Bmp1	70474557	70520260	3757	-3.91089	0.153365	3.53418e-17	1.64746e-15	177	115	188	6	17	6
chr9	ENSMUSG00000036768	Kif15	122951081	123018725	4815	1.76435	5.11735	4.07586e-17	1.89452e-15	936	1146	1660	3761	3451	5025
chr14	ENSMUSG00000076760	Trav3-1	52580707	52581213	343	-3.31785	-0.050167	4.10459e-17	1.90242e-15	171	116	118	21	6	12
chr1	ENSMUSG00000100147	1700047M11Rik	182287990	182303325	2846	3.61751	-1.00253	4.4078e-17	2.03134e-15	8	6	3	63	68	69
chr6	ENSMUSG00000076609	Igkc	70726435	70726757	323	-5.33644	6.23646	4.75806e-17	2.18038e-15	10447	8762	15597	662	84	103
chr11	ENSMUSG00000069910	Spdl1	34809190	34833641	3460	1.84276	3.9854	5.02395e-17	2.29573e-15	578	492	571	1463	1447	2831
chr6	ENSMUSG00000095335	Igkv3-5	70663298	70663895	359	-5.64409	-0.912631	6.4807e-17	2.95309e-15	72	41	119	0	4	0
chr6	ENSMUSG00000076583	Igkv8-24	70216858	70217421	365	-10.5706	0.329103	6.52639e-17	2.96558e-15	432	120	33	0	0	0
chr5	ENSMUSG00000042453	Reln	21884454	22344702	19834	-5.08321	-1.16807	6.79242e-17	3.07784e-15	49	45	97	2	3	0
chr2	ENSMUSG00000049630	C1ql3	13003457	13011806	2535	-2.73064	1.11386	7.10317e-17	3.20968e-15	293	269	319	52	43	29
chr6	ENSMUSG00000076604	Igkj1	70722562	70722599	38	-4.98746	2.4115	7.93631e-17	3.57619e-15	535	818	1080	59	6	10
chr12	ENSMUSG00000002565	Scin	40059769	40134228	2999	-3.45796	0.823614	1.05489e-16	4.7012e-15	164	257	335	29	23	12
chr15	ENSMUSG00000045763	Basp1	25363285	25413764	1847	-1.53256	3.59533	1.23785e-16	5.50148e-15	1623	1310	1337	520	350	554
chr7	ENSMUSG00000030577	Cd22	30865402	30880342	4987	-3.2534	-0.0834221	1.35976e-16	6.02679e-15	107	124	162	20	5	15
chr12	ENSMUSG00000095204	Ighv1-52	115145487	115145919	351	-6.77735	-0.698412	1.38972e-16	6.14279e-15	176	45	55	0	2	0
chr4	ENSMUSG00000043753	Dmrta1	89679436	89694772	4194	-4.39007	-1.5997	1.39566e-16	6.15226e-15	46	39	52	2	0	4
chr10	ENSMUSG00000058297	Spock2	60106219	60135198	5533	-1.93098	2.126	1.73543e-16	7.62929e-15	506	580	551	152	117	139
chr2	ENSMUSG00000027115	Kif18a	109280738	109341747	9832	1.87925	3.90303	1.86606e-16	8.15935e-15	415	435	664	1544	1495	2344
chr6	ENSMUSG00000052736	Klrc2	129647496	129660689	5812	-2.73147	1.99876	1.87854e-16	8.19186e-15	377	642	624	88	36	122
chr16	ENSMUSG00000089774	Slc5a3	92058322	92087473	10913	-1.75437	4.9648	2.20596e-16	9.53279e-15	4241	3549	3676	1500	853	875
chr7	ENSMUSG00000074170	Plekhf1	38220654	38227994	1559	1.68256	2.88616	2.20955e-16	9.53279e-15	314	264	257	940	665	970
chr15	ENSMUSG00000022309	Angpt1	42424727	42676977	4256	-2.07417	1.88028	2.3152e-16	9.96209e-15	442	420	540	117	78	127
chr10	ENSMUSG00000037370	Enpp1	24637914	24712159	10257	-2.70957	1.05648	2.3716e-16	1.01509e-14	249	235	359	36	28	62
chrX	ENSMUSG00000085808	Gm14718	57200643	57204378	752	-3.15493	1.66975	2.74685e-16	1.17261e-14	421	676	265	29	53	60
chr2	ENSMUSG00000074923	Pak6	118663303	118698020	5211	1.67366	2.90562	2.8255e-16	1.20302e-14	249	316	286	935	661	1017
chr16	ENSMUSG00000096921	Gm26822	10827927	10833507	3374	3.3067	-0.851002	3.76476e-16	1.58397e-14	5	10	8	66	54	104
chrX	ENSMUSG00000050394	Armcx6	134748461	134751417	2486	-1.78664	3.85987	3.76904e-16	1.58397e-14	1757	1952	1656	400	344	779
chr11	ENSMUSG00000020846	Fam101b	76019194	76027782	3512	-3.11797	1.32021	4.04706e-16	1.69642e-14	267	421	367	68	17	33
chr7	ENSMUSG00000048574	Gm5593	42105899	42107185	1287	2.56814	1.77134	4.52611e-16	1.88747e-14	53	69	110	374	358	605
chr19	ENSMUSG00000032648	Pygm	6384399	6398459	3218	1.59671	3.8414	4.70234e-16	1.95093e-14	604	526	564	1443	1218	2329
chr2	ENSMUSG00000026834	Acvr1c	58267453	58357895	9292	-3.62215	-0.866667	6.05941e-16	2.50117e-14	72	75	81	2	10	5
chr9	ENSMUSG00000032387	Rbpms2	65629648	65660528	2041	-2.85181	0.937653	6.23283e-16	2.56622e-14	373	213	203	31	24	51
chr19	ENSMUSG00000054843	Atrnl1	57611034	58133338	6581	-1.51365	3.52964	6.28783e-16	2.58231e-14	1328	1300	1433	409	392	561
chr1	ENSMUSG00000100182	1810006J02Rik	98131456	98144655	1882	-3.65785	-0.91707	7.15299e-16	2.92282e-14	69	92	60	6	8	2
chr13	ENSMUSG00000021697	Depdc1b	108316332	108407782	3350	2.20541	3.32722	8.0558e-16	3.27522e-14	183	263	400	1107	1048	1615
chr2	ENSMUSG00000035513	Ntng2	29194541	29253005	3990	-2.36822	2.12983	8.45314e-16	3.42817e-14	500	557	674	157	60	110
chr7	ENSMUSG00000045114	Prrt2	127016771	127021211	3272	1.59646	6.20847	9.25151e-16	3.7148e-14	2991	3079	2701	11103	7138	6753
chr15	ENSMUSG00000022610	Mapk12	89130585	89140703	1889	-2.23744	2.26393	9.43632e-16	3.77965e-14	678	547	648	184	78	123
chr13	ENSMUSG00000021591	Glrx	75839868	75850151	1345	-1.8068	3.01691	9.97104e-16	3.98399e-14	777	1247	974	312	212	295
chr6	ENSMUSG00000087658	Hotairm1	52156902	52162119	1025	-3.87798	-0.620308	1.05999e-15	4.22485e-14	116	77	83	3	11	3
chr6	ENSMUSG00000063568	Jazf1	52768797	53068631	2536	-2.35634	1.4895	1.50927e-15	6.00083e-14	379	377	352	48	53	109
chr17	ENSMUSG00000033855	Ston1	88597684	88662586	4521	-2.52623	1.69619	1.56774e-15	6.21807e-14	520	295	482	58	56	105
chr14	ENSMUSG00000076761	Trav5-1	52622566	52623082	343	-2.9738	-0.380339	1.60898e-15	6.36607e-14	123	113	77	15	8	15
chr9	ENSMUSG00000038775	Vill	119052778	119071525	4409	-2.31078	1.26414	1.66665e-15	6.56224e-14	259	375	308	49	57	74
chr1	ENSMUSG00000026389	Steap3	120190757	120272705	5715	-2.11608	1.26648	1.74725e-15	6.84635e-14	299	315	306	80	49	75
chr12	ENSMUSG00000025321	Itgb8	119158022	119238802	11060	-2.67601	1.00458	1.76904e-15	6.91501e-14	215	269	328	59	24	40
chrX	ENSMUSG00000079481	Nhsl2	101849385	102092055	16952	2.7053	1.29472	2.96148e-15	1.14931e-13	52	53	49	202	256	522
chr19	ENSMUSG00000024734	Zp1	10914287	10920632	1981	3.29296	-1.04612	3.53368e-15	1.3681e-13	6	6	8	74	38	83
chr19	ENSMUSG00000045903	Npas4	4984355	4989971	3277	-3.31767	-0.839804	4.01228e-15	1.5497e-13	70	95	65	12	2	8
chr2	ENSMUSG00000003418	St8sia6	13651021	13794064	7664	-2.61434	0.819809	4.19417e-15	1.61227e-13	205	278	229	54	18	41
chr19	ENSMUSG00000024989	Cep55	38055025	38074425	2778	1.79113	3.82635	4.75923e-15	1.82086e-13	380	469	658	1477	1433	2108
chr5	ENSMUSG00000067149	Igj	88520512	88527891	1814	-4.9363	5.02825	5.81787e-15	2.21544e-13	4149	3628	7142	376	39	69
chr14	ENSMUSG00000095415	Trav7n-6	53324632	53326237	1410	-2.09325	1.59667	5.93086e-15	2.25317e-13	451	335	369	90	59	114
chr1	ENSMUSG00000026073	Il1r2	40074079	40125231	1908	-3.32723	-0.656612	6.19923e-15	2.34962e-13	63	99	100	4	6	15
chr6	ENSMUSG00000061769	Klra6	130013033	130026954	1116	-3.40553	-1.04878	6.412e-15	2.41896e-13	62	67	69	9	0	9
chr1	ENSMUSG00000062510	Nsl1	191063012	191086474	5303	1.50488	3.36344	7.01902e-15	2.64182e-13	402	411	461	1074	1022	1353
chr14	ENSMUSG00000076863	Trav21-dv12	53875984	53876751	359	1.54109	3.46272	7.34296e-15	2.75735e-13	450	516	380	1208	896	1696
chr17	ENSMUSG00000024140	Epas1	86753907	86833410	5309	-2.02859	2.11116	8.93617e-15	3.34786e-13	598	489	552	134	130	112
chr16	ENSMUSG00000022636	Alcam	52248996	52454074	7121	-2.35007	0.982794	9.27353e-15	3.46625e-13	211	254	308	47	45	52
chr16	ENSMUSG00000103861	RP23-274H19.2	23986848	23988585	646	1.83202	2.67886	9.72242e-15	3.61736e-13	230	183	252	916	604	748
chr17	ENSMUSG00000099006	Mir6974	35204475	35204557	83	2.66795	-0.00836859	9.76253e-15	3.62398e-13	19	22	22	162	106	114
chr6	ENSMUSG00000056445	Hoxaas2	52165674	52169564	3361	-3.14517	-0.726581	1.20402e-14	4.42895e-13	62	97	87	7	10	9
chr12	ENSMUSG00000021061	Sptb	76580488	76710547	12147	-2.26546	1.3004	1.24542e-14	4.57087e-13	327	246	382	72	50	69
chr6	ENSMUSG00000053044	Cd8b1	71322836	71337477	1418	1.53719	8.64845	1.2719e-14	4.65749e-13	21538	13970	13528	51152	36704	48076
chr9	ENSMUSG00000048752	Prss50	110857967	110864628	1455	-4.37047	-1.82022	1.30173e-14	4.75602e-13	31	48	37	1	2	2
chr3	ENSMUSG00000037994	Slc9b2	135307700	135342767	2877	-2.99258	0.0550673	1.4261e-14	5.18705e-13	87	158	181	15	15	21
chr6	ENSMUSG00000085828	Gm15612	88842854	88847274	3118	-3.25923	0.0696053	1.60568e-14	5.78831e-13	135	88	213	14	11	19
chr2	ENSMUSG00000017737	Mmp9	164940780	164955850	3539	2.11778	1.4364	1.82021e-14	6.53263e-13	75	73	91	297	251	462
chr6	ENSMUSG00000049093	Il23r	67422932	67491855	2488	2.56637	0.515307	1.83612e-14	6.57518e-13	25	45	27	193	117	252
chr2	ENSMUSG00000027379	Bub1	127801122	127831865	4354	1.6404	4.23139	1.91425e-14	6.83986e-13	586	631	944	1973	1770	2771
chr6	ENSMUSG00000030088	Aldh1l1	90486427	90600203	4512	-2.12105	1.51278	2.32222e-14	8.20719e-13	294	450	353	76	57	111
chr2	ENSMUSG00000026779	Mastl	23115606	23156024	5777	1.96918	2.8855	2.4326e-14	8.57861e-13	178	244	291	696	771	1222
chr11	ENSMUSG00000060600	Eno3	70657202	70662513	1739	1.84851	4.9701	2.63652e-14	9.2375e-13	1016	1067	1158	2843	2340	6430
chr14	ENSMUSG00000051506	Wdfy4	32959547	33185508	10512	-1.87207	4.02481	2.66418e-14	9.31428e-13	1562	1902	2592	543	546	456
chr5	ENSMUSG00000097145	9230114K14Rik	52190681	52197984	2118	2.18144	1.36265	2.71359e-14	9.46664e-13	54	74	91	307	248	407
chr1	ENSMUSG00000026622	Nek2	191821444	191833050	4516	1.9567	4.12344	2.84635e-14	9.90847e-13	448	422	816	1822	1805	2698
chr7	ENSMUSG00000054672	5830411N06Rik	140247301	140299791	3967	1.89583	7.05096	3.0096e-14	1.04098e-12	3668	3484	6136	18395	9361	21309
chr6	ENSMUSG00000041540	Sox5	143828425	144781977	14376	-2.90765	0.642551	3.19777e-14	1.10136e-12	197	203	242	48	16	18
chr12	ENSMUSG00000076672	Ighv3-6	114288152	114288582	350	-6.87329	1.90091	3.24637e-14	1.11573e-12	556	83	1077	3	0	12
chr11	ENSMUSG00000085207	Gm11767	119935803	119942698	493	-1.71472	2.56856	3.3004e-14	1.1319e-12	692	820	649	211	199	209
chr11	ENSMUSG00000070390	Nlrp1b	71153102	71230733	6305	-2.66784	0.386397	3.6902e-14	1.26292e-12	117	219	190	27	25	26
chrX	ENSMUSG00000044583	Tlr7	167304929	167330558	4082	-2.08895	3.10508	3.84548e-14	1.31193e-12	758	1482	1082	342	156	256
chr19	ENSMUSG00000048120	Entpd1	40612366	40741602	5580	-2.38308	0.803161	3.84959e-14	1.31193e-12	197	246	242	33	46	44
chr13	ENSMUSG00000044258	Ctla2a	60934155	60936625	1373	-1.54245	3.51625	3.99625e-14	1.35906e-12	1175	1748	1147	434	352	552
chr9	ENSMUSG00000049493	Pls1	95752642	95845311	3890	3.30322	-0.0390202	4.12868e-14	1.40116e-12	15	7	19	187	63	155
chr7	ENSMUSG00000050366	Olfr524	140201743	140202800	1058	1.85868	2.68735	4.59266e-14	1.55537e-12	180	203	276	936	567	804
chr7	ENSMUSG00000030468	Siglecg	43408204	43418358	4806	-2.81902	-0.234229	4.79619e-14	1.62091e-12	117	90	134	21	12	13
chr12	ENSMUSG00000004698	Hdac9	34371503	34528889	4422	-2.93615	-0.197958	7.00908e-14	2.3492e-12	81	127	146	10	14	20
chr13	ENSMUSG00000021214	Akr1c18	4132615	4150654	1207	-3.96921	-1.94341	8.03864e-14	2.67589e-12	34	38	32	2	2	2
chr17	ENSMUSG00000024084	Qpct	79051906	79090243	1924	-1.59376	3.12837	9.7833e-14	3.22571e-12	1061	1219	852	381	286	312
chr7	ENSMUSG00000048078	Tenm4	96171244	96911093	21030	3.00877	-0.0867521	9.85344e-14	3.23568e-12	17	10	21	85	104	189
chr13	ENSMUSG00000097582	Gm26527	93940990	93943015	1948	-2.03345	1.23288	1.15631e-13	3.77419e-12	279	362	251	68	53	88
chr10	ENSMUSG00000051354	Samd3	26229707	26272172	3554	-2.59357	1.20788	1.33812e-13	4.35011e-12	266	353	314	70	18	65
chr8	ENSMUSG00000090174	Gm10612	122697860	122700160	1681	2.40239	0.794268	1.53698e-13	4.98233e-12	47	27	55	214	171	278
chr11	ENSMUSG00000077285	Gm26394	98999508	98999622	115	2.98199	-0.410301	1.53874e-13	4.98233e-12	16	8	15	125	90	78
chr3	ENSMUSG00000053957	Gm12474	100489664	100523920	1410	-3.47354	-1.27053	1.54369e-13	4.9884e-12	49	76	44	7	5	2
chr16	ENSMUSG00000022901	Cd86	36603869	36666081	3661	3.25253	3.23177	1.60596e-13	5.16903e-12	88	157	178	2493	528	946
chr6	ENSMUSG00000041390	Mdfic	15720661	15802169	7427	-1.61456	3.1066	1.66489e-13	5.34809e-12	836	1251	1005	388	251	324
chr5	ENSMUSG00000047501	Cldn4	134945126	134946934	1809	1.81566	1.62657	1.95534e-13	6.24401e-12	110	100	113	368	292	434
chr3	ENSMUSG00000102564	RP24-159H19.2	61001639	61003786	2148	-2.896	-0.827297	2.00251e-13	6.36955e-12	77	83	65	6	6	17
chr11	ENSMUSG00000006931	Leprel4	100408456	100414836	2178	-2.6009	-0.249376	2.03955e-13	6.47468e-12	115	92	124	21	14	17
chr2	ENSMUSG00000079499	6530402F18Rik	29245107	29253006	5511	-2.09945	2.58589	2.18216e-13	6.90039e-12	794	650	857	261	104	156
chr13	ENSMUSG00000039109	F13a1	36867178	37050244	3927	-1.65701	3.82939	2.45451e-13	7.73043e-12	1608	1491	2016	701	327	553
chr1	ENSMUSG00000026683	Nuf2	169497934	169531464	6341	1.69196	3.83438	2.49154e-13	7.81775e-12	389	494	714	1557	1376	2041
chr13	ENSMUSG00000021306	Gpr137b	13357623	13393624	2978	-1.57941	2.53892	2.61987e-13	8.20453e-12	679	708	679	237	155	278
chr1	ENSMUSG00000026572	Tbx19	165137855	165160773	3192	2.37793	0.420629	2.87476e-13	8.98542e-12	34	46	22	169	156	175
chr12	ENSMUSG00000095079	Igha	113254830	113260236	2668	-5.03488	7.33645	3.1817e-13	9.92569e-12	21432	16578	36022	1785	139	339
chr1	ENSMUSG00000103230	RP23-100P14.3	40353852	40354536	685	-2.37692	0.497581	3.8412e-13	1.19372e-11	135	195	221	37	29	35
chr15	ENSMUSG00000022607	Ptk2	73205105	73423191	4991	-1.59416	2.39955	3.9666e-13	1.23033e-11	607	659	614	197	150	254
chr19	ENSMUSG00000024673	Ms4a1	11249675	11266241	6187	-3.00752	-0.0386081	4.2226e-13	1.30723e-11	95	148	156	8	21	17
chr17	ENSMUSG00000093270	Mir5134	24234527	24234604	78	2.52252	0.193587	4.76616e-13	1.4699e-11	16	29	34	126	118	196
chr19	ENSMUSG00000042401	Crtac1	42283037	42431783	2616	3.47303	-1.69463	4.84911e-13	1.49264e-11	6	5	0	39	31	51
chr4	ENSMUSG00000028494	Plin2	86648386	86670060	3512	-1.57029	3.68201	4.91696e-13	1.51066e-11	1950	1325	1293	512	327	663
chr8	ENSMUSG00000022322	Shcbp1	4735980	4779534	2132	1.74864	3.31145	5.00632e-13	1.53521e-11	261	352	466	1015	964	1522
chr2	ENSMUSG00000061311	Rag1	101638282	101649501	6608	1.7335	7.74214	5.07522e-13	1.55079e-11	8609	4957	9850	29001	17547	29504
chr14	ENSMUSG00000091472	Gm3739	7293648	7315049	2011	-2.74841	-0.179179	5.43503e-13	1.65417e-11	147	113	94	20	18	11
chr19	ENSMUSG00000046805	Mpeg1	12460779	12465284	4335	-1.76667	3.58369	5.54114e-13	1.6833e-11	1086	1483	1824	344	303	616
chr3	ENSMUSG00000059994	Fcrl1	87376387	87402934	3560	-2.0429	0.906328	5.57192e-13	1.68949e-11	229	241	237	65	46	52
chr7	ENSMUSG00000046179	E2f8	48866429	48881596	5443	1.79364	3.8234	5.83655e-13	1.76643e-11	396	434	670	1354	1313	2406
chr19	ENSMUSG00000087579	1500017E21Rik	36614052	36705641	3977	-1.51738	2.94471	6.47588e-13	1.94901e-11	751	1018	942	318	261	321
chr3	ENSMUSG00000074467	Gm10702	89353629	89354898	1268	-3.20538	-1.42559	6.61814e-13	1.98814e-11	42	60	46	6	4	5
chr17	ENSMUSG00000046991	Wdr27	14829331	14934653	2574	2.9331	0.236195	6.7221e-13	2.01564e-11	20	8	35	157	123	190
chr7	ENSMUSG00000030499	Kctd15	34639014	34655509	2991	-2.97015	-0.847489	6.86375e-13	2.05053e-11	85	81	57	4	8	15
chr1	ENSMUSG00000052534	Pbx1	168119364	168432270	13844	-2.70437	-0.141211	6.956e-13	2.07427e-11	99	135	128	10	21	21
chr7	ENSMUSG00000032737	Inppl1	101822632	101838076	4981	-2.44628	0.706522	7.86017e-13	2.33531e-11	141	257	247	39	24	52
chr6	ENSMUSG00000055818	A230083G16Rik	124916863	124925844	991	-3.17815	-0.38704	8.15097e-13	2.41343e-11	104	89	121	16	13	3
chr3	ENSMUSG00000097250	Gm26771	83773853	83789956	1082	-3.75877	-1.00628	1.04178e-12	3.06155e-11	44	69	94	8	6	0
chr1	ENSMUSG00000028033	Kcnq5	21398403	21961942	7689	-1.83623	1.58534	1.07198e-12	3.13893e-11	347	370	388	116	84	94
chr13	ENSMUSG00000052727	Map1b	99421464	99516602	11852	-2.47851	0.0809165	1.08931e-12	3.18393e-11	168	107	139	24	24	22
chr5	ENSMUSG00000039883	Lrrc17	21543527	21575900	2186	3.01359	-1.17168	1.09255e-12	3.18765e-11	8	6	8	70	53	47
chr7	ENSMUSG00000002771	Grin2d	45831883	45870928	5862	-2.36299	0.531885	1.1396e-12	3.31895e-11	215	175	175	41	16	51
chr1	ENSMUSG00000100009	Gm7967	98589517	98607384	5950	-2.10604	1.59859	1.20993e-12	3.51119e-11	406	292	456	113	57	90
chr10	ENSMUSG00000039835	Nhsl1	18390322	18533892	11056	-1.82782	4.46283	1.22445e-12	3.54696e-11	2455	3036	2710	510	486	1290
chr4	ENSMUSG00000084133	Gm12856	118942060	118943352	1293	2.9424	-0.0580041	1.311e-12	3.79092e-11	10	11	30	105	113	162
chr3	ENSMUSG00000039735	Fnbp1l	122538719	122619667	5408	-1.75997	2.17766	1.32287e-12	3.81844e-11	653	466	532	147	143	173
chr5	ENSMUSG00000040003	Magi2	19227046	20704798	7239	-2.25932	-0.124692	1.36372e-12	3.92935e-11	119	118	113	23	18	29
chr5	ENSMUSG00000029090	Gpr125	49959951	50058996	4475	-2.42762	2.08513	1.40121e-12	4.01598e-11	874	355	460	109	94	93
chrX	ENSMUSG00000031264	Btk	134542336	134583570	3149	-2.63997	0.338239	1.4885e-12	4.24705e-11	104	191	211	26	16	37
chr14	ENSMUSG00000022199	Slc22a17	54906727	54913132	2294	-1.9987	2.17252	1.5053e-12	4.28402e-11	510	594	602	188	114	101
chr6	ENSMUSG00000095771	Igkv14-111	68256404	68256869	353	-4.01883	0.899131	1.53879e-12	4.37167e-11	206	152	455	32	10	6
chr6	ENSMUSG00000076605	Igkj2	70722916	70722958	43	-5.436	2.18065	1.57601e-12	4.46958e-11	531	514	1033	40	6	0
chr14	ENSMUSG00000022178	Ajuba	54567469	54577661	3503	-2.59706	1.74222	1.70852e-12	4.8285e-11	396	411	544	51	35	139
chr6	ENSMUSG00000030361	Klrb1a	128609227	128622934	1274	-2.05337	0.696856	1.72147e-12	4.8482e-11	200	221	191	46	31	66
chr14	ENSMUSG00000021965	Ska3	57806561	57826163	2260	1.72647	3.04929	1.91679e-12	5.37961e-11	246	266	397	826	836	1233
chr8	ENSMUSG00000031825	Crispld2	119992438	120052793	4777	2.02331	1.32075	2.02682e-12	5.67859e-11	60	89	84	265	227	429
chr6	ENSMUSG00000029913	Prdm5	65778988	65936373	3711	-3.05682	-0.614635	2.39854e-12	6.68541e-11	72	103	90	10	15	4
chr3	ENSMUSG00000042672	Dcst1	89350219	89365253	4180	-1.86939	1.2443	2.43228e-12	6.76784e-11	296	295	284	76	73	77
chr10	ENSMUSG00000025795	Rassf3	121410350	121476250	3425	-1.53829	3.73371	2.5087e-12	6.96853e-11	1175	1853	1684	474	372	733
chr10	ENSMUSG00000015305	Sash1	8722219	8886070	7183	-3.03209	0.445873	2.66833e-12	7.39926e-11	93	220	251	14	20	32
chr1	ENSMUSG00000086264	Gm15850	136126178	136131183	2049	3.18285	-0.624819	2.91801e-12	8.06405e-11	9	17	4	73	102	77
chr14	ENSMUSG00000091326	Traj54	54161990	54162043	54	2.49863	0.341334	2.99236e-12	8.25544e-11	24	39	27	140	184	146
chr2	ENSMUSG00000098535	Gm27869	174295071	174295192	122	3.25801	-1.09963	3.0205e-12	8.31893e-11	12	5	3	43	68	71
chr6	ENSMUSG00000008845	Cd163	124304651	124330527	4492	-3.08319	-0.139398	3.05238e-12	8.39249e-11	89	153	132	14	20	6
chr3	ENSMUSG00000027996	Sfrp2	83766321	83774316	2153	-3.19012	-1.44901	3.09345e-12	8.49102e-11	58	40	47	9	2	4
chr13	ENSMUSG00000062248	Cks2	51645232	51650660	692	1.52457	3.66651	3.2134e-12	8.80536e-11	462	465	626	1153	1219	1939
chr14	ENSMUSG00000072596	Ear2	44102654	44103534	719	-2.6727	-0.352187	3.48198e-12	9.52525e-11	87	112	111	13	20	12
chr10	ENSMUSG00000035365	Parpbp	88091432	88146941	3594	1.97145	2.98619	3.92593e-12	1.07036e-10	154	239	368	972	786	1119
chr2	ENSMUSG00000027624	Epb4.1l1	156420909	156543214	11528	-2.77161	1.21484	4.05559e-12	1.10201e-10	158	327	462	35	43	54
chr6	ENSMUSG00000079304	4933413G19Rik	128375456	128385144	1875	1.82681	1.22178	4.2685e-12	1.15792e-10	84	75	83	261	225	340
chr4	ENSMUSG00000028634	Hivep3	119733784	120138045	17427	1.54548	9.58703	4.3408e-12	1.17557e-10	24840	35284	33473	65913	68191	131506
chr8	ENSMUSG00000046295	Ankle1	71406010	71409904	2558	1.57171	2.71177	4.38392e-12	1.18527e-10	245	227	309	704	663	849
chr11	ENSMUSG00000020723	Cacng4	107732357	107794557	3575	-2.86724	0.54553	4.87161e-12	1.31493e-10	231	134	231	23	10	49
chr7	ENSMUSG00000074272	Ceacam1	25461702	25477625	3736	-2.29424	0.888056	4.94211e-12	1.33174e-10	159	293	269	60	33	48
chr8	ENSMUSG00000060470	Gpr97	95017692	95045247	2436	-1.5643	4.16283	5.07184e-12	1.36443e-10	1401	2699	2283	620	563	889
chrX	ENSMUSG00000049191	Rgag4	102066544	102071304	4761	-1.91622	1.10103	5.29464e-12	1.41966e-10	263	241	291	77	56	68
chr2	ENSMUSG00000026833	Olfm1	28192992	28230736	3553	-2.15189	0.913042	6.03955e-12	1.61673e-10	211	234	274	61	50	41
chr11	ENSMUSG00000044052	Ccr10	101172997	101175443	1726	-2.55735	0.124593	6.19956e-12	1.65138e-10	145	108	177	29	10	33
chr6	ENSMUSG00000067610	Klri1	129697218	129717132	838	-3.43116	-1.45683	6.97273e-12	1.84823e-10	63	53	31	2	1	10
chr6	ENSMUSG00000029866	Kel	41686330	41704339	2773	-2.57499	-0.727842	7.02361e-12	1.85868e-10	74	96	65	14	12	11
chr15	ENSMUSG00000044309	Apol7c	77524867	77533315	2044	-2.40745	0.975727	7.10627e-12	1.87749e-10	151	313	312	57	32	52
chr19	ENSMUSG00000016498	Pdcd1lg2	29410919	29471157	1645	1.64173	2.84719	7.38095e-12	1.94373e-10	223	362	249	950	730	769
chr12	ENSMUSG00000021176	Efcab11	99717531	99883442	2069	2.13358	0.62304	7.47927e-12	1.96008e-10	49	54	32	228	156	178
chrX	ENSMUSG00000052364	B630019K06Rik	8892382	8894964	2583	-2.69325	-0.790845	7.66097e-12	2.00446e-10	92	74	61	10	5	19
chr5	ENSMUSG00000036928	Stag3	138280240	138312393	5733	1.83186	1.94481	7.86133e-12	2.05357e-10	116	141	143	361	357	665
chr6	ENSMUSG00000030149	Klrk1	129610323	129623864	4318	-1.95852	3.48177	8.64236e-12	2.23956e-10	1299	1649	1288	558	168	340
chr1	ENSMUSG00000058715	Fcer1g	171229572	171234365	874	-1.63531	2.51567	8.82797e-12	2.28401e-10	633	794	630	244	126	277
chr11	ENSMUSG00000043993	2900052L18Rik	120229802	120231585	1588	1.95512	1.55564	9.81702e-12	2.53586e-10	75	110	101	322	370	342
chr11	ENSMUSG00000001036	Epn2	61517249	61579687	5228	-2.70038	-0.215177	9.87019e-12	2.54554e-10	111	108	124	30	7	14
chr4	ENSMUSG00000037306	Man1c1	134561690	134704290	5722	-2.68304	1.09647	1.06985e-11	2.74607e-10	304	296	269	23	63	36
chr7	ENSMUSG00000055407	Map6	99267447	99337137	6958	-3.4884	-1.08987	1.07647e-11	2.75869e-10	33	64	95	4	6	6
chr6	ENSMUSG00000076545	Igkv4-72	69226854	69227383	352	-5.10036	0.644052	1.10532e-11	2.82371e-10	405	68	231	4	0	17
chr5	ENSMUSG00000002944	Cd36	17781690	17888959	3927	-3.30456	-1.65523	1.13954e-11	2.90654e-10	41	33	51	2	2	8
chr3	ENSMUSG00000047557	Lxn	67457998	67463926	1508	-1.51229	3.48895	1.15648e-11	2.94051e-10	1536	1365	1061	531	397	376
chr3	ENSMUSG00000048332	Lhfp	53041528	53261679	2108	-2.39159	0.0850707	1.2143e-11	3.07788e-10	129	134	149	14	24	37
chr4	ENSMUSG00000040533	Matn1	130944385	130955475	2001	2.47502	-0.161891	1.2437e-11	3.14746e-10	22	17	24	158	75	107
chr18	ENSMUSG00000024353	Mzb1	35647266	35649367	905	-2.25575	0.0471887	1.29098e-11	3.26204e-10	117	115	162	30	21	28
chr2	ENSMUSG00000017144	Rnd3	51130438	51149111	4432	-2.3135	-0.444123	1.33999e-11	3.36492e-10	92	94	94	15	14	25
chr14	ENSMUSG00000058317	Ube2e2	18573575	18894267	4671	-2.21956	0.170609	1.4334e-11	3.59392e-10	120	182	129	31	28	28
chr2	ENSMUSG00000048058	Ldlrad3	101950203	102186385	6023	-1.9869	1.56877	1.7699e-11	4.39012e-10	414	324	377	87	100	74
chr2	ENSMUSG00000040093	Bmf	118528757	118549687	5253	1.64396	6.332	1.796e-11	4.44806e-10	3229	3024	3052	5864	7054	15596
chr14	ENSMUSG00000068758	Il3ra	14346495	14355490	1394	-1.59797	2.3901	1.88429e-11	4.65959e-10	574	622	669	166	191	226
chr6	ENSMUSG00000094930	Igkv6-25	70215433	70215957	347	-5.29627	0.841613	2.0102e-11	4.96338e-10	223	189	399	20	0	0
chr6	ENSMUSG00000042129	Rassf4	116633008	116673836	6344	-1.70215	1.83663	2.20332e-11	5.43195e-10	405	448	438	102	122	152
chr10	ENSMUSG00000055872	Gm9985	75590142	75590653	510	-3.31745	-1.63914	2.23515e-11	5.50206e-10	33	50	44	0	3	9
chr3	ENSMUSG00000042035	Igsf3	101377125	101463059	7389	-1.74445	2.33379	2.28208e-11	5.60906e-10	519	564	750	155	128	251
chr5	ENSMUSG00000029360	Gm9754	118065360	118069710	3004	-1.56877	2.32874	2.50742e-11	6.14432e-10	531	671	581	166	153	260
chr4	ENSMUSG00000028718	Stil	115000159	115043196	5795	1.62527	3.88549	2.57302e-11	6.29556e-10	416	537	761	1408	1364	2365
chr11	ENSMUSG00000070407	Hs3st3b1	63885792	63922290	4911	-1.73592	3.01456	2.85962e-11	6.96528e-10	751	1368	850	358	174	332
chr13	ENSMUSG00000049985	Ankrd55	112288451	112384002	3577	1.68732	3.57719	2.89463e-11	7.03999e-10	312	645	397	1135	1144	1900
chr18	ENSMUSG00000024235	Map3k8	4331327	4353015	4504	1.94757	3.69768	2.91119e-11	7.06966e-10	297	454	517	1945	714	2241
chr1	ENSMUSG00000051590	Map3k19	127815253	127840321	3985	1.86587	0.859798	2.95048e-11	7.15437e-10	61	62	61	191	176	279
chr2	ENSMUSG00000062661	Ncs1	31245823	31295989	4653	-2.62995	-0.0126753	3.4879e-11	8.38234e-10	140	106	147	33	16	11
chr17	ENSMUSG00000092474	Gm20478	36167982	36171805	1031	-2.35493	-0.679909	3.53399e-11	8.48052e-10	88	71	78	18	12	14
chr8	ENSMUSG00000031494	Cd209a	3743395	3748984	1484	-2.0858	1.51766	3.67965e-11	8.81216e-10	434	311	346	98	84	57
chr8	ENSMUSG00000090039	Gm15894	110754992	110758970	2067	2.80054	-1.41058	3.72651e-11	8.88993e-10	3	10	8	47	43	51
chr1	ENSMUSG00000026249	Serpine2	79794197	79861180	8287	-2.99146	0.175057	3.85867e-11	9.19169e-10	246	77	140	22	17	16
chr3	ENSMUSG00000028068	Iqgap3	88081971	88121048	11384	1.5037	2.76467	3.93668e-11	9.35004e-10	246	269	325	665	622	1014
chr6	ENSMUSG00000076608	Igkj5	70723886	70723927	42	-5.29033	2.1482	3.96528e-11	9.40421e-10	821	443	769	45	5	0
chr9	ENSMUSG00000049723	Mmp12	7344381	7369499	7237	-3.07366	-0.619249	4.03196e-11	9.54839e-10	65	66	132	5	9	16
chr7	ENSMUSG00000078616	Trim30c	104382065	104390586	1542	3.73246	1.0446	4.21971e-11	9.95183e-10	23	11	33	588	113	184
chr4	ENSMUSG00000035517	Tdrd7	45965334	46034761	3958	-1.76296	1.77138	4.22072e-11	9.95183e-10	327	421	495	139	86	128
chr11	ENSMUSG00000050538	B230217C12Rik	97840780	97844099	2245	-1.84984	0.798276	4.29844e-11	1.01204e-09	240	207	191	57	47	65
chr9	ENSMUSG00000032607	Amt	108296853	108302302	2437	1.60349	2.13301	4.30647e-11	1.01246e-09	195	189	133	585	386	531
chr17	ENSMUSG00000066878	Gm10184	89908511	89910449	1939	1.98175	0.777297	4.52684e-11	1.06273e-09	55	69	40	195	195	220
chr5	ENSMUSG00000029166	Mapre3	30814641	30866106	3407	-1.8084	1.02754	4.55705e-11	1.06827e-09	263	264	219	82	50	72
chr6	ENSMUSG00000029752	Asns	7675169	7693254	2735	2.59325	0.302363	4.62182e-11	1.08189e-09	24	34	25	155	194	107
chr3	ENSMUSG00000028037	Ifi44	151730922	151749947	6116	-2.69946	2.13175	4.6421e-11	1.08508e-09	301	823	677	145	59	60
chr17	ENSMUSG00000024401	Tnf	35199381	35202007	1639	1.87365	4.17476	4.7207e-11	1.10186e-09	495	567	773	2143	1035	3613
chr14	ENSMUSG00000076759	Trav2	52567293	52568051	325	-2.57587	-0.87616	4.82521e-11	1.12463e-09	61	61	88	10	7	17
chr13	ENSMUSG00000042284	Itga1	114958079	115101964	5984	-2.24486	1.69845	5.58877e-11	1.28846e-09	339	463	463	125	33	107
chrX	ENSMUSG00000046532	Ar	98149721	98323215	9096	-1.99209	1.78824	5.59165e-11	1.28846e-09	373	490	442	154	80	77
chr19	ENSMUSG00000024812	Tjp2	24094523	24225026	4591	-1.59652	1.91805	5.62481e-11	1.29426e-09	429	459	455	178	99	151
chr3	ENSMUSG00000028121	Bcar3	122419780	122530180	3298	-3.29779	-1.45288	5.71096e-11	1.31037e-09	45	31	69	8	2	4
chr11	ENSMUSG00000020808	Fam64a	72042032	72047370	2529	1.76449	2.54319	5.92222e-11	1.35692e-09	156	214	258	529	577	955
chr2	ENSMUSG00000026837	Col5a1	27886425	28039514	8490	-3.23655	-1.19049	5.96495e-11	1.36371e-09	58	49	69	0	4	14
chr5	ENSMUSG00000063430	Wscd2	113490333	113589725	12253	-2.68124	-1.2494	6.01999e-11	1.37351e-09	62	57	43	12	4	8
chr4	ENSMUSG00000028362	Tnfsf8	63831308	63861347	3807	-1.93614	2.894	6.18305e-11	1.40873e-09	740	1226	844	362	150	191
chr12	ENSMUSG00000076620	Ighj2	113429468	113429567	100	-2.46947	1.76018	6.50818e-11	1.47865e-09	328	333	682	116	41	82
chr6	ENSMUSG00000029821	Dfna5	50189369	50263862	7375	-1.64854	2.05112	6.63776e-11	1.50598e-09	428	580	482	132	111	218
chr1	ENSMUSG00000026335	Pam	97795114	98095646	11892	-1.59726	1.88689	6.70164e-11	1.51623e-09	358	494	463	143	107	168
chr13	ENSMUSG00000006611	Hfe	23702034	23710854	3572	-2.30821	-0.125991	6.85287e-11	1.54614e-09	88	139	125	20	14	35
chr6	ENSMUSG00000067591	Klra3	130323289	130337574	1238	-3.68077	-0.646864	6.94878e-11	1.5656e-09	47	134	89	0	6	14
chr9	ENSMUSG00000032204	Aqp9	71110659	71168682	4143	-2.29675	1.3715	7.57297e-11	1.70151e-09	357	341	315	32	55	113
chr4	ENSMUSG00000025743	Sdc3	130792537	130826319	5989	-2.07798	2.61374	7.63405e-11	1.71286e-09	673	815	857	100	132	314
chr15	ENSMUSG00000068252	Apol7b	77422210	77447492	2416	1.61277	3.01198	7.9704e-11	1.77849e-09	217	399	331	1149	632	1017
chr15	ENSMUSG00000036158	Prickle1	93499114	93595891	4345	-1.769	2.68934	8.27547e-11	1.83897e-09	846	718	799	152	165	362
chr7	ENSMUSG00000062524	Ncr1	4337724	4345164	1540	-2.22919	1.16594	8.32171e-11	1.84671e-09	247	289	332	67	24	94
chr7	ENSMUSG00000030917	Tmem159	120102376	120120992	1926	-2.65153	-1.25394	8.36413e-11	1.85359e-09	47	68	46	8	8	8
chr8	ENSMUSG00000039633	Lonrf1	36216064	36249516	3930	-1.71592	1.50209	8.53604e-11	1.88911e-09	377	305	341	116	64	123
chr1	ENSMUSG00000026602	Nphs2	156310727	156328035	3116	-2.97278	-0.215435	8.70441e-11	1.92375e-09	105	82	162	5	17	20
chr1	ENSMUSG00000034220	Gpc1	92831645	92860779	5159	-1.58175	3.39386	8.71724e-11	1.92396e-09	1538	995	1205	512	231	483
chr13	ENSMUSG00000023132	Gzma	113093825	113100979	878	1.7929	5.42052	9.27644e-11	2.03906e-09	1252	1164	2119	3495	3849	8142
chr10	ENSMUSG00000039497	Dse	34151394	34207551	4224	-1.82356	1.22498	9.99326e-11	2.19069e-09	247	330	282	99	48	88
chr9	ENSMUSG00000032377	Plscr4	92457373	92492456	3590	-2.9355	-1.50332	1.04996e-10	2.29549e-09	54	46	37	2	4	11
chr14	ENSMUSG00000091005	Traj55	54161439	54161501	63	2.23639	0.0316986	1.05284e-10	2.29869e-09	22	35	27	125	133	111
chr14	ENSMUSG00000076876	Traj57	54158505	54158569	65	1.89366	1.35466	1.05683e-10	2.30429e-09	69	120	69	265	274	370
chr17	ENSMUSG00000071042	Rasgrp3	75435905	75529043	4921	-2.79003	-0.375501	1.09656e-10	2.38771e-09	67	114	127	23	11	8
chr11	ENSMUSG00000040950	Mgl2	70130329	70137550	2094	-1.92534	1.53857	1.18935e-10	2.58282e-09	372	309	400	97	97	71
chr13	ENSMUSG00000021596	Mctp1	76384535	77031810	8193	-2.1407	-0.156864	1.19518e-10	2.592e-09	90	125	122	27	19	27
chrX	ENSMUSG00000102207	RP23-316A19.7	134745495	134746913	1419	-2.65221	-0.960618	1.23115e-10	2.66646e-09	75	72	53	9	3	19
chr6	ENSMUSG00000030214	Plbd1	136612070	136661928	2633	-1.62678	2.65891	1.27011e-10	2.74717e-09	658	683	914	192	178	342
chr6	ENSMUSG00000086527	Gm15856	121223692	121226153	1162	1.90127	1.19881	1.32749e-10	2.86745e-09	63	64	101	287	241	285
chr10	ENSMUSG00000086269	Tmcc3os	94567828	94612084	2913	-2.91732	-0.529594	1.35022e-10	2.91267e-09	129	55	94	19	8	8
chr11	ENSMUSG00000041797	Abca9	110100749	110168196	8048	-2.88289	-1.47785	1.37243e-10	2.95666e-09	59	42	38	4	3	11
chr19	ENSMUSG00000024867	Pip5k1b	24294794	24555872	4035	-1.70271	1.89726	1.4253e-10	3.06442e-09	416	423	505	101	129	162
chr13	ENSMUSG00000096807	Hist1h2bm	21722098	21722478	381	2.72197	-0.929941	1.42624e-10	3.06442e-09	12	9	10	57	37	111
chr6	ENSMUSG00000094433	Igkv5-43	69823355	69823911	347	-5.39382	0.343528	1.47769e-10	3.1666e-09	295	57	219	13	0	0
chr14	ENSMUSG00000076762	Trav6-1	52638515	52638962	338	-2.44253	-1.10448	1.58752e-10	3.38637e-09	57	64	55	14	5	12
chr17	ENSMUSG00000040828	Catsperd	56628143	56664456	2565	-3.05181	-1.2486	1.5886e-10	3.38637e-09	34	73	60	12	3	4
chr9	ENSMUSG00000038379	Ttk	83834689	83872389	4919	1.81154	3.27462	1.64032e-10	3.48746e-09	249	276	488	922	901	1652
chr16	ENSMUSG00000022900	Ildr1	36693978	36726804	4296	3.12597	1.85873	1.66454e-10	3.53431e-09	47	65	64	1003	157	363
chr3	ENSMUSG00000004035	Gstm7	107926334	107931817	1601	-2.26087	-0.507478	1.75544e-10	3.7176e-09	88	97	81	20	18	14
chr14	ENSMUSG00000021796	Bmpr1a	34410734	34503341	6351	-2.24701	0.134757	1.77389e-10	3.75176e-09	108	147	165	29	14	44
chr2	ENSMUSG00000026796	Fam129b	32876114	32925254	4672	-1.55819	1.92	1.79482e-10	3.78135e-09	385	435	513	143	118	174
chr1	ENSMUSG00000037995	Igsf9	172481788	172498878	6612	-1.96272	0.35262	1.85561e-10	3.90423e-09	150	145	177	49	29	38
chr12	ENSMUSG00000036523	Greb1	16670615	16800886	9580	-3.8001	3.5787	1.86436e-10	3.91749e-09	2703	1360	1240	122	184	23
chr1	ENSMUSG00000042807	Hecw2	53806876	54195168	12947	2.00309	0.888583	1.86674e-10	3.91749e-09	36	66	72	249	182	237
chr2	ENSMUSG00000005803	Sqrdl	122765237	122809569	4084	-1.87903	1.20529	1.89986e-10	3.9767e-09	292	341	223	78	74	65
chr10	ENSMUSG00000019846	Lama4	38965515	39110188	12068	-2.87877	-0.644256	2.11882e-10	4.41225e-09	75	118	64	4	16	12
chr7	ENSMUSG00000037463	Fbxo27	28692849	28699338	3062	1.57179	2.30837	2.23065e-10	4.63324e-09	218	199	176	582	558	506
chr8	ENSMUSG00000061577	Gpr114	94923694	94943290	3147	1.7027	4.67429	2.31067e-10	4.79331e-09	774	849	1221	4493	1627	2973
chr5	ENSMUSG00000029322	Plac8	100553725	100572245	1592	1.66665	5.0607	2.51619e-10	5.21298e-09	1016	1360	1429	6076	2042	3705
chr2	ENSMUSG00000009216	Fam163b	27110380	27142491	2959	-1.88175	1.07995	2.63986e-10	5.45526e-09	194	308	280	71	45	90
chr16	ENSMUSG00000076937	Iglc2	19198401	19200351	606	-2.82508	-0.142292	3.05548e-10	6.27418e-09	68	98	197	18	14	17
chr6	ENSMUSG00000030281	Il17rc	113471427	113483140	2671	1.72084	1.64434	3.09523e-10	6.34775e-09	121	87	135	433	279	377
chr13	ENSMUSG00000021687	Scamp1	94201310	94285857	4582	-1.60189	2.65297	3.32628e-10	6.80441e-09	566	881	799	230	242	218
chr18	ENSMUSG00000036223	Ska1	74195299	74207818	2669	1.81147	1.81414	3.34117e-10	6.82626e-09	104	97	166	392	304	564
chr17	ENSMUSG00000043807	Ly6g5b	35113948	35115428	1176	1.8795	2.1691	3.44221e-10	7.00622e-09	133	211	115	763	367	484
chr10	ENSMUSG00000034758	Tle6	81590904	81601073	3088	1.7066	2.07712	3.93737e-10	7.96409e-09	172	116	179	594	308	593
chr4	ENSMUSG00000042228	Lyn	3678115	3813122	4073	-1.5961	1.71171	3.96527e-10	8.00058e-09	349	356	454	132	99	137
chr2	ENSMUSG00000003283	Hck	153108468	153151441	2092	-2.13947	0.564332	4.06698e-10	8.1956e-09	119	233	211	37	38	46
chr6	ENSMUSG00000044162	Tnip3	65590398	65634040	3891	-2.84401	-1.04624	4.43464e-10	8.91434e-09	39	67	84	4	9	12
chr5	ENSMUSG00000036553	Sh3tc1	35697180	35729276	5705	-1.68216	1.26149	4.90824e-10	9.8298e-09	279	253	326	87	63	109
chr1	ENSMUSG00000038421	Fcrla	170917576	170927583	1745	-2.47235	-0.292778	5.0674e-10	1.01111e-08	76	89	151	23	12	20
chr8	ENSMUSG00000000303	Cdh1	106603351	106670246	4574	-1.73887	2.41143	5.09731e-10	1.01545e-08	446	766	729	235	110	223
chr6	ENSMUSG00000050241	Klre1	129577893	129585824	1303	-2.51473	0.54941	5.12315e-10	1.01848e-08	190	229	164	21	14	67
chrX	ENSMUSG00000000037	Scml2	161117193	161258213	6079	-2.17432	-0.176046	5.21943e-10	1.03635e-08	125	128	82	18	19	34
chrX	ENSMUSG00000000223	Drp2	134404551	134456573	8553	2.76544	-0.643123	5.30039e-10	1.04985e-08	5	26	7	80	69	98
chr10	ENSMUSG00000038594	Cep85l	53278081	53379851	2691	-1.60339	2.2531	5.30893e-10	1.05026e-08	516	543	636	138	180	209
chrX	ENSMUSG00000031425	Plp1	136822671	136839733	5551	-1.63274	1.19066	5.33143e-10	1.05343e-08	241	288	283	89	63	100
chr14	ENSMUSG00000037628	Cdkn3	46760541	46771525	773	1.79846	1.38444	5.35876e-10	1.05754e-08	83	84	108	234	281	401
chr15	ENSMUSG00000048218	Amigo2	97244074	97247287	2871	-2.05136	2.13324	5.39869e-10	1.06413e-08	458	571	641	213	66	114
chr2	ENSMUSG00000046971	Pla2g4f	120299957	120314165	3203	-2.38398	-0.575926	5.48171e-10	1.07787e-08	66	87	103	12	18	16
chrX	ENSMUSG00000087365	C430049B03Rik	53055046	53057190	1610	-2.1002	0.22289	5.50248e-10	1.07934e-08	116	177	147	25	36	35
chr7	ENSMUSG00000045777	Ifitm10	142325837	142373753	4789	-1.76657	1.0524	5.74207e-10	1.12497e-08	227	287	240	58	70	81
chr9	ENSMUSG00000086119	Gm2415	118890075	118926455	3735	-1.94808	1.00833	5.81506e-10	1.13653e-08	330	243	179	64	41	84
chr1	ENSMUSG00000025920	Stau2	16228674	16520112	6747	-1.93164	1.16033	5.90134e-10	1.15062e-08	301	277	255	43	70	94
chr2	ENSMUSG00000043415	Otud1	19657752	19660583	2832	-2.26562	3.75704	6.31123e-10	1.22906e-08	1609	1127	2536	248	191	675
chr13	ENSMUSG00000069310	Hist1h3c	23745013	23745501	489	2.20316	-0.239989	6.44537e-10	1.25368e-08	21	18	31	89	104	113
chr18	ENSMUSG00000024347	Psd2	35964830	36014715	4785	-1.86148	0.335106	6.49054e-10	1.26095e-08	134	156	170	48	28	46
chr6	ENSMUSG00000094335	Igkv1-117	68121091	68121827	359	-6.23754	2.78661	6.68324e-10	1.29529e-08	912	619	1662	41	0	1
chr13	ENSMUSG00000071203	Naip5	100211739	100246323	5204	-2.37677	0.0447068	7.10272e-10	1.37167e-08	101	185	116	39	14	21
chrX	ENSMUSG00000041633	Kctd12b	153685154	153696391	4906	-2.45667	1.24924	7.22638e-10	1.39389e-08	274	411	265	23	70	66
chr9	ENSMUSG00000039115	Itga9	118606690	118901003	7691	-1.60692	1.63225	7.28305e-10	1.40315e-08	377	349	375	127	70	157
chr19	ENSMUSG00000025189	Cnnm1	43440436	43497212	5039	-2.7611	0.718942	7.31639e-10	1.40791e-08	357	114	197	27	38	26
chr9	ENSMUSG00000087041	Gm16295	118924873	118925777	643	-2.02307	0.0793214	8.00756e-10	1.53363e-08	168	118	107	36	25	31
chr1	ENSMUSG00000009418	Nav1	135434580	135607295	17303	-1.75859	2.00646	9.31308e-10	1.7732e-08	398	449	614	103	140	166
chr2	ENSMUSG00000016024	Lbp	158306493	158332852	4831	-1.91259	0.662372	9.59908e-10	1.82338e-08	254	188	144	57	37	55
chr9	ENSMUSG00000035164	Zc3h12c	52111985	52168111	6133	-1.59317	1.67387	9.85022e-10	1.86889e-08	306	390	434	129	85	149
chr4	ENSMUSG00000048772	Tmem53	117251951	117268582	1713	-2.45399	-0.370664	9.89773e-10	1.87571e-08	76	139	86	9	17	26
chr8	ENSMUSG00000031586	Rbpms	33782643	33929863	4022	-1.6004	1.38574	1.00533e-09	1.90298e-08	335	285	305	112	83	95
chr7	ENSMUSG00000039062	Anpep	79821803	79848210	3879	-2.10692	0.373286	1.0945e-09	2.06213e-08	114	167	207	41	34	32
chr9	ENSMUSG00000054871	Tmem158	123259058	123260789	1732	-2.11476	-0.210583	1.1542e-09	2.16958e-08	86	114	123	32	14	26
chr5	ENSMUSG00000029121	Crmp1	37242080	37292132	3355	-2.49996	-0.000170787	1.24921e-09	2.33733e-08	89	196	110	16	13	39
chr11	ENSMUSG00000083748	Gm11662	104679105	104680655	1193	-2.35266	-0.430624	1.31572e-09	2.44766e-08	64	112	108	26	12	15
chr17	ENSMUSG00000037548	H2-DMb2	34143307	34151553	1710	-1.64243	2.06412	1.44506e-09	2.67295e-08	374	511	610	188	124	145
chr2	ENSMUSG00000086006	Gm13293	11339488	11344111	1615	-2.82709	-1.53326	1.45134e-09	2.6815e-08	31	60	42	4	2	12
chr6	ENSMUSG00000098814	Igkv19-93	68736297	68736764	344	-3.03372	0.121919	1.52097e-09	2.80378e-08	251	136	64	24	6	24
chr17	ENSMUSG00000091679	Vmn2r96	18581727	18598157	2343	-2.04938	0.297285	1.64009e-09	3.01308e-08	166	164	131	51	29	25
chr10	ENSMUSG00000019467	Arhgef25	127182521	127190054	2387	-2.70567	-0.982654	1.66493e-09	3.04837e-08	46	72	79	3	8	18
chr9	ENSMUSG00000099974	Bcl2a1d	88723285	88731914	863	-2.17968	0.337675	1.69236e-09	3.09508e-08	127	202	154	27	18	60
chr6	ENSMUSG00000076530	Igkv19-93	68736302	68736583	276	-3.02113	0.110952	1.75811e-09	3.2045e-08	250	133	64	24	6	24
chr6	ENSMUSG00000023191	Leprel2	124841089	124857752	3930	-2.09571	0.578778	1.8948e-09	3.43819e-08	209	126	227	38	44	42
chr6	ENSMUSG00000096422	Igkv12-44	69814631	69815100	347	-4.97756	0.313562	1.95328e-09	3.54035e-08	289	78	189	17	0	0
chr6	ENSMUSG00000090698	Apold1	134982001	134986836	3284	2.30722	0.219694	1.96573e-09	3.55893e-08	30	36	26	80	151	200
chr5	ENSMUSG00000034573	Ptpn13	103425192	103598359	8280	-1.81069	2.027	2.01507e-09	3.63609e-08	309	504	681	145	101	167
chr4	ENSMUSG00000049119	Fam110b	5644090	6108223	8164	-1.93367	0.660152	2.03678e-09	3.67118e-08	214	181	190	59	49	35
chr1	ENSMUSG00000099375	Gm28187	101892958	101895091	2134	-1.61987	2.02901	2.08886e-09	3.75412e-08	448	592	422	175	147	121
chr5	ENSMUSG00000087261	Gm15477	67847066	67909013	4301	-1.6524	1.4351	2.14519e-09	3.84948e-08	268	358	341	107	94	88
chr6	ENSMUSG00000030167	Klrc1	129666015	129678973	1984	-2.54441	1.21699	2.20191e-09	3.94689e-08	175	385	373	63	16	82
chr4	ENSMUSG00000028556	Dock7	98936665	99120915	8115	-2.33855	-0.211446	2.21873e-09	3.97266e-08	82	152	99	25	22	14
chr14	ENSMUSG00000076877	Traj56	54159263	54159325	63	1.68614	1.21789	2.3074e-09	4.11778e-08	80	113	69	247	253	294
chr1	ENSMUSG00000056220	Pla2g4a	149829618	149961290	6391	-2.07119	-0.0694247	2.31976e-09	4.13528e-08	102	122	131	21	31	27
chr2	ENSMUSG00000027315	Spint1	119237362	119249527	2767	-2.43953	-0.502781	2.66065e-09	4.7119e-08	68	81	122	22	15	10
chr10	ENSMUSG00000020102	Slc16a7	125226464	125328963	3890	-2.2732	-0.932763	2.71908e-09	4.80489e-08	57	60	78	11	14	13
chr11	ENSMUSG00000019302	Atp6v0a1	101009452	101063719	6556	-1.65567	1.95452	2.87515e-09	5.06964e-08	334	467	586	123	126	172
chr3	ENSMUSG00000027562	Car2	14886273	14900770	2422	-1.51683	3.20554	2.89473e-09	5.09862e-08	1122	1198	937	538	200	370
chr7	ENSMUSG00000073856	Iqck	118855760	118972652	3734	-1.59505	1.4148	2.90295e-09	5.10287e-08	348	335	263	103	96	95
chr12	ENSMUSG00000076613	Ighg2b	113302965	113307933	2678	-4.56635	1.28086	2.91447e-09	5.11673e-08	497	88	498	27	0	20
chr9	ENSMUSG00000032177	Pde4a	21165714	21213248	7655	-1.63109	1.55684	3.05832e-09	5.35767e-08	352	326	370	103	66	164
chr14	ENSMUSG00000076884	Traj46	54172336	54172398	63	1.79796	1.59328	3.46677e-09	6.0536e-08	129	100	91	388	371	271
chr16	ENSMUSG00000085903	Gm15340	95900398	95901728	704	1.79326	3.32468	3.86472e-09	6.69802e-08	406	203	449	1082	733	1841
chrX	ENSMUSG00000081137	BC022960	169368189	169370003	1815	2.21746	-0.78567	3.95632e-09	6.84216e-08	14	23	10	87	46	79
chr9	ENSMUSG00000032184	Lysmd2	75625732	75637773	1200	-1.50306	2.34271	4.0754e-09	7.02563e-08	750	593	439	243	146	214
chr6	ENSMUSG00000094872	Igkv9-120	68049983	68050456	353	-4.03485	-0.493446	4.14385e-09	7.13604e-08	75	108	122	0	0	19
chr14	ENSMUSG00000085133	B930095G15Rik	121248706	121251497	2792	-2.17903	-0.706407	4.43057e-09	7.61364e-08	72	76	80	23	6	20
chr8	ENSMUSG00000084523	Mir1903	128359241	128359320	80	-2.30255	-0.95318	4.44195e-09	7.62511e-08	57	82	55	9	7	22
chr2	ENSMUSG00000002111	Spi1	91082390	91115756	2695	-1.66864	1.01559	4.77744e-09	8.1837e-08	189	267	266	76	63	77
chr1	ENSMUSG00000026490	Cdc42bpa	179960472	180165603	21522	-1.63185	2.28983	5.023e-09	8.58621e-08	589	587	575	161	211	147
chr6	ENSMUSG00000076481	Trbv30	41281376	41281990	335	-1.84719	0.0366505	5.07727e-09	8.66985e-08	110	120	141	40	24	35
chr13	ENSMUSG00000078942	Naip6	100281121	100317674	6827	-2.15749	-0.158623	5.32286e-09	9.05109e-08	82	106	148	26	24	21
chr5	ENSMUSG00000039934	Gsap	21186267	21291701	3745	-1.87644	2.30751	5.40801e-09	9.17665e-08	674	743	436	206	159	100
chr9	ENSMUSG00000025644	Gm7628	109093844	109097796	2010	-2.14786	-1.05653	5.78336e-09	9.76569e-08	64	57	55	9	10	19
chr5	ENSMUSG00000057315	Arhgap24	102481391	102897936	8791	-2.3727	-0.893047	6.02098e-09	1.01425e-07	66	54	83	20	5	13
chr14	ENSMUSG00000076880	Traj51	54166239	54166281	43	2.04595	0.804737	6.15449e-09	1.03352e-07	81	42	38	202	221	197
chr13	ENSMUSG00000053181	A830005F24Rik	48513570	48514859	786	2.47731	-1.38085	6.28115e-09	1.0537e-07	14	8	4	59	32	50
chr14	ENSMUSG00000076824	Trav14n-3	53370296	53370575	280	-1.75111	1.00711	6.40753e-09	1.07084e-07	281	214	232	95	43	71
chr14	ENSMUSG00000094231	Trav9n-4	53294596	53295030	340	-1.94726	-0.203498	6.54559e-09	1.09129e-07	108	91	118	27	16	37
chr6	ENSMUSG00000056091	St3gal5	72097592	72154571	2618	-1.66403	1.28232	6.74777e-09	1.12154e-07	233	379	262	80	65	121
chr1	ENSMUSG00000008136	Fhl2	43123074	43196984	1897	-1.52108	1.7126	7.29759e-09	1.20921e-07	423	416	312	136	122	118
chr11	ENSMUSG00000069830	Nlrp1a	71092236	71144704	4166	-1.74882	1.13732	7.35561e-09	1.21758e-07	241	266	289	101	64	59
chr18	ENSMUSG00000097330	Gm26672	37746559	37768242	6918	-1.56446	1.07017	7.3804e-09	1.21919e-07	246	226	264	74	69	95
chr9	ENSMUSG00000066235	Pomgnt2	121981606	121996026	2369	1.64639	2.72925	7.66568e-09	1.26375e-07	305	242	217	1096	612	551
chrX	ENSMUSG00000031327	Chic1	103356476	103396092	7375	-2.48811	-0.0877091	7.79635e-09	1.28291e-07	127	135	107	12	33	14
chr14	ENSMUSG00000072294	Klf12	99874486	100149764	1856	-1.77362	0.0628338	7.79775e-09	1.28291e-07	138	132	105	32	32	40
chr11	ENSMUSG00000020142	Slc1a4	20302180	20332713	3926	1.7451	1.64318	7.81646e-09	1.28469e-07	111	104	125	342	413	296
chr6	ENSMUSG00000073018	Gm1070	71293765	71302718	2712	1.84343	0.336861	8.15426e-09	1.3375e-07	38	40	51	147	150	138
chr6	ENSMUSG00000092035	Peg10	4747306	4760517	6667	-2.42725	-1.12724	8.24015e-09	1.35022e-07	67	43	62	14	10	6
chr10	ENSMUSG00000020092	Pald1	61319657	61383523	4274	-2.00869	-0.456481	8.50829e-09	1.39135e-07	86	90	91	14	21	28
chr14	ENSMUSG00000097542	Gm26751	55864311	55874735	4245	-1.79517	1.6601	8.82596e-09	1.44039e-07	303	449	407	86	127	94
chr4	ENSMUSG00000059027	9630013D21Rik	109651529	109657853	3142	-2.00714	-0.0191621	9.16194e-09	1.48923e-07	94	129	142	41	16	31
chr17	ENSMUSG00000016283	H2-M2	37480851	37483552	1551	-2.7598	-0.644597	9.23278e-09	1.49924e-07	41	79	132	10	13	12
chr1	ENSMUSG00000026069	Il1rl1	40429570	40465415	6894	-2.408	-0.234626	9.48527e-09	1.53563e-07	60	138	131	29	10	21
chr14	ENSMUSG00000021880	Rnase6	51129068	51131122	1072	-1.95329	0.0864739	1.00877e-08	1.62828e-07	89	171	132	37	23	37
chr2	ENSMUSG00000026730	Pter	12924041	13003455	4682	-1.89744	0.784922	1.08278e-08	1.74081e-07	218	229	190	37	66	55
chr14	ENSMUSG00000076879	Traj52	54165316	54165381	66	1.55369	1.60434	1.08986e-08	1.74873e-07	109	163	96	323	320	374
chr7	ENSMUSG00000046456	Tmem150b	4706832	4725249	3732	1.8071	1.12651	1.14849e-08	1.84098e-07	57	64	107	277	232	250
chrX	ENSMUSG00000081972	Gm16397	134731571	134732064	494	-2.23148	-1.3616	1.16776e-08	1.87003e-07	49	47	46	8	6	15
chr9	ENSMUSG00000032012	Pvrl1	43744576	43807454	5054	-1.92719	-0.28438	1.30705e-08	2.07466e-07	123	89	87	27	16	33
chr12	ENSMUSG00000044548	Dact1	71309884	71320107	3761	-2.03143	-0.318294	1.31585e-08	2.08658e-07	77	114	105	28	22	18
chr1	ENSMUSG00000026321	Tnfrsf11a	105780718	105847981	5985	-2.38295	-0.209668	1.40448e-08	2.22279e-07	68	176	92	29	14	18
chr14	ENSMUSG00000075592	Nynrin	55854036	55874735	7436	-1.59	2.54798	1.42768e-08	2.25289e-07	571	772	739	176	260	200
chr14	ENSMUSG00000022103	Gfra2	70890130	70979838	3462	-2.06066	-0.0316055	1.53006e-08	2.40744e-07	116	94	153	34	27	21
chr11	ENSMUSG00000050910	Cdr2l	115381916	115396132	3700	-1.74246	0.343907	1.53182e-08	2.40787e-07	188	137	130	44	39	46
chr7	ENSMUSG00000070369	Itgad	128154376	128223816	4510	-1.78596	0.292266	1.60013e-08	2.51281e-07	180	120	141	38	29	57
chr17	ENSMUSG00000038045	Sult6b1	78883938	78906992	2125	-1.63945	0.89341	1.71538e-08	2.68859e-07	183	267	211	58	63	80
chr7	ENSMUSG00000068566	Myadm	3289038	3299345	3238	-1.65602	1.05914	1.77899e-08	2.78023e-07	179	300	265	82	62	81
chr17	ENSMUSG00000080316	Spaca6	17830719	17843009	6897	-1.88277	-0.205508	1.94881e-08	3.02523e-07	91	109	114	20	26	35
chr4	ENSMUSG00000085223	Gm11210	62705981	62725737	422	-2.05196	-1.13608	1.95818e-08	3.03687e-07	53	56	55	12	8	18
chr8	ENSMUSG00000043668	Tox3	90247040	90348343	3356	-1.68535	0.879928	2.1209e-08	3.27669e-07	246	184	227	84	39	76
chr9	ENSMUSG00000048503	Tmem136	43108653	43116570	3500	-2.30695	-1.39958	2.12931e-08	3.28569e-07	49	39	51	6	6	15
chr1	ENSMUSG00000026090	2010300C02Rik	37611677	37720085	5075	-1.66338	1.94454	2.19726e-08	3.37858e-07	406	453	522	91	110	224
chr17	ENSMUSG00000062464	Cyp4f37	32621319	32636184	2642	-2.06202	-1.03446	2.29192e-08	3.52079e-07	63	63	51	16	12	12
chr6	ENSMUSG00000087150	BC064078	128992961	129008040	2489	-2.48699	-1.18914	2.44322e-08	3.74966e-07	58	58	50	19	5	4
chr17	ENSMUSG00000050747	Trim15	36860691	36867210	1961	1.70697	0.650023	2.60354e-08	3.98064e-07	49	57	67	152	182	199
chr7	ENSMUSG00000025813	Homer2	81600481	81706925	11149	-2.3884	-1.53454	2.68607e-08	4.09524e-07	35	47	45	4	7	12
chr6	ENSMUSG00000032899	Styk1	131299144	131353597	4355	-2.64232	0.148889	2.72508e-08	4.15082e-07	71	228	146	10	24	33
chr7	ENSMUSG00000090460	Gm17511	127286041	127286385	345	1.82055	0.529446	2.87007e-08	4.35939e-07	64	50	36	127	156	222
chr19	ENSMUSG00000024897	Apba1	23758876	23949597	6632	-2.47709	-1.11277	2.92886e-08	4.43623e-07	53	55	67	2	10	18
chr9	ENSMUSG00000070291	Ddx43	78395777	78423587	2207	-2.08727	0.00198565	3.00494e-08	4.54722e-07	112	96	165	27	14	46
chr14	ENSMUSG00000098557	Kctd12	102976581	102982637	6057	-1.6981	4.77578	3.04648e-08	4.60578e-07	3328	2224	4342	711	589	1768
chr16	ENSMUSG00000022512	Cldn1	26356642	26371841	3247	-1.72159	0.817877	3.05649e-08	4.61527e-07	150	232	251	66	55	61
chr14	ENSMUSG00000046908	Ltb4r1	55765962	55768494	1394	2.09357	-0.8153	3.24785e-08	4.89197e-07	20	15	14	56	45	105
chr11	ENSMUSG00000020702	Ccl1	82176657	82305690	2369	-2.29976	-1.30548	3.33153e-08	5.00409e-07	44	49	56	4	8	17
chr19	ENSMUSG00000060224	Pyroxd2	42725858	42752775	3119	-2.17927	0.781201	3.54218e-08	5.30574e-07	122	204	329	42	49	45
chr14	ENSMUSG00000076878	Traj53	54162644	54162709	66	1.59483	1.11238	3.67964e-08	5.50656e-07	72	106	77	215	246	261
chr6	ENSMUSG00000033024	Klra9	130178753	130193112	1201	-2.06807	-0.132495	4.06481e-08	6.04394e-07	85	95	158	24	16	39
chrX	ENSMUSG00000051228	Nyx	13466110	13489313	5183	1.59574	0.306563	4.07249e-08	6.04981e-07	56	47	41	138	110	171
chr16	ENSMUSG00000086899	1600002D24Rik	95831123	95929077	2215	2.18767	-1.16879	4.37381e-08	6.46782e-07	13	6	17	51	51	55
chr5	ENSMUSG00000079163	Gm15498	137685154	137690751	723	2.71631	-1.59411	4.6099e-08	6.79218e-07	2	3	14	35	34	54
chr4	ENSMUSG00000032744	Heyl	123233556	123249875	5113	-2.48751	-1.54601	4.83882e-08	7.11653e-07	39	42	46	11	8	2
chr9	ENSMUSG00000003309	Ap1m2	21295457	21312333	1738	1.61826	1.18722	5.01042e-08	7.35556e-07	65	101	98	335	173	277
chr16	ENSMUSG00000075269	Bex6	32186186	32186949	764	1.90335	-0.34785	5.31089e-08	7.78258e-07	26	24	27	78	100	92
chr19	ENSMUSG00000039982	Dtx4	12466341	12501996	5765	1.97727	1.20909	5.58427e-08	8.16108e-07	68	75	77	371	107	393
chr5	ENSMUSG00000029102	Hgfac	35041553	35048436	2103	-1.96966	-0.274585	5.66393e-08	8.24039e-07	93	128	83	26	11	39
chr2	ENSMUSG00000027253	Lrp4	91457511	91513779	10504	-1.89852	-0.7357	5.6911e-08	8.26509e-07	80	66	69	19	10	27
chr14	ENSMUSG00000095387	Trav6d-4	52753367	52753846	378	-2.17043	-1.07138	5.78854e-08	8.39157e-07	43	54	77	11	10	16
chr11	ENSMUSG00000020865	Abcc3	94343295	94392997	5698	2.0269	-0.910937	5.90038e-08	8.54607e-07	14	20	14	48	65	72
chr4	ENSMUSG00000060206	Zfp462	54945048	55083563	10702	2.43818	-0.793136	5.94914e-08	8.609e-07	19	8	14	111	54	48
chr11	ENSMUSG00000020388	Pdlim4	54054928	54069014	2560	2.2395	0.541889	6.14513e-08	8.86889e-07	31	49	39	297	71	189
chrX	ENSMUSG00000015340	Cybb	9435252	9487771	5808	-1.59577	2.11773	6.17319e-08	8.90146e-07	329	557	654	147	118	232
chr9	ENSMUSG00000052911	Lamb2	108479736	108490530	6082	1.53154	0.978126	6.27517e-08	9.03246e-07	84	64	90	206	193	260
chr1	ENSMUSG00000038936	Sccpdh	179668210	179687189	7562	-1.875	-0.685654	6.34553e-08	9.11755e-07	60	78	84	22	14	22
chr13	ENSMUSG00000005583	Mef2c	83504034	83667079	6760	-1.96102	0.793292	6.79131e-08	9.67448e-07	132	231	281	37	47	75
chr1	ENSMUSG00000097519	4930558J18Rik	57359222	57377544	2052	2.31855	-0.235115	6.79277e-08	9.67448e-07	10	16	39	100	77	142
chr18	ENSMUSG00000073554	Gm6960	60426292	60426934	639	1.82186	-0.433966	7.22886e-08	1.02685e-06	27	22	26	93	54	113
chr9	ENSMUSG00000032014	Oaf	43221278	43239816	2388	-1.96979	-0.0543594	7.34128e-08	1.041e-06	137	81	135	23	20	45
chr8	ENSMUSG00000048644	Ctxn1	4257648	4259274	1224	-1.63485	1.19393	7.64646e-08	1.08144e-06	321	264	230	113	69	66
chr7	ENSMUSG00000030785	Cox6a2	128205436	128206366	658	1.78555	-0.502364	7.66056e-08	1.08249e-06	27	20	26	76	66	101
chr9	ENSMUSG00000047880	Cxcr5	44511788	44556391	2824	2.22621	2.06434	8.09619e-08	1.14106e-06	77	143	129	961	217	427
chr1	ENSMUSG00000026009	Icos	60977927	61000320	3430	-1.59248	4.70269	8.91692e-08	1.25347e-06	1824	4213	3304	767	616	1683
chr13	ENSMUSG00000069300	Hist1h2bj	22043214	22043676	463	1.66577	0.139972	8.93994e-08	1.25562e-06	34	44	45	124	86	171
chr14	ENSMUSG00000093726	Gm20667	67673177	67675106	1930	1.68786	0.168833	9.01195e-08	1.26463e-06	30	42	52	140	95	152
chr15	ENSMUSG00000097805	Gm17473	42676260	42704616	2197	-2.26725	-1.36107	9.0348e-08	1.26631e-06	40	38	64	8	9	11
chr5	ENSMUSG00000029648	Flt1	147561604	147726011	11583	-2.75126	-0.561534	9.05999e-08	1.26809e-06	52	72	143	12	3	25
chr7	ENSMUSG00000035390	Brsk1	4690604	4715997	3594	1.59496	0.258492	9.085e-08	1.27049e-06	37	48	54	149	108	146
chr14	ENSMUSG00000104139	AC102815.1	102978220	102982528	3805	-1.65233	4.33159	9.41585e-08	1.31336e-06	2481	1586	3147	557	432	1322
chr14	ENSMUSG00000097142	Gm26778	102978220	102982528	3805	-1.65196	4.33149	9.51459e-08	1.32599e-06	2481	1585	3147	556	433	1322
chr10	ENSMUSG00000086838	Gm16212	68025450	68026626	667	1.79265	-0.841254	1.0574e-07	1.46233e-06	20	17	20	67	52	71
chr8	ENSMUSG00000031495	Cd209d	3871827	3878555	916	-1.70806	0.819285	1.08438e-07	1.49709e-06	229	238	168	69	65	46
chr11	ENSMUSG00000040829	Zmynd15	70459433	70466202	4409	-1.75256	0.581876	1.09629e-07	1.51224e-06	119	191	228	59	37	58
chr14	ENSMUSG00000025279	Dnase1l3	7964533	7994573	5151	-2.28793	-0.138467	1.1297e-07	1.55569e-06	62	114	170	16	17	36
chr15	ENSMUSG00000022456	Sept3	82274935	82294442	4971	-2.02062	0.527298	1.14021e-07	1.56882e-06	126	164	247	46	47	30
chr5	ENSMUSG00000056413	Adap1	139271876	139325622	3232	-1.50524	1.02056	1.3062e-07	1.7806e-06	191	280	235	97	53	90
chrX	ENSMUSG00000082630	Gm14834	107174610	107175494	795	-1.94179	-0.133592	1.33241e-07	1.81481e-06	146	121	68	24	27	31
chr9	ENSMUSG00000091735	Gpr62	106463962	106465938	1977	-1.91718	-1.02102	1.38936e-07	1.88447e-06	48	63	64	18	12	14
chr5	ENSMUSG00000029286	Enam	88487982	88506049	5483	1.7736	0.575767	1.48121e-07	1.99735e-06	58	70	32	163	180	165
chr10	ENSMUSG00000089672	Gp49a	51480632	51486316	2107	2.17945	1.8999	1.50118e-07	2.0226e-06	58	134	127	732	170	542
chr9	ENSMUSG00000032511	Scn5a	119483408	119579016	8764	-1.68283	0.971695	1.66665e-07	2.22888e-06	284	162	253	56	65	87
chr2	ENSMUSG00000034101	Ctnnd1	84600071	84650765	7319	-1.91045	1.58194	1.68131e-07	2.24664e-06	350	360	404	134	94	46
chr2	ENSMUSG00000026841	Fibcd1	31813290	31846005	4751	-1.91495	-0.949278	1.71984e-07	2.29246e-06	59	55	70	16	16	14
chr15	ENSMUSG00000071714	Csf2rb2	78282517	78305603	4612	-1.65624	1.14033	1.81991e-07	2.41988e-06	166	301	319	96	58	86
chr11	ENSMUSG00000086752	Gm11674	111796347	111800876	3005	-1.88243	0.803317	1.95095e-07	2.58777e-06	258	244	144	33	63	67
chr2	ENSMUSG00000043102	Qrfp	31806166	31810580	2927	-1.60933	0.470608	2.01955e-07	2.67219e-06	127	167	192	56	46	49
chr2	ENSMUSG00000067786	Nnat	157560078	157562522	1829	1.92699	3.31139	2.17554e-07	2.86406e-06	317	306	357	665	618	2512
chr19	ENSMUSG00000024675	Ms4a4c	11404770	11427246	1751	1.66373	3.96085	2.19942e-07	2.89133e-06	432	795	559	3068	998	1396
chr5	ENSMUSG00000088707	Gm25551	37092258	37092360	103	1.58262	0.637282	2.30382e-07	3.01635e-06	66	42	74	180	139	208
chr5	ENSMUSG00000061578	Ksr2	117414000	117775003	13590	-1.80504	2.56155	2.4122e-07	3.15316e-06	373	756	1037	143	170	287
chr3	ENSMUSG00000036362	P2ry13	59207896	59210882	2524	-2.31637	-1.56355	2.60281e-07	3.38324e-06	35	36	52	4	4	16
chr6	ENSMUSG00000090099	Gm8837	131130796	131132680	1885	1.82106	0.190419	2.67428e-07	3.46503e-06	45	21	51	130	120	146
chr8	ENSMUSG00000031709	Tbc1d9	83165352	83272934	5887	-1.53597	1.11075	2.78508e-07	3.59996e-06	237	215	300	89	82	73
chrX	ENSMUSG00000025597	Klhl4	114474333	114560829	3584	-2.54172	2.70129	2.9158e-07	3.75398e-06	802	1115	729	131	221	40
chr13	ENSMUSG00000015533	Itga2	114835916	114932041	4214	-1.57091	0.211487	3.18082e-07	4.07255e-06	128	130	144	51	39	38
chr6	ENSMUSG00000096336	Igkv1-135	67609745	67610508	362	-4.47523	0.947709	3.18507e-07	4.07477e-06	197	125	530	35	1	2
chr11	ENSMUSG00000020279	Il9r	32187541	32200279	4947	-1.93777	0.992786	3.20232e-07	4.09362e-06	146	391	209	58	37	95
chr11	ENSMUSG00000018906	P4ha2	54100095	54131665	6239	-1.61006	0.0752791	3.21403e-07	4.10536e-06	125	108	134	32	38	44
chr1	ENSMUSG00000045658	Pid1	84036296	84364180	8172	-1.94736	-0.624733	3.23209e-07	4.12193e-06	85	83	67	24	6	30
chr2	ENSMUSG00000077990	Gm23134	157562361	157562447	87	2.1064	-0.227461	3.349e-07	4.26767e-06	17	24	33	66	72	178
chr2	ENSMUSG00000026836	Acvr1	58388644	58567157	4829	-1.72468	-0.212591	3.37221e-07	4.29388e-06	114	111	81	40	18	31
chr8	ENSMUSG00000047747	Rnf150	82863356	83091271	9685	-1.9146	-0.955918	3.4017e-07	4.32803e-06	55	51	77	15	10	22
chr14	ENSMUSG00000076826	Trav4-2	53418349	53418872	369	-1.89063	-0.373434	3.50139e-07	4.44093e-06	119	102	59	23	15	35
chr6	ENSMUSG00000014704	Hoxa2	52162511	52164831	1681	-2.30325	-1.33409	3.55922e-07	4.51075e-06	39	56	51	6	15	6
chr1	ENSMUSG00000100685	Gm28610	151875419	151887063	406	-2.17789	-0.153509	4.21629e-07	5.28567e-06	100	112	127	11	36	21
chr7	ENSMUSG00000003420	Fcgrt	45092993	45103822	1738	1.77658	2.3052	4.32742e-07	5.40827e-06	176	190	164	990	243	558
chr1	ENSMUSG00000025969	Nrp2	62703285	62818695	11842	-1.66541	0.660688	4.51864e-07	5.62991e-06	134	197	230	69	51	47
chr7	ENSMUSG00000048779	P2ry6	100937638	100964391	1938	-1.81964	-0.908412	4.55532e-07	5.6669e-06	60	57	70	14	18	18
chr11	ENSMUSG00000018451	6330403K07Rik	71031941	71033513	1494	-1.84199	-0.123954	4.5906e-07	5.70204e-06	93	138	101	37	30	19
chr12	ENSMUSG00000095589	Ighv1-55	115208095	115208591	415	-4.60896	0.545712	4.75631e-07	5.90335e-06	292	105	252	26	0	0
chr19	ENSMUSG00000024663	Rab3il1	10001669	10038380	4543	-1.88313	-0.775802	4.79697e-07	5.94927e-06	55	70	83	12	16	26
chr2	ENSMUSG00000085485	Gm14024	129246376	129268526	560	1.69256	0.847803	4.93076e-07	6.10586e-06	56	59	84	158	144	333
chr9	ENSMUSG00000102037	Bcl2a1a	88956900	88962419	819	-2.14529	-1.6764	4.98165e-07	6.1501e-06	35	39	37	13	3	8
chr18	ENSMUSG00000024424	Ttc39c	12599926	12737050	5197	-2.33783	0.539049	5.0132e-07	6.17965e-06	94	244	228	59	11	41
chr11	ENSMUSG00000000120	Ngfr	95568818	95587735	3446	-1.6531	-0.371812	5.16388e-07	6.35304e-06	84	89	96	25	18	40
chr7	ENSMUSG00000102148	RP23-329B6.2	49469712	49471710	1999	-2.11148	-0.767771	5.22692e-07	6.42357e-06	79	43	93	15	8	26
chr6	ENSMUSG00000079560	Hoxa3	52169062	52213336	6014	-1.66521	1.31615	5.31609e-07	6.51834e-06	245	367	282	110	93	57
chr6	ENSMUSG00000043298	Smco3	136829927	136835452	2058	1.70331	0.333722	5.50147e-07	6.73546e-06	40	57	42	97	127	211
chrX	ENSMUSG00000017057	Il13ra1	36112110	36171259	3712	-1.61247	0.0833983	5.77363e-07	7.04089e-06	97	137	136	35	39	40
chr2	ENSMUSG00000027199	Gatm	122594467	122611303	3001	-1.88398	-0.865906	5.82039e-07	7.08314e-06	64	62	69	27	8	16
chr11	ENSMUSG00000020424	Gatsl3	4218225	4222409	1574	-1.5916	1.32667	6.0093e-07	7.30209e-06	190	401	299	114	57	116
chr10	ENSMUSG00000006345	Ggt1	75561604	75586200	3411	1.61052	1.91481	6.30412e-07	7.6147e-06	138	148	154	683	209	429
chr10	ENSMUSG00000035383	Pmch	88091072	88092375	749	1.60936	0.111115	6.32439e-07	7.6335e-06	31	37	56	127	103	133
chr9	ENSMUSG00000034487	Kdelc2	53384023	53401867	3644	-1.88986	-0.466379	6.48868e-07	7.82016e-06	94	67	99	34	16	17
chr16	ENSMUSG00000022912	Pros1	62854307	62929346	4088	-1.94855	-0.0452037	6.57461e-07	7.90611e-06	128	138	91	29	38	17
chr15	ENSMUSG00000022150	Dab2	6299788	6440712	7342	-1.73131	0.259683	6.80512e-07	8.16513e-06	204	98	125	42	31	51
chr15	ENSMUSG00000086313	Gm15940	37762832	37765401	817	-1.94963	-1.23564	7.02273e-07	8.38901e-06	65	38	47	13	10	14
chr13	ENSMUSG00000021696	Elovl7	108214404	108287105	5435	-1.55015	0.571403	7.0289e-07	8.3902e-06	163	168	186	79	31	62
chr6	ENSMUSG00000030108	Slc6a13	121300227	121337733	2904	1.89345	-0.150578	7.35185e-07	8.73712e-06	32	41	16	86	72	165
chr13	ENSMUSG00000053101	Gpr141	19749682	19824257	3433	-1.93137	-1.15221	7.47278e-07	8.86136e-06	56	47	56	11	16	12
chr4	ENSMUSG00000054752	Fsd1l	53631471	53707009	9739	-2.05599	-1.5029	7.52804e-07	8.92037e-06	45	45	35	7	12	9
chr11	ENSMUSG00000085652	Gm11999	11642203	11685400	813	1.77612	-0.684766	7.5509e-07	8.93932e-06	21	26	18	68	76	64
chr15	ENSMUSG00000000531	Grasp	101224207	101232755	2013	-1.56738	1.95413	7.70499e-07	9.10344e-06	425	349	588	128	85	246
chr4	ENSMUSG00000028517	Ppap2b	105157347	105232764	3159	-2.55726	-0.661725	7.90556e-07	9.32005e-06	113	55	77	2	13	25
chr1	ENSMUSG00000097833	Gm5976	52503234	52504229	996	-1.78282	0.251588	8.06928e-07	9.49237e-06	81	180	168	41	36	41
chr11	ENSMUSG00000034652	Cd300a	114890041	114904654	4738	-1.61667	0.0249032	8.19721e-07	9.6289e-06	109	119	127	25	33	53
chr11	ENSMUSG00000034201	Gas2l1	5054132	5065327	6100	-2.09689	-1.20003	8.32863e-07	9.76913e-06	51	46	60	6	6	24
chr6	ENSMUSG00000063455	D630045J12Rik	38123174	38254009	13450	-1.58388	-0.13104	8.34383e-07	9.77988e-06	110	104	102	32	35	32
chr7	ENSMUSG00000073940	Hbb-bt	103812524	103813996	703	2.12129	-0.91263	8.50052e-07	9.95635e-06	25	8	12	90	42	58
chr19	ENSMUSG00000024986	Hhex	37434810	37440731	1918	-1.89643	0.180828	8.53604e-07	9.99074e-06	121	155	139	23	18	70
chr15	ENSMUSG00000036273	Lrrk2	91673175	91816120	11834	-1.55598	0.736103	8.57376e-07	1.00222e-05	166	159	254	61	45	86
chr1	ENSMUSG00000103930	RP23-390I1.4	180976158	180976289	132	-2.14772	-1.27295	8.69247e-07	1.01227e-05	40	56	54	3	12	17
chr11	ENSMUSG00000033066	Gas7	67455437	67688990	11342	-2.34084	1.26516	9.11316e-07	1.05974e-05	263	349	332	82	9	100
chr10	ENSMUSG00000097383	1500026H17Rik	89686371	89700866	3027	1.85699	-0.485528	9.44465e-07	1.09672e-05	17	37	18	94	80	70
chr12	ENSMUSG00000094075	Ighv1-80	115912344	115912776	351	-2.82817	-0.150818	9.8161e-07	1.13822e-05	226	38	98	26	10	13
chr5	ENSMUSG00000015950	Ncf1	134220053	134229625	3663	1.80147	3.77887	9.90746e-07	1.14799e-05	349	547	559	3008	713	1252
chr18	ENSMUSG00000100320	Gm29417	35830389	35831093	571	-1.89729	-0.742145	1.01511e-06	1.17454e-05	74	51	88	14	20	20
chr18	ENSMUSG00000092569	Gm20544	75365332	75367088	690	2.14589	-0.282882	1.05573e-06	1.21721e-05	15	29	26	171	54	76
chr6	ENSMUSG00000053442	4930597O21Rik	66894654	66896521	984	-1.60818	-0.124398	1.08314e-06	1.24526e-05	111	108	100	26	37	35
chr10	ENSMUSG00000089789	Rdh1	127759721	127768297	3930	-2.06576	-1.53571	1.19997e-06	1.37471e-05	38	44	40	6	13	8
chr18	ENSMUSG00000078240	Gm3550	34736359	34738014	1656	1.98442	-0.725844	1.20873e-06	1.38377e-05	6	27	23	76	60	76
chrX	ENSMUSG00000084806	Gm15232	167088093	167102090	2318	1.91746	-1.23255	1.26793e-06	1.44238e-05	12	17	11	37	38	72
chr5	ENSMUSG00000040584	Abcb1a	8660077	8748575	5480	-1.58035	1.36637	1.28466e-06	1.45794e-05	201	403	309	137	59	99
chr16	ENSMUSG00000050821	Fam131a	20693282	20703048	2853	-1.6219	1.06751	1.30336e-06	1.47545e-05	251	292	203	62	96	63
chr6	ENSMUSG00000033027	Klrc3	129639064	129643337	736	-2.45567	-0.572564	1.47553e-06	1.65533e-05	131	62	66	31	4	11
chr10	ENSMUSG00000037535	1700021A07Rik	21419358	21426565	721	1.56646	-0.403789	1.56757e-06	1.75253e-05	28	30	30	73	64	116
chr4	ENSMUSG00000097224	Gm26716	130824394	130826313	415	-2.00093	-0.826701	1.60807e-06	1.79657e-05	54	73	77	6	19	23
chr7	ENSMUSG00000025492	Ifitm3	141009586	141010770	678	-1.58974	0.491611	1.62573e-06	1.81255e-05	109	202	182	62	45	48
chr5	ENSMUSG00000087541	Hopxos	77094532	77102303	1661	-1.61148	0.142953	1.74464e-06	1.93979e-05	123	131	132	62	23	37
chr5	ENSMUSG00000043940	Wdfy3	101832956	102069921	15351	-1.81655	-0.467339	1.767e-06	1.96196e-05	58	84	115	20	16	35
chr11	ENSMUSG00000057135	Scimp	70790932	70812586	1080	-1.56024	-0.230608	1.90144e-06	2.09831e-05	99	93	101	37	17	43
chr3	ENSMUSG00000103012	CH25-367I5.1	50883246	50887059	3814	-1.8662	-0.803748	1.96723e-06	2.16355e-05	52	63	88	16	21	15
chr2	ENSMUSG00000026807	Ak8	28700164	28813165	1873	-1.83234	-1.35379	1.9759e-06	2.17162e-05	42	40	53	12	11	13
chr5	ENSMUSG00000054598	9130230L23Rik	65979358	66004285	5755	2.0623	0.568298	1.99001e-06	2.18565e-05	78	23	33	124	144	278
chr11	ENSMUSG00000086468	Etaa1os	17953970	17959578	856	1.72912	-0.601695	2.00466e-06	2.19876e-05	14	24	32	66	63	95
chr13	ENSMUSG00000078945	Naip2	100144063	100202092	4846	-2.17424	0.419725	2.25981e-06	2.47025e-05	135	199	177	12	54	36
chr19	ENSMUSG00000100529	Gm19261	11516211	11516953	539	1.73369	-0.459122	2.26598e-06	2.47534e-05	19	39	20	108	61	79
chr12	ENSMUSG00000094694	Ighv1-9	114583569	114584002	351	-3.57955	-0.204903	2.28603e-06	2.49388e-05	122	188	61	27	0	3
chr1	ENSMUSG00000085184	4933439K11Rik	172538133	172558129	2946	-2.20114	-1.54194	2.31145e-06	2.51653e-05	33	31	59	6	11	8
chr1	ENSMUSG00000101501	Rps27a-ps1	52522239	52522701	463	-1.78832	-1.05788	2.37449e-06	2.57307e-05	71	44	52	20	12	14
chr1	ENSMUSG00000043230	Fam124b	80198706	80218473	3357	1.52313	1.78134	2.39435e-06	2.59287e-05	111	167	143	600	263	294
chr14	ENSMUSG00000052584	Serp2	76532814	76556687	763	1.54804	0.357063	2.4087e-06	2.60666e-05	40	78	36	152	115	162
chr13	ENSMUSG00000021423	Ly86	37345345	37419036	997	-1.66351	0.292084	2.43594e-06	2.63439e-05	146	127	159	24	47	58
chr4	ENSMUSG00000028587	Orc1	108579423	108614833	3479	2.09603	3.4673	2.50255e-06	2.70102e-05	353	250	388	570	678	3114
chr7	ENSMUSG00000052305	Hbb-bs	103826534	103828096	863	1.77426	0.111042	2.58159e-06	2.77525e-05	60	24	30	160	101	111
chr7	ENSMUSG00000060591	Ifitm2	140954839	140955961	627	-1.61797	0.0142068	2.62525e-06	2.81659e-05	79	126	147	34	27	50
chr7	ENSMUSG00000030638	Sh3gl3	82173840	82307419	4319	-1.6371	0.0898393	2.68779e-06	2.87797e-05	113	143	118	22	42	49
chr3	ENSMUSG00000000562	Adora3	105870858	105908928	2524	2.27813	-1.02993	2.6936e-06	2.88039e-05	8	6	24	44	72	57
chr2	ENSMUSG00000079056	Kcnip3	127456498	127522094	3546	-2.14015	-1.51664	2.69792e-06	2.88311e-05	32	47	46	18	4	5
chr10	ENSMUSG00000038528	BC021785	39958061	39986646	6027	-2.24367	-0.139449	2.85268e-06	3.02261e-05	80	175	93	16	36	13
chr19	ENSMUSG00000052942	Glis3	28258851	28680077	8842	-1.91092	-1.05355	2.86992e-06	3.03889e-05	56	39	75	20	7	17
chr14	ENSMUSG00000076831	Trav8-1	53469756	53470231	327	-1.75431	0.0892197	2.88155e-06	3.04921e-05	143	115	122	57	13	41
chr7	ENSMUSG00000034957	Cebpa	35119293	35121926	2634	-1.52752	-0.639677	2.8958e-06	3.0603e-05	78	66	73	26	19	27
chr3	ENSMUSG00000093656	Gm20628	96267075	96270289	3215	1.5099	0.0346496	2.99442e-06	3.16041e-05	37	50	37	106	73	167
chr10	ENSMUSG00000034591	Slc41a2	83230848	83337882	5349	-2.04839	-0.655962	3.07272e-06	3.23253e-05	73	72	87	9	8	39
chr16	ENSMUSG00000084301	Gm7856	91513141	91514633	1493	1.5889	-0.748102	3.15806e-06	3.31372e-05	26	24	18	61	50	87
chr16	ENSMUSG00000098482	Mir6363	50727132	50727245	114	-1.53416	0.00379292	3.16954e-06	3.32361e-05	136	124	86	41	37	34
chr1	ENSMUSG00000038576	Susd4	182763860	182896591	3858	-1.998	-1.30933	3.33242e-06	3.47867e-05	44	47	52	6	17	10
chr5	ENSMUSG00000048215	A630023P12Rik	110514923	110525980	1439	-2.20377	1.1949	3.41544e-06	3.55618e-05	116	427	344	31	76	70
chr6	ENSMUSG00000030259	Rassf8	145746748	145821079	5559	-1.56054	-0.459799	3.73354e-06	3.85767e-05	86	67	95	32	19	30
chr5	ENSMUSG00000029223	Uchl1	66676098	66687231	1616	-1.88904	-0.267137	3.74539e-06	3.86745e-05	106	83	111	17	12	52
chr2	ENSMUSG00000039059	Hrh3	180099465	180104488	3146	1.62581	-0.271804	3.77902e-06	3.89722e-05	22	31	41	99	90	85
chr14	ENSMUSG00000076764	Trav6-2	52667411	52667864	338	-1.83752	-1.12761	3.941e-06	4.03604e-05	45	58	57	21	13	8
chr19	ENSMUSG00000025092	Hspa12a	58795751	58860984	5733	-1.51669	0.253295	4.05185e-06	4.13391e-05	157	114	139	41	27	73
chr4	ENSMUSG00000066090	Insl5	103017872	103026842	724	1.50274	0.0855105	4.06881e-06	4.146e-05	53	31	45	105	113	129
chr15	ENSMUSG00000093458	Gm20688	77391702	77392381	512	1.64105	-0.660871	4.19665e-06	4.2602e-05	26	17	27	87	43	84
chr11	ENSMUSG00000061086	Myl4	104550663	104595753	4637	-1.77565	0.00566332	4.23251e-06	4.29123e-05	98	142	120	18	23	62
chr1	ENSMUSG00000102840	RP23-355E19.1	191820370	191821993	1624	1.77234	0.760614	4.30654e-06	4.35469e-05	52	35	92	139	189	260
chr16	ENSMUSG00000022756	Slc7a4	17572018	17576998	3978	-1.50128	0.515625	4.37648e-06	4.42062e-05	168	194	133	42	64	56
chr1	ENSMUSG00000084353	Gm15452	8791923	8792162	240	1.5122	0.120412	4.42305e-06	4.46488e-05	34	39	58	106	92	166
chr17	ENSMUSG00000040680	Kremen2	23741200	23745829	2116	1.86885	-0.483565	4.48074e-06	4.5147e-05	15	37	19	123	46	83
chr13	ENSMUSG00000035493	Tgfbi	56609603	56639339	2678	-1.68867	1.62741	4.48927e-06	4.52048e-05	214	389	506	70	124	128
chr6	ENSMUSG00000076577	Igkv8-30	70117061	70117617	365	-4.07912	0.0555349	4.72636e-06	4.7445e-05	68	287	103	25	0	1
chr6	ENSMUSG00000076564	Igkv12-46	69764523	69764992	347	-4.45203	0.769629	4.76728e-06	4.77965e-05	381	141	237	34	0	0
chrX	ENSMUSG00000046269	Usp27x	7371276	7375830	4277	-1.54202	0.462045	4.78219e-06	4.79164e-05	201	133	144	36	42	81
chr12	ENSMUSG00000043153	Ispd	36381519	36689444	2690	-1.81037	-1.25566	4.86615e-06	4.86975e-05	45	49	51	21	5	14
chr14	ENSMUSG00000022180	Slc7a8	54722216	54781886	4033	-1.89129	0.453744	4.90329e-06	4.9039e-05	188	123	190	17	45	67
chr16	ENSMUSG00000022534	Mefv	3707215	3718124	3281	-1.9928	-0.700197	5.184e-06	5.14518e-05	53	94	77	17	25	9
chrX	ENSMUSG00000079450	3110007F17Rik	123103495	123188795	5824	-1.61462	0.586544	5.26239e-06	5.21163e-05	254	139	136	77	34	56
chr2	ENSMUSG00000026712	Mrc1	14229392	14332057	6371	-1.70376	0.0874789	5.36352e-06	5.3053e-05	87	114	174	29	25	59
chr10	ENSMUSG00000056758	Hmga2	120361275	120476469	6772	-1.71644	-0.731008	5.9819e-06	5.85627e-05	58	59	92	17	22	21
chr6	ENSMUSG00000009376	Met	17463800	17573980	7679	-1.88301	-1.11393	5.99275e-06	5.85982e-05	40	45	77	18	6	19
chr6	ENSMUSG00000059430	Actg2	83512905	83536265	1562	-1.58049	-0.405994	6.04036e-06	5.90282e-05	72	107	81	24	31	26
chr12	ENSMUSG00000103168	RP23-354D10.5	115262684	115287908	4827	2.00332	-1.20639	6.06471e-06	5.92119e-05	17	10	12	77	40	32
chr2	ENSMUSG00000074622	Mafb	160363703	160367065	3363	-1.66934	1.46088	6.44093e-06	6.24909e-05	453	187	342	85	57	166
chr7	ENSMUSG00000013921	Clip3	30291672	30308367	3991	-1.93947	-1.17589	6.73813e-06	6.51406e-05	36	67	54	6	17	15
chr10	ENSMUSG00000069516	Lyz2	117277334	117282274	1266	-1.51623	2.84302	6.78135e-06	6.54804e-05	451	949	1117	181	266	395
chr1	ENSMUSG00000025936	Gm4956	21285246	21298312	1365	-2.17815	-0.585886	6.86564e-06	6.62154e-05	106	37	104	30	9	14
chr3	ENSMUSG00000002228	Ppm1j	104781056	104786018	1721	1.747	1.79132	7.21806e-06	6.92848e-05	100	144	132	731	176	331
chr12	ENSMUSG00000020646	Mboat2	24831599	24960301	2802	-1.65304	-0.83162	7.53062e-06	7.19869e-05	87	52	54	20	14	25
chr15	ENSMUSG00000091709	Gm17189	74784065	74800640	1630	-1.886	0.946986	7.85588e-06	7.50077e-05	329	270	118	45	80	50
chr1	ENSMUSG00000040265	Dnm3	161982453	162478034	24452	1.58221	-1.04977	8.11399e-06	7.71542e-05	16	24	15	59	45	53
chr12	ENSMUSG00000076612	Ighg2c	113285325	113288932	1326	-4.23045	1.49566	8.24933e-06	7.83952e-05	618	457	194	63	1	2
chr10	ENSMUSG00000003070	Efna2	80179482	80190010	2131	-1.82636	-1.31348	9.72892e-06	9.14383e-05	61	32	46	16	6	16
chr5	ENSMUSG00000087477	Gm13822	114917318	114923277	346	-1.83909	-1.27551	1.01577e-05	9.5158e-05	37	41	65	18	5	16
chr12	ENSMUSG00000020658	Efr3b	3962554	4038915	6547	1.5218	-0.40966	1.01927e-05	9.54103e-05	18	39	33	92	68	87
chr8	ENSMUSG00000054191	Klf1	84901928	84905295	1534	1.83246	-1.34566	1.14334e-05	0.000105743	14	20	5	37	45	49
chr16	ENSMUSG00000072214	Sept5	18621811	18629938	2127	-1.92732	-1.03884	1.15319e-05	0.000106532	65	54	54	4	12	28
chr6	ENSMUSG00000044927	H1fx	87980421	87981637	1217	2.09883	-0.616358	1.17527e-05	0.000108264	10	21	26	35	91	104
chr2	ENSMUSG00000027249	F2	91625320	91636414	4594	1.76493	-0.142458	1.31921e-05	0.000120565	32	31	32	62	66	194
chr3	ENSMUSG00000074579	Lekr1	65666228	65831159	7113	1.68968	-0.067381	1.32915e-05	0.000121347	21	62	23	110	84	133
chr4	ENSMUSG00000050493	Fam167b	129576815	129578549	959	1.67432	-1.41722	1.32927e-05	0.000121347	13	19	8	43	35	44
chr8	ENSMUSG00000086866	4930512H18Rik	61849006	61922834	1493	-1.76114	-1.1281	1.4439e-05	0.000130928	47	77	35	18	13	13
chr18	ENSMUSG00000058567	Gm2531	10145453	10145965	512	1.80169	-1.38944	1.48375e-05	0.000134241	8	11	19	34	45	47
chr9	ENSMUSG00000053110	Yap1	7931999	8004596	9257	-1.71126	-0.454138	1.56608e-05	0.000140747	113	72	71	41	11	24
chr17	ENSMUSG00000024247	Pkdcc	83215292	83225070	2712	-2.1032	-1.64674	1.57545e-05	0.000141511	36	44	33	2	14	8
chr13	ENSMUSG00000025876	Unc5a	54949411	55006018	4168	-1.59735	-0.0277323	1.61551e-05	0.000144789	104	83	152	33	20	58
chr17	ENSMUSG00000000673	Haao	83831356	83846790	1222	1.60117	1.30218	1.6509e-05	0.000147716	83	111	95	486	157	204
chr11	ENSMUSG00000044811	AF251705	114996721	115001880	1275	-1.62887	-1.25361	1.7244e-05	0.000153531	46	46	49	10	16	17
chr19	ENSMUSG00000044424	Gm9493	23619742	23620320	579	2.40127	0.881834	1.79285e-05	0.000158581	26	14	95	165	163	390
chr11	ENSMUSG00000020599	Rgs9	109225355	109298129	6390	-1.6234	-0.780176	1.91654e-05	0.000168968	62	82	56	22	24	14
chr18	ENSMUSG00000024533	Spire1	67488209	67552777	5178	-1.51437	-0.915712	1.98041e-05	0.000173918	60	52	65	25	16	18
chr4	ENSMUSG00000028264	Spaca1	34024874	34050191	1596	-1.6533	0.0337062	2.02844e-05	0.000177675	148	148	66	50	30	28
chr11	ENSMUSG00000019122	Ccl9	83572919	83578636	3045	-1.58876	-1.25501	2.25269e-05	0.000195836	38	50	52	14	9	22
chr19	ENSMUSG00000041362	4930506M07Rik	58973358	59076069	4081	-1.73288	-0.666458	2.36198e-05	0.000203809	60	69	91	13	29	19
chr13	ENSMUSG00000076744	Tcrg-V7	19178042	19178492	350	-1.58127	-0.628262	2.44574e-05	0.000210477	70	96	56	28	24	17
chr3	ENSMUSG00000056071	S100a9	90692632	90695721	522	-1.95584	-0.570157	2.47406e-05	0.000212576	96	64	84	31	21	6
chr4	ENSMUSG00000028544	Slc5a9	111875375	111902918	5184	-1.63556	-0.121227	2.69378e-05	0.000229871	58	129	134	37	32	28
chr11	ENSMUSG00000085051	Gm11542	94677565	94687664	1511	1.67111	-1.09644	2.76038e-05	0.000235183	24	20	7	50	51	52
chr7	ENSMUSG00000054385	Ceacam2	25516042	25540004	3935	-1.74425	-1.23486	2.80407e-05	0.00023853	43	59	44	16	3	24
chr11	ENSMUSG00000097328	Tnfsf12	69686250	69695849	1515	-1.67358	-1.62055	2.90944e-05	0.000246846	31	36	41	9	11	12
chr11	ENSMUSG00000025140	Pycr1	120635712	120643769	3935	1.56523	-0.0355883	2.97803e-05	0.000251612	26	62	28	88	111	122
chr3	ENSMUSG00000028047	Thbs3	89215180	89226837	4823	-1.56656	-0.69557	3.11259e-05	0.000262298	60	54	95	22	22	23
chr12	ENSMUSG00000076619	Ighj3	113429085	113429132	48	-1.56226	1.29304	3.14493e-05	0.000264533	239	225	392	143	38	108
chr5	ENSMUSG00000043036	Ccdc63	122108040	122138957	2923	1.7849	-0.511168	3.16022e-05	0.000265485	15	23	34	49	57	140
chr8	ENSMUSG00000091998	Gm17072	81827663	81829275	1353	-1.99268	-0.971312	3.16236e-05	0.000265527	53	50	80	5	23	14
chr4	ENSMUSG00000097860	Gm26857	3678117	3689548	3347	-1.7851	-0.982568	3.21699e-05	0.000269556	53	49	74	6	16	27
chr6	ENSMUSG00000029816	Gpnmb	49036518	49058182	3798	-1.68403	1.21613	3.32375e-05	0.000277498	173	386	278	37	89	119
chr15	ENSMUSG00000086467	4930571N24Rik	77427979	77461966	872	1.55695	0.0121881	3.44775e-05	0.00028623	18	47	54	132	89	115
chr10	ENSMUSG00000062593	Lilrb4	51480640	51496613	1491	1.5835	1.99455	3.5377e-05	0.000293397	102	174	195	773	196	425
chr15	ENSMUSG00000044678	Ly6k	74796874	74799986	829	-1.74574	1.83392	3.67009e-05	0.000303756	624	483	201	83	166	100
chr3	ENSMUSG00000090017	Gm16213	152920240	152921399	639	-1.79996	-1.05155	3.75634e-05	0.000310404	63	67	39	10	23	11
chr17	ENSMUSG00000036492	Rnf39	36942918	36947986	1795	2.34356	0.231316	3.91875e-05	0.000321873	38	10	40	112	46	310
chrX	ENSMUSG00000033965	Slc16a2	103697414	103821965	4244	-1.79059	-1.03548	3.95323e-05	0.000324377	38	88	45	9	18	19
chr11	ENSMUSG00000035441	Myo1d	80482126	80780025	6465	-1.69959	-1.02912	4.04897e-05	0.000331861	64	44	60	7	14	29
chr11	ENSMUSG00000069917	Hba-a2	32296489	32297298	667	1.5918	-0.525614	4.30833e-05	0.00035188	36	31	13	106	51	75
chr2	ENSMUSG00000027233	Patl2	122120108	122186189	2434	1.53535	-1.13248	4.76245e-05	0.000384916	13	27	13	44	39	65
chr2	ENSMUSG00000074673	Ttll9	152962485	153008482	3491	-1.60738	-0.444818	4.84619e-05	0.000391119	47	118	89	23	17	41
chr16	ENSMUSG00000022656	Pvrl3	46387706	46498525	12747	-1.63661	-1.09014	4.94975e-05	0.000397696	67	37	55	12	19	17
chr3	ENSMUSG00000014599	Csf1	107741048	107760469	5262	-1.83256	-0.609338	5.1477e-05	0.000412579	44	70	118	34	12	17
chr6	ENSMUSG00000001930	Vwf	125546774	125686679	16064	1.85774	-1.05223	5.24101e-05	0.000419229	9	16	22	92	34	39
chr17	ENSMUSG00000024164	C3	57203970	57228136	5143	-1.62786	1.00391	5.48921e-05	0.000435646	108	279	323	51	73	94
chr11	ENSMUSG00000046207	Pik3r6	68503019	68552698	3622	-1.6017	-0.848237	5.611e-05	0.000443359	36	76	77	27	12	21
chr13	ENSMUSG00000021411	Pxdc1	34627840	34652681	2103	1.64112	-0.503022	6.04442e-05	0.000473455	29	17	32	56	49	138
chr17	ENSMUSG00000004730	Emr1	57358686	57483529	3245	-1.5742	0.167141	6.51335e-05	0.000503996	90	130	169	22	35	70
chr14	ENSMUSG00000021846	Peli2	48120869	48260883	5849	-1.59493	-0.350354	6.57701e-05	0.000507817	77	68	124	20	18	50
chr14	ENSMUSG00000021782	Dlg5	24133953	24245920	8491	1.54517	-0.4014	7.02205e-05	0.000538335	44	25	20	63	58	134
chr7	ENSMUSG00000038194	Lhb	45418353	45421854	2501	1.56692	-1.55858	7.219e-05	0.000551869	14	12	12	31	37	39
chr2	ENSMUSG00000089762	Ier5l	30471537	30474219	2683	-1.66884	-1.02778	8.43695e-05	0.000635396	37	53	77	13	8	31
chr17	ENSMUSG00000024053	Emilin2	71252176	71310965	3910	-1.69985	0.0651667	8.64761e-05	0.000649451	93	92	183	17	33	60
chr2	ENSMUSG00000036641	Ccdc148	58821697	59160683	9274	-1.54469	-1.17708	9.24547e-05	0.000689563	41	73	34	17	13	18
chr16	ENSMUSG00000071671	Gm10343	10801369	10801716	348	1.58412	-0.79469	0.000103394	0.000760319	8	29	29	56	58	75
chr5	ENSMUSG00000005057	Sh2b2	136218149	136244903	2848	-1.58494	-0.341165	0.000103911	0.000763429	81	63	126	35	11	44
chr3	ENSMUSG00000040809	Chil3	106147554	106167564	1632	-1.979	-1.35052	0.000106381	0.000778402	37	33	68	4	18	10
chr12	ENSMUSG00000066363	Serpina3f	104214544	104221129	2290	1.9089	1.23216	0.00011309	0.000820094	42	77	112	528	87	254
chr2	ENSMUSG00000017652	Cd40	165055627	165072948	3406	-1.50986	-0.382954	0.000114981	0.000832316	54	75	130	34	21	33
chr4	ENSMUSG00000028601	Echdc2	108165437	108179308	2287	1.62139	-0.984684	0.000118273	0.000853862	28	18	11	60	63	39
chr6	ENSMUSG00000079293	Clec7a	129461591	129472777	2287	-1.73958	0.565908	0.000123973	0.000891834	90	198	243	23	62	63
chr7	ENSMUSG00000015709	Arnt2	84246281	84409959	5988	-1.97255	-0.543582	0.000144069	0.00101798	46	97	106	6	13	44
chr7	ENSMUSG00000001249	Hpn	31098725	31115290	4101	1.79538	-0.0108964	0.000144489	0.00101998	12	39	51	119	51	188
chr10	ENSMUSG00000050473	Slc35d3	19847917	19851459	2629	-1.74851	-0.596497	0.000151895	0.00106807	66	38	126	22	12	34
chr7	ENSMUSG00000063903	Klk1	44225437	44229617	876	-1.84896	-0.663688	0.000163361	0.0011398	53	71	100	41	9	10
chr13	ENSMUSG00000050919	Zfp366	99184823	99247037	2763	-1.57764	-0.623588	0.000173781	0.0012068	41	76	104	31	21	18
chr11	ENSMUSG00000086199	Bcas3os1	85702200	85719744	3618	1.59972	-0.739897	0.000174111	0.00120753	29	21	19	63	86	41
chr3	ENSMUSG00000015947	Fcgr1	96282909	96293969	2589	-1.71121	-1.67915	0.000179762	0.00124513	37	31	36	2	12	16
chr11	ENSMUSG00000069919	Hba-a1	32283511	32284465	812	1.61788	-0.675535	0.000191968	0.00131842	30	32	9	105	44	60
chr10	ENSMUSG00000057337	Chst3	60181532	60219260	6497	-1.65419	-0.245558	0.000193711	0.00132926	64	82	147	14	31	44
chr1	ENSMUSG00000079554	Aox2	58278326	58380259	5771	1.54498	-1.28494	0.000206568	0.00140855	8	17	22	32	44	55
chr7	ENSMUSG00000074093	Svip	51997165	52006018	3059	-1.59139	-1.07307	0.000216814	0.00146732	61	66	34	20	20	9
chr9	ENSMUSG00000032091	Tmprss4	45172726	45204092	2589	1.8156	-0.307531	0.000220713	0.00148997	6	36	40	98	52	137
chr8	ENSMUSG00000031639	Tlr3	45395665	45410608	4396	-1.6311	-1.43567	0.000232346	0.00156265	36	34	53	17	14	6
chr6	ENSMUSG00000015766	Eps8	137477245	137654876	5731	-1.71762	-0.695659	0.000235885	0.00158514	52	87	77	9	33	17
chr4	ENSMUSG00000042500	Ago4	126489541	126533472	6947	-1.60083	-1.23262	0.000238077	0.00159854	46	31	65	20	15	9
chr2	ENSMUSG00000026919	Lcn4	26667674	26671282	774	1.76285	-0.438443	0.000243001	0.00162824	8	32	37	133	45	78
chr2	ENSMUSG00000027398	Il1b	129364570	129371139	1907	-1.65287	-1.12708	0.000256384	0.00170733	40	45	70	5	17	25
chr16	ENSMUSG00000046546	Fam43a	30599723	30602797	3075	-1.56245	1.74012	0.000263968	0.00175136	295	224	645	86	77	235
chr17	ENSMUSG00000091491	Vmn2r97	18914322	18948071	2586	-2.04498	0.853874	0.000286778	0.0018865	337	134	210	29	92	21
chr6	ENSMUSG00000095794	Igkv6-17	70371469	70371993	347	-3.84956	-0.335047	0.000308963	0.00200801	48	37	249	23	0	0
chr3	ENSMUSG00000056054	S100a8	90669071	90670034	392	-1.96219	-1.12494	0.000340003	0.00218264	57	34	72	8	24	5
chr1	ENSMUSG00000090124	Ugt1a7c	88095062	88220002	4219	-1.76885	-1.42172	0.000368751	0.00234768	34	31	62	10	18	6
chr13	ENSMUSG00000075031	Hist1h2bb	23746790	23747241	452	1.93521	-1.50462	0.000376943	0.00239289	6	2	24	36	37	46
chr9	ENSMUSG00000043953	Ccrl2	111054835	111057270	2110	-2.13639	-0.146871	0.000441526	0.00274318	101	59	175	11	6	63
chr11	ENSMUSG00000018930	Ccl4	83662584	83664683	660	1.67754	1.78657	0.000546126	0.00331435	139	81	164	290	116	882
chr13	ENSMUSG00000021589	Rhobtb3	75869537	75943925	5684	-2.1983	-0.29738	0.000588314	0.00353076	95	127	87	23	34	1
chr13	ENSMUSG00000021322	Aoah	20794119	21024252	2915	-1.58837	-1.08981	0.000602387	0.00360588	52	61	45	14	3	36
chr2	ENSMUSG00000027654	Fam83d	158768093	158786637	3991	1.56075	3.6469	0.000682824	0.00402938	461	244	783	708	760	3052
chr11	ENSMUSG00000056008	Gm11541	94694498	94704499	1681	1.66161	-1.54886	0.000696615	0.00410181	6	26	5	38	38	33
chr12	ENSMUSG00000086037	Gm16085	107129681	107132576	453	1.60095	-0.487512	0.000757944	0.0043912	41	31	11	94	91	44
chr17	ENSMUSG00000092609	Gm20481	34969912	34972136	564	-2.84288	0.755349	0.000763046	0.00441445	41	105	533	68	4	25
chr8	ENSMUSG00000090584	Gm17169	81790558	81790908	351	-1.58408	-1.22607	0.00088963	0.00505485	36	50	57	24	16	4
chr12	ENSMUSG00000007682	Dio2	90724554	90738438	5813	-1.61329	-0.742496	0.000906624	0.00513163	46	83	75	18	4	46
chr1	ENSMUSG00000067006	Serpinb5	106861173	106883348	2750	1.71214	-0.301368	0.00102201	0.00568358	12	57	21	50	123	93
chr17	ENSMUSG00000091971	Hspa1a	34969190	34972156	2967	-2.59469	2.58062	0.00113937	0.0062295	121	433	1829	272	23	110
chrX	ENSMUSG00000083307	AA414768	12936872	12938128	1257	-1.59553	0.611911	0.00122314	0.0066117	123	178	233	22	29	129
chr17	ENSMUSG00000090877	Hspa1b	34956436	34959238	2803	-2.59977	3.21949	0.0015794	0.00821188	128	785	2811	416	36	179
chr4	ENSMUSG00000006445	Epha2	141301240	141329384	4674	2.76126	2.3832	0.00188793	0.0095732	133	142	48	1163	762	16
chr6	ENSMUSG00000099869	1700030F04Rik	117646693	117751769	802	1.74028	-0.454045	0.00237214	0.0115697	58	6	13	88	54	111
chr9	ENSMUSG00000032092	Mpzl2	45042425	45054015	3107	1.98041	2.18944	0.00307914	0.0144489	144	141	149	152	98	1591
chr5	ENSMUSG00000044017	Gpr133	129096750	129204599	8321	-1.56685	-0.677094	0.00319967	0.0148853	35	112	66	16	6	51
chr1	ENSMUSG00000026193	Fn1	71585520	71653200	11685	-1.56574	0.245236	0.0032148	0.0149386	39	153	218	23	43	67
chr2	ENSMUSG00000081219	Bambi-ps1	122466935	122467526	592	1.66476	2.36778	0.00498273	0.0215892	168	216	201	149	196	1608
chr12	ENSMUSG00000093894	Ighv1-53	115158403	115158835	351	-3.19597	0.830659	0.00520153	0.0223758	301	109	333	81	0	0
chr11	ENSMUSG00000059278	Naa38	69395487	69396680	890	1.54959	4.28906	0.00629048	0.0262865	885	875	616	732	565	6058
chr12	ENSMUSG00000095612	Ighv5-4	113597446	113597977	425	-2.88332	0.182675	0.0107593	0.040885	232	46	181	62	0	0
chrX	ENSMUSG00000073125	Xlr3b	73192207	73202930	3780	-1.84706	2.3473	0.0134222	0.0490948	560	208	1090	13	256	201
chr3	ENSMUSG00000027630	Tbl1xr1	22076652	22216594	8362	1.49824	7.97273	4.79306e-23	4.02865e-21	9995	11061	10274	29245	21963	33958
chr6	ENSMUSG00000004263	Atn1	124739189	124756524	5085	-1.46189	6.79462	6.40083e-23	5.25155e-21	12495	14077	12304	4908	3431	5231
chr15	ENSMUSG00000053137	Mapk11	89142486	89149606	2440	-1.46454	6.618	1.20874e-22	9.6592e-21	11199	12456	10762	4636	2933	4429
chr9	ENSMUSG00000032231	Anxa2	69453620	69491795	3731	-1.42295	6.21126	3.15307e-20	2.05418e-18	7843	9474	8433	3580	2208	3475
chr3	ENSMUSG00000034317	Trim59	69035288	69044755	3352	1.31651	6.18553	1.36277e-19	8.3738e-18	3317	3295	3323	7508	6591	9619
chr8	ENSMUSG00000031608	Galnt7	57523828	57653032	5253	-1.24363	5.68367	1.46266e-19	8.92005e-18	5608	5881	5732	2509	1768	2728
chr17	ENSMUSG00000001524	Gtf2h4	35667730	35673739	3313	1.42733	5.63337	1.64195e-19	9.90172e-18	2374	2036	2002	5776	3816	7205
chr7	ENSMUSG00000030924	2610020H08Rik	119794006	119848943	4782	-1.42431	4.94594	1.65491e-19	9.94294e-18	3565	3664	3471	1510	987	1319
chr19	ENSMUSG00000024660	Incenp	9872297	9899533	3217	1.38112	6.42198	1.78843e-19	1.06662e-17	3523	3772	4031	8660	7719	12016
chr8	ENSMUSG00000031539	Ap3m2	22787354	22805654	3467	1.26443	5.75591	2.97889e-19	1.73203e-17	2487	2646	2442	6426	4525	6507
chr7	ENSMUSG00000030745	Il21r	125603429	125633570	2607	1.40875	8.15633	3.80028e-19	2.17071e-17	13575	12348	11319	34826	24190	36020
chr15	ENSMUSG00000064373	Sepp1	3268547	3280508	2845	-1.44472	6.28169	5.66624e-19	3.15869e-17	8560	10560	8078	2790	2804	3912
chr1	ENSMUSG00000041439	Mfsd6	52656286	52727462	8231	-1.45738	4.69643	5.85971e-19	3.24424e-17	2654	3346	3058	1148	884	1107
chr18	ENSMUSG00000003779	Kif20a	34624624	34633265	3796	1.41704	5.53003	7.04579e-19	3.86138e-17	1925	1905	2159	4483	4280	6625
chr15	ENSMUSG00000022186	Oxct1	4026383	4155344	3701	-1.29254	5.74953	8.06735e-19	4.40635e-17	5881	6827	5537	2336	2060	2681
chr1	ENSMUSG00000055322	Tns1	73910231	74124449	16010	-1.25053	5.72659	2.93653e-18	1.51708e-16	6000	5658	6087	2388	1958	2807
chr4	ENSMUSG00000028381	Ugcg	59189257	59222833	5212	1.43665	8.61005	4.53436e-18	2.30584e-16	16748	19205	14459	40543	36400	53402
chr4	ENSMUSG00000035212	Leprot	101647718	101659364	1898	-1.49028	4.45464	5.19914e-18	2.62743e-16	2343	2932	2440	825	670	1156
chr3	ENSMUSG00000028078	Dclk2	86786151	86920852	10553	-1.41106	5.97154	7.14559e-18	3.5557e-16	7480	6993	7243	2999	2274	2456
chr2	ENSMUSG00000034906	Ncaph	127103809	127133954	4307	1.39367	5.16371	7.57015e-18	3.75544e-16	1462	1500	1737	3596	3244	5054
chr9	ENSMUSG00000037949	Ano10	122175879	122294374	2599	-1.47948	3.80992	8.67166e-18	4.26278e-16	1589	1787	1542	552	470	663
chrX	ENSMUSG00000073008	Gpr174	107255878	107296769	5402	-1.45694	6.66903	1.38896e-17	6.72587e-16	10255	13277	12052	3537	3756	5027
chr6	ENSMUSG00000036402	Gng12	66896397	67021350	4694	-1.49871	3.80118	2.8586e-17	1.35095e-15	1613	1694	1593	506	491	654
chr8	ENSMUSG00000071176	Arhgef10	14911663	15001085	9210	1.29839	5.30955	2.92891e-17	1.37718e-15	1601	2091	1780	4139	3501	5260
chr6	ENSMUSG00000038388	Mpp6	50110241	50198598	2843	-1.48934	3.83236	4.19417e-17	1.9384e-15	1494	1839	1668	584	490	620
chr3	ENSMUSG00000028173	Wls	159839737	159935833	3304	-1.18842	5.65131	4.44823e-17	2.04417e-15	5892	5704	5067	2489	1978	2486
chr8	ENSMUSG00000025809	Itgb1	128685654	128733200	4081	-1.29466	7.04289	7.96927e-17	3.5811e-15	15160	16027	13544	6653	4695	6029
chr8	ENSMUSG00000031749	St3gal2	110919922	110972480	5041	-1.32989	5.97034	9.5116e-17	4.26235e-15	7352	6738	7262	2475	2105	3647
chr11	ENSMUSG00000085853	Gm12167	46342287	46345020	578	1.22575	5.73298	1.02083e-16	4.56194e-15	2447	2700	2452	5399	4393	7365
chr5	ENSMUSG00000063646	Jakmip1	37028335	37148001	6233	1.26291	8.61543	1.83512e-16	8.04575e-15	19007	18483	17529	42717	34373	49399
chr3	ENSMUSG00000028150	Rorc	94372831	94397839	2098	1.48814	7.57409	1.93998e-16	8.43709e-15	9609	6560	7661	24355	16802	22999
chr1	ENSMUSG00000016528	Mapkapk2	131053700	131097826	3041	-1.19563	5.55641	2.11121e-16	9.15723e-15	4690	5440	5473	2320	1635	2622
chr1	ENSMUSG00000026447	Pik3c2b	133045667	133108687	9237	-1.23505	5.54084	2.35908e-16	1.01241e-14	5858	4610	5080	2228	1695	2417
chr17	ENSMUSG00000059811	Atl2	79848392	79896123	3616	1.35999	7.77691	2.96617e-16	1.25961e-14	11319	9327	8686	23837	18536	30261
chr8	ENSMUSG00000079003	Samd1	83997672	84000386	2071	-1.2703	5.23942	3.112e-16	1.31809e-14	4819	3892	4005	1863	1310	1891
chr5	ENSMUSG00000029486	Mrpl1	96209493	96266727	4295	1.2632	4.61289	3.36636e-16	1.42211e-14	1113	1274	1048	2696	2208	2951
chr5	ENSMUSG00000061331	Gm17132	127877333	127878490	1158	1.25089	5.73684	4.29607e-16	1.79616e-14	2570	2433	2512	6104	5138	5668
chr2	ENSMUSG00000042272	Sestd1	77180340	77280592	9857	-1.37287	4.71179	4.58346e-16	1.90648e-14	2743	3208	3054	1236	980	1072
chr6	ENSMUSG00000056737	Capg	72544391	72562983	2529	-1.42759	4.73811	5.41264e-16	2.23989e-14	2777	3730	2790	1091	776	1487
chr8	ENSMUSG00000039530	Tusc3	39005867	39165112	1511	-1.18069	4.87892	6.55189e-16	2.68396e-14	3259	3370	3103	1369	1082	1677
chr12	ENSMUSG00000044456	Rin3	102283048	102390855	6835	-1.21359	6.6903	7.78728e-16	3.174e-14	11050	11355	11958	4838	3550	5955
chr19	ENSMUSG00000041180	Hectd2	36554639	36621135	9066	-1.45541	4.53743	8.92451e-16	3.61031e-14	2219	3141	2753	1067	801	938
chrX	ENSMUSG00000035967	Ddx26b	56454857	56507843	7173	-1.19928	6.13272	9.03176e-16	3.64095e-14	7763	8200	7356	3702	2614	3371
chr10	ENSMUSG00000009647	Mcu	59446984	59616692	6936	-1.1401	5.54869	9.04513e-16	3.64095e-14	5193	5062	5083	2167	1732	2816
chrX	ENSMUSG00000033460	Armcx1	134717963	134721917	3227	-1.36846	3.87202	1.64129e-15	6.47811e-14	1766	1761	1502	663	524	666
chr5	ENSMUSG00000033467	Crlf2	109554711	109558993	1325	-1.35835	3.96378	1.70216e-15	6.6858e-14	1694	1872	1778	686	491	839
chr3	ENSMUSG00000036853	Mcoln3	146117459	146141806	3458	-1.45112	3.61361	2.16e-15	8.42296e-14	1538	1469	1261	518	447	511
chr6	ENSMUSG00000023274	Cd4	124864692	124888221	4032	-1.23969	8.91535	2.7162e-15	1.05665e-13	51244	57571	53012	22241	18565	24493
chr2	ENSMUSG00000026727	Rsu1	13076821	13271415	9299	-1.21122	5.02294	4.14854e-15	1.59852e-13	3248	4068	3516	1417	1253	1802
chr2	ENSMUSG00000015846	Rxra	27676440	27762957	5462	-1.37092	3.88939	4.65119e-15	1.78373e-13	1494	1815	1776	669	481	743
chr6	ENSMUSG00000038252	Ncapd2	125168007	125191701	6267	1.31568	8.03782	4.89335e-15	1.86776e-13	11472	11389	12979	26447	22184	37790
chr8	ENSMUSG00000040010	Slc7a5	121881150	121907694	3708	1.33268	6.12114	6.31427e-15	2.38765e-13	2516	3578	3340	6971	6627	9052
chr13	ENSMUSG00000021451	Sema4d	51701246	51793747	6449	1.19558	8.83069	9.32888e-15	3.47892e-13	21735	23298	21004	51399	39349	53776
chr18	ENSMUSG00000024544	Ldlrad4	67933257	68255549	2493	1.11259	5.36245	9.9275e-15	3.6768e-13	2000	2091	2106	4587	3617	4561
chr16	ENSMUSG00000038127	Ccdc50	27388869	27452218	8639	-1.33692	5.24202	1.08577e-14	4.01216e-13	4114	4963	3873	1783	1524	1497
chr4	ENSMUSG00000041025	Iffo2	139530548	139620382	6216	-1.16925	4.89602	1.11322e-14	4.10426e-13	3286	3253	3274	1567	1144	1452
chr5	ENSMUSG00000039474	Wfs1	36966104	36988982	3564	1.2735	4.3862	1.33343e-14	4.86087e-13	913	1111	897	2266	1989	2434
chr6	ENSMUSG00000033769	Exoc6b	84618487	85069513	11187	-1.14784	4.8254	1.48808e-14	5.40038e-13	3239	3240	2838	1403	1044	1593
chr6	ENSMUSG00000001761	Smo	29735694	29761365	3779	-1.09962	6.41027	1.55182e-14	5.61911e-13	9287	9529	8840	4053	3627	4579
chr6	ENSMUSG00000029802	Abcg2	58584523	58692869	4987	-1.36118	4.13348	1.57437e-14	5.68807e-13	1821	2327	1878	799	669	746
chr7	ENSMUSG00000030605	Mfge8	79133769	79149060	2125	-1.22036	4.42548	1.6207e-14	5.82948e-13	2373	2539	2254	1001	857	1062
chr3	ENSMUSG00000027863	Cd2	101275899	101287939	1741	-1.20764	7.96732	1.9726e-14	7.03287e-13	27514	31488	24488	10991	9429	14188
chr19	ENSMUSG00000024795	Kif20b	34922358	34975731	5563	1.19466	5.4393	2.14832e-14	7.64257e-13	2062	1872	2335	4383	3847	5550
chr7	ENSMUSG00000030447	Cyfip1	55841745	55930700	8925	-1.33107	3.74311	2.18656e-14	7.76156e-13	1453	1608	1499	580	506	637
chr1	ENSMUSG00000070643	Sox13	133382303	133424377	4312	1.45948	6.79758	2.1974e-14	7.78301e-13	3830	4477	5782	10906	10565	15801
chr7	ENSMUSG00000030826	Bcat2	45570153	45589710	3899	1.16911	7.65412	2.44892e-14	8.61745e-13	9172	10782	9637	21480	16520	26050
chr14	ENSMUSG00000033083	Tbc1d4	101442360	101609191	7676	-1.38894	5.0439	2.54818e-14	8.94729e-13	2912	4675	3811	1274	1192	1684
chr19	ENSMUSG00000024696	Lpxn	12798606	12833807	1675	1.124	6.70086	2.96669e-14	1.03053e-12	5113	5823	4697	11841	8320	12553
chr8	ENSMUSG00000031875	Cmtm3	104340594	104347672	1616	-1.47145	3.22303	2.99013e-14	1.03645e-12	1149	1160	958	406	322	390
chr10	ENSMUSG00000019866	Aim1	43950307	44004846	7416	-1.42175	6.16746	3.16879e-14	1.0937e-12	6686	9090	9158	2661	2148	4273
chr4	ENSMUSG00000028211	Trp53inp1	11156431	11174379	6475	1.28124	9.91021	5.02285e-14	1.69399e-12	51564	41906	40292	112161	84826	113631
chr4	ENSMUSG00000039911	Spsb1	149896283	149955043	4396	1.11488	6.76101	5.1224e-14	1.72397e-12	5289	5488	5548	11793	8485	13896
chr7	ENSMUSG00000018909	Arrb1	99535466	99606771	11175	-1.08795	6.00769	6.45446e-14	2.16779e-12	7222	6749	6872	3075	2666	3624
chr11	ENSMUSG00000038560	Sp6	97013394	97024734	3841	-1.4963	3.06296	7.07574e-14	2.36665e-12	834	1063	1034	343	262	393
chr4	ENSMUSG00000041235	Chd7	8690406	8867659	13786	1.30207	6.74592	7.89547e-14	2.6354e-12	3910	5582	5276	11486	8615	15195
chr3	ENSMUSG00000104329	RP23-464I9.2	155771325	155775828	4504	1.43557	4.32214	8.04977e-14	2.67589e-12	1032	841	703	2466	1989	2112
chr5	ENSMUSG00000045348	Nyap1	137730883	137741607	4260	1.17071	5.21809	8.30982e-14	2.75669e-12	1984	1705	1763	4089	3504	4033
chr11	ENSMUSG00000039741	Bahcc1	120232947	120292296	11118	1.18016	4.924	8.33627e-14	2.75982e-12	1536	1319	1564	3045	2669	3903
chr11	ENSMUSG00000020387	Jade2	51813455	51857653	10760	-1.13641	6.93089	9.31443e-14	3.07736e-12	13870	12223	13815	6225	4526	6728
chr13	ENSMUSG00000021371	Mcur1	43538412	43560191	4350	-1.21288	5.38859	9.83315e-14	3.23556e-12	3890	5608	4481	1787	1627	2343
chr19	ENSMUSG00000025207	Sema4g	44989101	45003397	4872	1.03874	6.43686	1.03291e-13	3.38502e-12	4626	4366	4519	9503	6984	10182
chr5	ENSMUSG00000032867	Fbxw8	118064981	118155458	4978	-1.35205	3.73603	1.14215e-13	3.73548e-12	1308	1730	1522	557	479	670
chr11	ENSMUSG00000020297	Nsg2	32000463	32059202	4157	-1.23831	7.29015	1.17151e-13	3.81612e-12	15154	19837	17477	7151	5163	9245
chr7	ENSMUSG00000038371	Sbf2	110308013	110614922	12127	-1.48895	3.12774	1.55272e-13	5.00761e-12	1034	926	1095	397	283	361
chr10	ENSMUSG00000020009	Ifngr1	19591949	19610229	2847	1.18337	7.60967	1.79588e-13	5.75748e-12	10052	9315	9100	19934	15397	27366
chr18	ENSMUSG00000024425	Ndfip1	38418975	38464399	930	-1.14058	5.99761	1.89577e-13	6.06572e-12	6107	8025	6851	3374	2465	3237
chr1	ENSMUSG00000097993	Ptprv	135108497	135132594	6987	1.07964	5.11201	2.00243e-13	6.36955e-12	1685	1901	1712	3955	2652	4188
chr10	ENSMUSG00000019960	Dusp6	99263231	99267488	2796	-1.31689	6.10283	2.15141e-13	6.81643e-12	8683	7251	7428	2662	2130	4376
chr2	ENSMUSG00000027331	Knstrn	118814003	118853957	5158	1.38788	4.32606	2.27097e-13	7.16724e-12	794	783	1054	2008	1843	2781
chr2	ENSMUSG00000026991	Pkp4	59160850	59355208	5707	1.11708	5.64375	2.45895e-13	7.73043e-12	2680	2473	2368	5594	3555	6744
chr11	ENSMUSG00000087067	Gm11532	97020508	97026248	5272	-1.4408	3.1068	3.25509e-13	1.01351e-11	861	1078	1052	375	276	407
chr15	ENSMUSG00000003352	Cacnb3	98632220	98644530	3120	-1.36476	4.21556	4.62076e-13	1.42777e-11	2408	1883	2071	986	593	792
chr6	ENSMUSG00000029772	Ahcyl2	29768011	29912310	11896	-1.04048	5.92403	5.07624e-13	1.55079e-11	6403	6551	6512	3260	2327	3521
chr6	ENSMUSG00000004633	Chn2	54039554	54301810	5745	-1.44214	2.98465	5.13955e-13	1.56718e-11	832	994	924	350	234	394
chr10	ENSMUSG00000019773	Fbxo5	5799160	5805600	2003	1.12592	4.61529	6.08964e-13	1.83959e-11	1168	1312	1192	2407	2141	3123
chr6	ENSMUSG00000053977	Cd8a	71373427	71379171	3130	1.40719	9.61822	6.43447e-13	1.94015e-11	44264	28716	29571	92046	72958	94400
chr15	ENSMUSG00000072235	Tuba1a	98949841	98953551	1647	-1.29966	5.8243	6.7694e-13	2.02607e-11	7487	6820	4958	2251	1884	3434
chr4	ENSMUSG00000035275	Raver2	101068983	101152370	6342	-1.48846	4.25565	7.69741e-13	2.29114e-11	2807	1808	2078	648	642	1005
chr2	ENSMUSG00000038400	Pmepa1	173224458	173276533	4913	1.13381	4.50695	8.15289e-13	2.41343e-11	1032	1201	1158	2541	1845	2769
chr4	ENSMUSG00000028557	Rnf11	109451098	109484728	4263	-1.31862	3.90354	9.14918e-13	2.70342e-11	1756	1861	1478	790	510	647
chr1	ENSMUSG00000026617	Bpnt1	185332149	185357777	2263	1.17241	4.16591	9.78453e-13	2.8859e-11	931	931	770	2049	1545	2065
chr7	ENSMUSG00000031015	Swap70	110221703	110283503	4032	-1.08481	5.15368	1.02744e-12	3.02488e-11	3357	4476	3715	1771	1414	2021
chr1	ENSMUSG00000104003	RP23-47K10.3	181806001	181815774	2128	0.98953	5.50234	1.07099e-12	3.13893e-11	2599	2409	2232	4812	3711	5240
chr5	ENSMUSG00000018001	Cyth3	143622447	143710250	4682	-1.24149	4.05421	1.17237e-12	3.40828e-11	1754	2061	1750	839	647	743
chr1	ENSMUSG00000004552	Ctse	131638306	131675505	3170	-1.44286	4.08611	1.39158e-12	3.99727e-11	1429	2397	2092	665	552	876
chr5	ENSMUSG00000029177	Cenpa	30666777	30674827	2503	1.27381	5.56396	1.39222e-12	3.99727e-11	2272	1924	2382	4222	4022	7205
chr9	ENSMUSG00000047193	Dync2h1	6928503	7184446	16161	1.12147	5.24686	1.43119e-12	4.09468e-11	1735	1922	2035	4592	3205	4028
chr19	ENSMUSG00000024862	Klc2	5107746	5118560	4134	-1.12713	4.52774	1.48969e-12	4.24705e-11	2671	2425	2436	1229	877	1196
chr1	ENSMUSG00000026019	Wdr12	60069785	60098645	11955	1.06132	5.97048	1.62734e-12	4.60709e-11	3374	3267	3046	6455	5844	6822
chr17	ENSMUSG00000024242	Map4k3	80580512	80728093	4231	-1.11899	4.28734	1.71335e-12	4.83373e-11	2117	2162	2087	1011	745	1053
chr3	ENSMUSG00000028076	Cd1d1	86995834	86999441	2570	-0.969505	5.57804	1.75427e-12	4.93203e-11	4880	5517	4696	2521	1935	2944
chr15	ENSMUSG00000038679	Trps1	50654752	50890463	13380	-1.22848	4.519	2.06394e-12	5.77264e-11	2335	2947	2386	1036	986	1053
chr11	ENSMUSG00000020486	Sept4	87568903	87590539	3563	1.27852	5.25077	2.1606e-12	6.03258e-11	1869	1615	1804	4338	2540	5762
chr3	ENSMUSG00000042766	Trim46	89234177	89246309	3792	-1.34012	3.53644	2.86133e-12	7.92091e-11	1521	1264	1173	592	369	542
chr5	ENSMUSG00000056531	Ccdc18	108132914	108232947	4655	1.49507	2.46091	3.58341e-12	9.7862e-11	221	237	227	660	527	650
chr5	ENSMUSG00000085328	Gm17131	127878531	127882376	3846	1.12612	6.80722	4.01902e-12	1.0939e-10	5469	5599	5697	12938	10436	11197
chr13	ENSMUSG00000034987	Hrh2	54192129	54222432	2789	1.13622	4.25344	5.13852e-12	1.38008e-10	878	1002	961	1992	1517	2524
chr11	ENSMUSG00000085651	Gm11695	115462045	115463454	407	1.23026	4.28951	6.08057e-12	1.62503e-10	1016	960	812	2079	1980	2085
chr1	ENSMUSG00000026102	Inpp1	52785427	52817688	6460	-1.04003	5.80323	6.14228e-12	1.63882e-10	5234	6906	5797	3074	2216	3047
chrX	ENSMUSG00000031166	Wdr13	8123301	8132892	5277	-1.04758	5.71236	6.53078e-12	1.73547e-10	5144	6090	5616	3044	2067	2673
chr6	ENSMUSG00000072772	Grcc10	124739183	124741374	1988	-1.10712	5.96741	6.53662e-12	1.73547e-10	6621	8276	5560	3301	2319	3474
chr10	ENSMUSG00000090126	4930519F09Rik	28880921	28923507	1396	1.08386	5.18302	7.31108e-12	1.92846e-10	2108	1740	1701	3454	3271	4498
chr8	ENSMUSG00000103515	AL591003.1	122443656	122445647	1990	1.13206	4.3102	7.42651e-12	1.95256e-10	1005	1088	874	1964	1675	2601
chr5	ENSMUSG00000029438	Bcl7a	123343834	123374082	8580	-1.01667	6.29509	7.43919e-12	1.95273e-10	9407	7860	7777	4017	3239	4600
chr12	ENSMUSG00000021180	Rps6ka5	100549778	100725028	4406	-1.02567	4.84081	7.93721e-12	2.07006e-10	3084	3114	2958	1351	1226	1720
chr6	ENSMUSG00000076469	Trbv13-2	41121396	41121832	340	-1.40629	4.64334	7.9785e-12	2.07748e-10	2976	2976	2696	1381	867	832
chr3	ENSMUSG00000074604	Mgst2	51660360	51682677	3703	-1.14447	5.67395	8.09619e-12	2.10475e-10	4291	6458	6011	2648	1939	2667
chr9	ENSMUSG00000056724	Nbeal2	110624789	110654161	9554	1.10843	9.79103	8.26445e-12	2.14506e-10	47744	43976	42145	100596	76422	98137
chr9	ENSMUSG00000032440	Tgfbr2	116087698	116175363	4785	1.13492	8.34344	1.01999e-11	2.6264e-10	15311	17336	15844	31612	25534	46099
chr3	ENSMUSG00000042613	Pbxip1	89436706	89450952	4674	-1.0061	6.86264	1.04961e-11	2.69838e-10	11354	13272	12427	6285	4507	6970
chr1	ENSMUSG00000026782	Abi2	60409619	60481158	8543	-1.03591	5.39778	1.07948e-11	2.76204e-10	4210	5196	4129	2012	1901	2332
chrX	ENSMUSG00000025246	Tbl1x	77511013	77662983	7052	1.0484	8.53378	1.14675e-11	2.92035e-10	18049	20478	19094	41490	30609	41889
chr7	ENSMUSG00000030654	Arl6ip1	118118891	118129625	2134	1.05628	8.7184	1.18135e-11	2.99904e-10	22672	23291	19372	43974	35143	50910
chr11	ENSMUSG00000054404	Slfn5	82951349	82962941	4427	-1.1709	5.9481	1.29698e-11	3.27211e-10	5485	8174	6757	3115	2544	2911
chr10	ENSMUSG00000036499	Eea1	95940663	96045518	7836	-1.49682	3.00057	1.30302e-11	3.28223e-10	776	1093	942	398	233	324
chr1	ENSMUSG00000043263	Pyhin1	173630917	173647928	3547	-1.13766	6.61512	1.30913e-11	3.29251e-10	9928	12581	9709	5841	3437	4745
chr12	ENSMUSG00000020649	Rrm2	24708241	24714146	2771	1.17077	5.12755	1.44242e-11	3.61095e-10	1393	1711	2007	3453	3029	4593
chr5	ENSMUSG00000063146	Clip2	134489386	134552434	4995	-1.10819	5.29688	1.4652e-11	3.66233e-10	4912	3554	4299	1948	1502	2253
chr16	ENSMUSG00000039680	Mrps6	92058270	92112227	1053	-1.16208	3.83887	1.51147e-11	3.77217e-10	1616	1655	1441	764	513	743
chrX	ENSMUSG00000052676	Zmat1	134971372	135009209	5391	-1.41349	3.03429	1.62967e-11	4.06091e-10	850	1065	918	382	301	321
chr9	ENSMUSG00000040204	2810417H13Rik	65890237	65903266	4813	1.31962	5.13036	1.73715e-11	4.32209e-10	1376	1384	1991	3249	3512	4552
chr8	ENSMUSG00000031642	Sh3rf1	61224171	61396072	5181	-1.30301	3.03429	1.76623e-11	4.38772e-10	952	909	908	379	266	439
chr13	ENSMUSG00000021756	Il6st	112464070	112510086	11099	-1.05458	8.46777	2.44429e-11	5.99868e-10	35806	39765	38380	16321	14773	21426
chr1	ENSMUSG00000045216	Hs6st1	36068400	36106446	5542	1.06543	6.39011	2.60054e-11	6.3533e-10	4765	3751	4385	9563	6206	10429
chr19	ENSMUSG00000071648	Rom1	8927382	8929356	1526	1.46784	2.83779	2.82253e-11	6.88527e-10	283	309	310	1004	527	891
chr8	ENSMUSG00000070056	Mfhas1	35587798	35679449	6666	-0.97359	5.93903	2.96724e-11	7.17706e-10	6653	5994	6695	3217	2624	3587
chr10	ENSMUSG00000020230	Prmt2	76207222	76237865	3177	-1.35573	3.58154	2.96869e-11	7.17706e-10	1582	1255	1255	522	496	482
chr7	ENSMUSG00000010755	Cars	143557230	143600090	4639	0.983478	5.95481	2.97556e-11	7.18296e-10	3238	3465	3232	6529	5532	6554
chr6	ENSMUSG00000030137	Tuba8	121210734	121226854	2225	1.3713	3.14974	3.11518e-11	7.50883e-10	382	344	447	973	722	1254
chr11	ENSMUSG00000009210	2310007L24Rik	106365472	106377558	1724	1.4957	2.4422	3.46639e-11	8.343e-10	231	232	213	563	453	834
chr8	ENSMUSG00000071064	Zfp827	79028437	79193766	8944	-1.20923	4.58191	3.68305e-11	8.81216e-10	3314	2469	2187	1248	858	1195
chr7	ENSMUSG00000037239	Spred3	29158829	29169841	5997	1.44849	2.41267	3.69237e-11	8.82145e-10	233	225	220	567	461	758
chr10	ENSMUSG00000020097	Sgpl1	61098642	61147703	6143	-0.951528	5.95451	3.89448e-11	9.26338e-10	6859	6606	6031	3471	2620	3540
chr11	ENSMUSG00000018401	Mtmr4	87592162	87616302	6240	1.11327	7.8669	4.1253e-11	9.75519e-10	13193	10693	11267	25139	17484	31278
chr8	ENSMUSG00000056608	Chd9	90828835	91054508	11565	-0.968395	6.2367	4.94022e-11	1.14979e-09	7200	8259	8316	4154	3230	4213
chr9	ENSMUSG00000032400	Zwilch	64137144	64173104	4283	1.34906	3.65875	4.95527e-11	1.15164e-09	423	605	664	1330	1125	1690
chr7	ENSMUSG00000064179	Tnnt1	4504570	4516382	2204	1.25167	3.46291	4.98855e-11	1.15771e-09	480	620	457	1109	1024	1393
chr2	ENSMUSG00000032864	Rag2	101624718	101632529	3424	1.44759	3.53771	5.1712e-11	1.19839e-09	564	377	536	1611	953	1321
chr2	ENSMUSG00000027330	Cdc25b	131186949	131198497	3728	1.10643	5.7283	5.34138e-11	1.23606e-09	2640	2397	2954	4752	4617	7207
chr9	ENSMUSG00000041729	Coro2b	62419492	62537044	5919	1.04227	5.60564	5.35305e-11	1.237e-09	2414	2325	2826	4597	3968	6501
chr12	ENSMUSG00000021067	Sav1	69965012	69987002	2524	-1.14305	5.07151	5.69721e-11	1.30907e-09	3899	3906	3241	1899	1389	1427
chr10	ENSMUSG00000037202	Prf1	61297836	61304263	2054	1.18007	3.9781	5.96865e-11	1.36371e-09	845	740	713	1981	1208	1830
chr2	ENSMUSG00000027099	Mtx2	74825803	74878431	3675	-1.12055	4.07712	6.43921e-11	1.46503e-09	1889	2073	1557	872	677	863
chr15	ENSMUSG00000068220	Lgals1	78926725	78930465	800	0.934868	5.55597	6.69016e-11	1.51575e-09	2425	2931	2362	5203	3629	5314
chr11	ENSMUSG00000037992	Rara	98927818	98974942	4365	0.939205	6.67871	6.76701e-11	1.52889e-09	5561	5685	5495	10406	7945	12586
chr17	ENSMUSG00000024457	Trim26	36837134	36859398	6868	0.990817	7.74256	7.1642e-11	1.6119e-09	10828	12362	11026	23497	16703	25150
chr13	ENSMUSG00000003992	Ssbp2	91460283	91703429	7961	-0.953848	5.65865	7.6646e-11	1.71734e-09	4602	6064	5234	2830	2079	2949
chr18	ENSMUSG00000025880	Smad7	75367529	75395935	4521	1.21464	5.33349	7.81743e-11	1.74916e-09	1584	1895	2291	5143	2798	5140
chr14	ENSMUSG00000049532	Sall2	52311172	52328762	5433	-0.951072	6.22904	7.92255e-11	1.77024e-09	8104	8434	7067	3921	3432	4219
chr17	ENSMUSG00000104159	RP23-106N22.5	31532291	31535460	3170	1.31975	2.99757	8.01534e-11	1.78606e-09	346	369	371	925	779	860
chr4	ENSMUSG00000028698	Pik3r3	116221618	116303056	5300	-1.04528	4.36116	8.12539e-11	1.8081e-09	2075	2251	2263	1120	764	1195
chr14	ENSMUSG00000055538	Zcchc24	25711642	25769039	4557	-1.05139	4.54371	9.19918e-11	2.02757e-09	2186	2720	2588	1258	894	1322
chr14	ENSMUSG00000076864	Trdv1	53881532	53882217	417	1.46245	3.04383	9.23358e-11	2.03239e-09	289	456	304	816	748	1208
chr1	ENSMUSG00000026285	Pdcd1	94038305	94052553	1930	-1.02657	4.70518	9.64187e-11	2.11651e-09	2546	2943	2845	1494	996	1440
chr15	ENSMUSG00000036661	Dennd3	73512560	73572242	5703	0.937114	5.27151	1.03946e-10	2.27558e-09	2118	2120	2077	3835	2974	4863
chr3	ENSMUSG00000028028	Alpk1	127670399	127780527	6709	-1.41874	2.49683	1.18261e-10	2.57162e-09	563	750	638	241	199	254
chr10	ENSMUSG00000019916	P4ha1	59323296	59373304	4114	-0.983916	5.00977	1.43991e-10	3.08971e-09	3631	3543	3035	1904	1263	1779
chr1	ENSMUSG00000026565	Pou2f1	165865154	166002678	16597	-1.04403	7.11581	1.5161e-10	3.24461e-09	12359	17075	15143	7390	5707	7514
chr9	ENSMUSG00000023249	Parp3	106470322	106476949	3699	-1.02812	6.3751	1.57008e-10	3.3557e-09	10472	8389	7704	4731	3084	4732
chr12	ENSMUSG00000035133	Arhgap5	52516077	52567852	5197	-1.23638	3.37918	1.62456e-10	3.45849e-09	969	1349	1160	500	381	530
chr8	ENSMUSG00000096188	Cmtm4	104348191	104395807	7734	-1.19739	4.08521	1.6907e-10	3.58517e-09	2122	1819	1687	868	715	728
chr16	ENSMUSG00000022517	Mgrn1	4886100	4938296	3293	-0.91619	5.85596	1.79249e-10	3.78135e-09	5816	6360	5877	2892	2559	3704
chr3	ENSMUSG00000050549	5730508B09Rik	127869688	127896323	1603	-1.20894	3.16179	1.79487e-10	3.78135e-09	1035	1005	930	432	354	435
chr10	ENSMUSG00000049109	Themis	28668360	28883818	9031	1.05761	9.16001	1.88083e-10	3.94198e-09	32524	28456	27542	54323	50659	71014
chr10	ENSMUSG00000019943	Atp2b1	98915152	99026143	7130	-0.901521	6.44533	1.91907e-10	4.01175e-09	9008	9425	8641	5263	3615	5003
chr9	ENSMUSG00000037410	Tbc1d2b	90202027	90270804	8799	-0.939261	6.60107	2.01651e-10	4.21001e-09	10102	9961	10327	5815	4039	5307
chr7	ENSMUSG00000037706	Cd81	143052739	143067934	2270	-1.00691	5.77302	2.07452e-10	4.32555e-09	6769	5989	4685	2766	2301	3215
chr11	ENSMUSG00000016940	Kctd2	115420128	115431274	3009	0.906776	5.94393	2.13671e-10	4.44381e-09	3384	3656	3180	6400	5221	6591
chr8	ENSMUSG00000049717	Lig4	9970020	9977686	4255	1.00479	6.11089	2.6284e-10	5.4385e-09	4097	3648	3224	7183	6420	7159
chr17	ENSMUSG00000005824	Tnfsf14	57189492	57194189	1859	1.11214	4.10662	2.69967e-10	5.57176e-09	898	982	723	1967	1543	1814
chr13	ENSMUSG00000048924	Ccdc125	100669481	100697240	2705	-1.20312	3.5745	2.74472e-10	5.65754e-09	1059	1507	1387	559	436	653
chr2	ENSMUSG00000027165	B230118H07Rik	101560781	101649532	4289	1.35693	3.25755	2.90344e-10	5.9771e-09	462	346	465	1132	709	1347
chr5	ENSMUSG00000029414	Kntc1	123749726	123821593	6961	1.21663	4.34208	3.02203e-10	6.21336e-09	855	831	1206	2079	1817	2564
chr18	ENSMUSG00000024400	Wdr33	31804057	31908987	6413	0.946222	7.59267	3.29764e-10	6.75434e-09	10248	10787	10411	18691	16336	22894
chr4	ENSMUSG00000086767	Gm13070	149904006	149908149	768	1.18478	3.33584	3.36125e-10	6.85864e-09	452	505	510	1131	773	1328
chr15	ENSMUSG00000022307	Oxr1	41447482	41861048	5165	-1.0833	6.04863	3.36963e-10	6.86711e-09	6635	8789	6097	3491	2933	3116
chr1	ENSMUSG00000043019	Edem3	151755371	151822051	6381	0.923455	6.78258	3.58327e-10	7.28049e-09	6417	6146	5571	12087	8710	12129
chr9	ENSMUSG00000032388	Spg21	65460937	65488470	2690	-0.940573	5.25284	3.58594e-10	7.28049e-09	3909	4384	3673	1934	1513	2571
chr11	ENSMUSG00000018507	Trpv2	62574486	62600515	4485	0.916065	6.98139	3.81158e-10	7.72085e-09	7335	6994	6547	13085	9821	14975
chr1	ENSMUSG00000004880	Lbr	181815335	181843046	4761	0.955486	8.38579	3.81235e-10	7.72085e-09	18997	18039	17234	34476	27431	38862
chr11	ENSMUSG00000086924	Gm11766	119938511	119942074	3018	-1.25627	3.51163	3.95245e-10	7.98465e-09	1351	1336	1141	473	514	512
chr7	ENSMUSG00000035901	Dennd5a	109893780	109960470	8677	-1.02608	5.44923	4.12457e-10	8.30134e-09	5347	4088	4508	2570	1758	2214
chr11	ENSMUSG00000020340	Cyfip2	46193850	46312859	7103	0.965718	9.32393	4.72627e-10	9.48881e-09	34276	35179	34030	66665	51886	75298
chr13	ENSMUSG00000048264	Dip2c	9276528	9668928	8223	-1.46103	3.21534	4.77051e-10	9.56579e-09	970	1132	1134	456	350	295
chr16	ENSMUSG00000022895	Ets2	95702075	95721051	4710	1.08118	8.32288	4.92616e-10	9.85354e-09	18112	14334	16463	33441	23644	43739
chr2	ENSMUSG00000074578	1500012F01Rik	167062934	167065862	2929	0.975968	5.74721	4.99125e-10	9.97144e-09	2558	2923	3137	5309	4042	7098
chr2	ENSMUSG00000026875	Traf1	34941750	34961772	5051	1.09564	6.30175	5.10167e-10	1.01545e-08	3144	4892	3979	9168	5685	10025
chr10	ENSMUSG00000020111	Micu1	59702477	59864132	9234	-0.86421	5.56667	5.24526e-10	1.0402e-08	4820	5367	4419	2527	2121	3018
chr10	ENSMUSG00000035370	Adat3	80602880	80615783	4586	0.918289	6.57486	5.4141e-10	1.06587e-08	5635	5466	4649	10662	7677	10049
chr3	ENSMUSG00000039304	Tnfsf10	27317028	27342427	5266	-1.04339	4.94168	5.50175e-10	1.07934e-08	2867	3954	3064	1791	1188	1601
chr3	ENSMUSG00000028101	Pias3	96696384	96706070	3918	-1.28994	3.78397	5.79555e-10	1.13408e-08	1553	1648	1455	742	546	500
chr3	ENSMUSG00000027508	Pag1	9687479	9833679	9580	0.999423	9.11614	5.88383e-10	1.14859e-08	26719	30471	30977	55215	46938	66632
chr5	ENSMUSG00000029455	Aldh2	121566027	121593824	4704	-0.945862	5.68575	6.54646e-10	1.2703e-08	5153	6143	4890	2424	2319	3264
chr7	ENSMUSG00000030680	Pagr1a	127015033	127020327	4405	1.13474	6.99892	7.04616e-10	1.36399e-08	6778	6614	5715	16821	11206	11621
chr2	ENSMUSG00000027447	Cst3	148871722	148875692	1266	-0.918168	5.06175	7.06787e-10	1.36657e-08	3458	3535	3414	1756	1314	2260
chr9	ENSMUSG00000053128	Rnf26	44066327	44113517	4546	0.977907	5.13327	7.84961e-10	1.50718e-08	2100	1936	1606	3230	2924	4502
chrX	ENSMUSG00000031262	Cenpi	134308084	134362639	5681	1.49742	2.40999	7.85089e-10	1.50718e-08	187	205	266	700	479	600
chr19	ENSMUSG00000024900	Cpt1a	3323301	3385732	4300	0.92577	5.24608	7.86827e-10	1.50874e-08	2259	2088	1895	4311	3008	4015
chr19	ENSMUSG00000024769	Cdc42bpg	6306456	6325652	6099	1.04118	4.04215	8.06054e-10	1.54196e-08	803	916	848	1679	1259	2174
chrX	ENSMUSG00000031387	Renbp	73922121	73930850	2494	1.17657	3.14691	8.17015e-10	1.56109e-08	445	456	393	957	827	987
chr14	ENSMUSG00000057606	Colq	31523082	31591343	3803	1.02361	7.64766	8.51155e-10	1.62441e-08	11722	9340	10412	19026	16558	26080
chr9	ENSMUSG00000090608	Gm17200	123678096	123701046	2022	0.975509	6.60733	9.1886e-10	1.75156e-08	4846	6229	4645	8881	8552	11988
chr2	ENSMUSG00000033955	Tnks1bp1	85048022	85073048	6184	-0.879094	5.15292	9.48979e-10	1.80473e-08	3751	3578	3645	2030	1588	2078
chr5	ENSMUSG00000028771	Ptpn12	20986645	21055911	3509	-0.893818	5.49162	1.01971e-09	1.92794e-08	5188	4640	4124	2389	2075	2677
chr4	ENSMUSG00000037242	Clic4	135213969	135272814	6572	0.880112	6.26746	1.07402e-09	2.02827e-08	4303	4683	3963	8112	6457	8073
chr11	ENSMUSG00000049800	Sertad2	20543253	20653021	6352	-0.882103	5.61446	1.07911e-09	2.0355e-08	4928	5173	5034	2477	2029	3430
chr14	ENSMUSG00000022033	Pbk	65805837	65817822	1791	1.4231	3.0689	1.0993e-09	2.06878e-08	275	346	459	945	839	968
chr11	ENSMUSG00000051650	B3gnt2	22834747	22860961	3350	-0.953409	5.69292	1.17774e-09	2.20974e-08	4908	6376	5015	3088	2158	2769
chr8	ENSMUSG00000039396	Neil3	53586867	53639065	5296	1.34706	3.51157	1.17829e-09	2.20974e-08	427	430	666	1268	1066	1378
chr7	ENSMUSG00000005533	Igf1r	67952859	68226780	4489	-1.0818	4.24813	1.24703e-09	2.33594e-08	1990	1772	2359	948	757	1075
chr5	ENSMUSG00000038072	Galnt11	25222882	25265918	2993	-1.03693	4.44349	1.26854e-09	2.37076e-08	2140	2781	2067	1071	954	1202
chr17	ENSMUSG00000063952	Brpf3	28801090	28838546	7194	-0.910551	6.56378	1.27916e-09	2.38786e-08	10590	8790	10002	5350	4074	5551
chr10	ENSMUSG00000046841	Ckap4	84526305	84534036	2954	-1.46082	1.86111	1.29027e-09	2.40584e-08	430	401	428	140	106	198
chr6	ENSMUSG00000037788	Vopp1	57727807	57825154	9661	-1.16676	4.70681	1.29984e-09	2.4209e-08	2459	3396	2770	1319	752	1697
chr15	ENSMUSG00000042351	Grap2	80623505	80650559	3158	0.935359	8.87744	1.3277e-09	2.46712e-08	25117	26752	25157	46628	38474	56061
chr19	ENSMUSG00000024669	Cd5	10718143	10738974	2069	0.987341	10.0641	1.33705e-09	2.48164e-08	59414	61810	50281	109168	82733	135772
[truncated: 14,960 more rows]
