# Supplementary material for: HDAC3 restrains CD8-lineage genes to maintain a bi-potential state in CD4+CD8+ thymocytes for CD4-lineage commitment
Source: eLife. 2019 Jan 18;8:e43821. doi: 10.7554/eLife.43821 (PMC6338460; doi:10.7554/eLife.43821)
Supplement: Figure 3—source data 2. — CD4-lineage and CD8-lineage gene lists corresponding to graphs of Figure 3B–F. Silenced genes and housekeeping gene lists corresponding to graphs of Figure 3—figure supplement 5. [file elife-43821-fig3-data2.xls]

## Sheet: CD4-lineage
Gene_Symbol	Gene_Description
Cd4	CD4 antigen
Zbtb7b	zinc finger and BTB domain containing 7B
St8sia6	ST8 alpha-N-acetyl-neuraminide alpha-28-sialyltransferase 6
Lgmn	legumain
Cd40lg	CD40 ligand
Itgb3	integrin beta 3
Myo10	myosin X
Tnfrsf4	tumor necrosis factor receptor superfamily member 4
H1f0	H1 histone family member 0
Il2ra	interleukin 2 receptor alpha chain
Itm2a	integral membrane protein 2A
Adh1	alcohol dehydrogenase 1 (class I)
Itih5	inter-alpha (globulin) inhibitor H5
Vipr1	vasoactive intestinal peptide receptor 1
Nr4a1	nuclear receptor subfamily 4 group A member 1
Ptgir	prostaglandin I receptor (IP)
Tmem64	transmembrane protein 64
Akr1c18	aldo-keto reductase family 1 member C18
Cd200r1	CD200 receptor 1
Penk	preproenkephalin
Ass1	argininosuccinate synthetase 1
Ass1	argininosuccinate synthetase 1
Aldh2	aldehyde dehydrogenase 2 mitochondrial
Arhgap20	Rho GTPase activating protein 20
Ccr8	chemokine (C-C motif) receptor 8
L1cam	L1 cell adhesion molecule
Ecm1	extracellular matrix protein 1
Lrrc32	leucine rich repeat containing 32
Sytl2	synaptotagmin-like 2
Nrp1	neuropilin 1
Ly6a	lymphocyte antigen 6 complex locus A
Cd28	CD28 antigen
Tcrg-V3	T-cell receptor gamma variable 3
Tcrg-V2	NLR family apoptosis inhibitory protein 3
Zbtb16	zinc finger and BTB domain containing 16
Tbc1d4	TBC1 domain family member 4
Lipo1	expressed sequence AI747699
Ckb	creatine kinase brain
Tmem154	transmembrane protein 154
Trav14n-3
Gm4956	predicted gene 4956
St3gal2	ST3 beta-galactoside alpha-23-sialyltransferase 2
Ifi44	interferon-induced protein 44
Ifi30	interferon gamma inducible protein 30
Plxnd1	plexin D1
Gata3	GATA binding protein 3
Fam55c	family with sequence similarity 55 member C
Swap70	SWA-70 protein
Rcan3	regulator of calcineurin 3
Foxp3	forkhead box P3
Cd81	CD81 antigen
Gm3002	predicted gene 544988
Il17rb	interleukin 17 receptor B
Mllt3	myeloid/lymphoid or mixed-lineage leukemia (trithorax homolog Drosophila); translocated to 3
Slfn5	schlafen 5
Chn2	chimerin (chimaerin) 2
Gatsl3	GATS protein-like 3
Ctla4	cytotoxic T-lymphocyte-associated protein 4
Gm3002	hematological and neurological expressed 1-like
Tgfbr3	transforming growth factor beta receptor III
Runx1	runt related transcription factor 1
Stk39	serine/threonine kinase 39 STE20/SPS1 homolog (yeast)
Xylt1	xylosyltransferase 1
2210010C17Rik	RIKEN cDNA 2210010C17 gene
Gsta4	glutathione S-transferase alpha 4
Slc25a24	solute carrier family 25 (mitochondrial carrier phosphate carrier) member 24
Mapk11	mitogen-activated protein kinase 11
Trat1	T cell receptor associated transmembrane adaptor 1
Tspan32	tetraspanin 32
Gm3002	RIKEN cDNA B930046C15 gene
Gpr137b-ps	G protein-coupled receptor 137B pseudogene
Sgms1	sphingomyelin synthase 1
Inpp5f	inositol polyphosphate-5-phosphatase F
Gm26	gene model 26 (NCBI)
Iigp1	interferon inducible GTPase 1
LOC547323	similar to RIKEN cDNA A430107P09 gene
Gm16489	predicted gene 16489
Gm3002
Pvr	poliovirus receptor
5730471H19Rik	RIKEN cDNA 5730471H19 gene
Gm3002	predicted gene 544988
Folr4	folate receptor 4 (delta)
Nr4a3	nuclear receptor subfamily 4 group A member 3
Vipr1	vasoactive intestinal peptide receptor 1
Trav14-3	T-cell receptor alpha chain
Cd200	CD200 antigen
Dapk1	death associated protein kinase 1
Gm3002	predicted gene 10021
Aim1	absent in melanoma 1
Cd5	CD5 antigen
Gm2897	predicted gene 3264
Gsto1	glutathione S-transferase omega 1
Arhgap29	Rho GTPase activating protein 29
Prkce	protein kinase C epsilon
Foxn3	forkhead box N3
Sdc3	syndecan 3
Gm3002	predicted gene 544988
BC106179	cDNA sequence BC106179
Gm3002
Sox4	SRY-box containing gene 4

## Sheet: CD8-lineage
Gene_Symbol	Gene_Description
Racgap1	Rac GTPase-activating protein 1
Sidt1	SID1 transmembrane family member 1
As3mt	arsenic (+3 oxidation state) methyltransferase
Gm8721
Adam19	a disintegrin and metallopeptidase domain 19 (meltrin beta)
Ncf1	neutrophil cytosolic factor 1
Cercam	cerebral endothelial cell adhesion molecule
Gm10672	predicted gene 10672
Lpxn	leupaxin
Ddc	dopa decarboxylase
Cdh1	cadherin 1
Acaca	acetyl-Coenzyme A carboxylase alpha
Dse	dermatan sulfate epimerase
Tdgf1	teratocarcinoma-derived growth factor 1
Epsti1	epithelial stromal interaction 1 (breast)
Abhd15	abhydrolase domain containing 15
Snx9	sorting nexin 9
D8Ertd82e	DNA segment Chr 8 ERATO Doi 82 expressed
Slc43a1	solute carrier family 43 member 1
Chst15	carbohydrate (N-acetylgalactosamine 4-sulfate 6-O) sulfotransferase 15
Casc4	cancer susceptibility candidate 4
Pde7a	phosphodiesterase 7A
Ly6c2	lymphocyte antigen 6 complex locus C2
Cnr2	cannabinoid receptor 2 (macrophage)
Plekho1	pleckstrin homology domain containing family O member 1
Agl	amylo-16-glucosidase 4-alpha-glucanotransferase
Mcoln2	mucolipin 2
Nt5dc2	5'-nucleotidase domain containing 2
Tubb3	tubulin beta 3
Cd160	CD160 antigen
Wdr67	WD repeat domain 67
Syde2	synapse defective 1 Rho GTPase homolog 2 (C. elegans)
Qpct	glutaminyl-peptide cyclotransferase (glutaminyl cyclase)
Ankrd55	ankyrin repeat domain 55
Coro2a	coronin actin binding protein 2A
Tlr12	toll-like receptor 12
Jun	Jun oncogene
Dapl1	death associated protein-like 1
Ctsw	cathepsin W
H2-Oa	histocompatibility 2 O region alpha locus
Slc27a6	solute carrier family 27 (fatty acid transporter) member 6
Runx3	runt related transcription factor 3
BC005685	cDNA sequence BC005685
Bace1	beta-site APP cleaving enzyme 1
BC005685	cDNA sequence BC005685
Gm7265	predicted gene 7265
Ccdc102a	coiled-coil domain containing 102A
H2-Q6	histocompatibility 2 Q region locus 6
Cd7	CD7 antigen
Dnajc15	DnaJ (Hsp40) homolog subfamily C member 15
Tspan9	tetraspanin 9
Chsy1	chondroitin sulfate synthase 1
Rcn3	reticulocalbin 3 EF-hand calcium binding domain
Cd79b	CD79B antigen
Prf1	perforin 1 (pore forming protein)
Stx2	syntaxin 2
Snai3	snail homolog 3 (Drosophila)
Cldnd2	claudin domain containing 2
BC005685	cDNA sequence BC005685
Atp8b4	ATPase class I type 8B member 4
LOC641050	hypothetical protein LOC641050
Nedd4	neural precursor cell expressed developmentally down-regulated 4
AW112010	expressed sequence AW112010
Ehd1	EH-domain containing 1
5730508B09Rik	RIKEN cDNA 5730508B09 gene
Golm1	golgi membrane protein 1
BC005685	cDNA sequence BC005685
Eomes	eomesodermin homolog (Xenopus laevis)
Cxxc5	CXXC finger 5
LOC641050	hypothetical protein LOC641050
Gsg2	germ cell-specific gene 2
Cd226	CD226 antigen
LOC641050	hypothetical protein LOC641050
Ggt1	gamma-glutamyltransferase 1
Usp11	ubiquitin specific peptidase 11
LOC641050	hypothetical protein LOC641050
Amica1	adhesion molecule interacts with CXADR antigen 1
Myo1f	myosin IF
Glipr2	GLI pathogenesis-related 2
Gpr55	G protein-coupled receptor 55
Haao	3-hydroxyanthranilate 34-dioxygenase
Tm6sf1	transmembrane 6 superfamily member 1
Gria3	glutamate receptor ionotropic AMPA3 (alpha 3)
Sytl3	synaptotagmin-like 3
Cd72	CD72 antigen
Crtam	cytotoxic and regulatory T cell molecule
A930002I21Rik	RIKEN cDNA A930002I21 gene
Eng	endoglin
Cst7	cystatin F (leukocystatin)
Ccr9	chemokine (C-C motif) receptor 9
Slc6a19	solute carrier family 6 (neurotransmitter transporter) member 19
Cxcr6	chemokine (C-X-C motif) receptor 6
Plac8	placenta-specific 8
Gpr68	G protein-coupled receptor 68
Cd8b1	CD8 antigen beta chain 1
Gpr114	G protein-coupled receptor 114
Klrd1	killer cell lectin-like receptor subfamily D member 1
Itgae	integrin alpha E epithelial-associated
Nkg7	natural killer cell group 7 sequence
Cd8a	CD8 antigen alpha chain

## Sheet: BM Macrophage
Gene	Chr	TSS	TES	Strand
Lyz2	chr10	117272540	117277272	-	NM_017372
Car1	chr3	14761213	14773460	-	NM_001083957
Prss34	chr17	25303393	25305161	+	NM_178372
Hbb-b1	chr7	103821531	103822929	-	NM_001278161
Mpo	chr11	87798783	87809412	+	NM_010824
Hbb-b2	chr7	103807523	103808923	-	NM_016956
Mcpt8	chr14	56077163	56080197	-	NM_008572
Ctsg	chr14	56094884	56097574	-	NM_007800
Hba-a1	chr11	32288671	32289486	+	NM_008218
Hba-a2	chr11	32301491	32302310	+	NM_001083955
Hist1h2ab	chr13	23756087	23756592	+	NM_175660
Ngp	chr9	110424807	110428012	+	NM_008694
Prg2	chr2	84985460	84988632	+	NM_008920
Cpa3	chr3	20210615	20237181	-	NM_007753
Lcn2	chr2	32379636	32382739	-	NM_008491
Ifitm3	chr7	141004589	141005744	-	NM_025378
Cd34	chr1	194943820	194966292	+	NM_133654
Prtn3	chr10	79884666	79888172	+	NM_011178
Elane	chr10	79891311	79893216	+	NM_015779
Plac8	chr5	100548732	100567205	-	NM_139198
Cldn13	chr5	134909249	134910530	-	NM_020504
Ifitm6	chr7	141010811	141011892	-	NM_001033632
Slc40a1	chr1	45903069	45920594	-	NM_016917
Car2	chr3	14891425	14905770	+	NM_009801
Fcer1g	chr1	171224571	171229349	-	NM_010185
Gpr56	chr1	85934536	85956055	-	NM_001033290
Gypa	chr8	80499044	80515785	+	NM_010369
S100a9	chr3	90687629	90690721	-	NM_001281852
Hist1h1b	chr13	21774831	21775625	-	NM_020034
Ms4a3	chr19	11624498	11635851	-	NM_133246
Ccnb1	chr13	100773738	100781486	-	NM_172301
Clec12a	chr6	129355243	129370303	+	NM_177686
Ear2	chr14	44107653	44108531	+	NM_007895
Hist1h1a	chr13	23768667	23769412	+	NM_030609
Anxa1	chr19	20368433	20385671	-	NM_010730
Stom	chr2	35308989	35332009	-	NM_013515
Eltd1	chr9	110310191	110327102	+	NM_001081381
S100a8	chr3	90674070	90675034	+	NM_013650
Nkg7	chr7	43442137	43443246	+	NM_024253
Alox5ap	chr5	149270003	149293153	+	NM_001308462
Slc4a1	chr11	102343819	102360281	-	NM_011403
Hist1h4f	chr13	23546285	23546643	-	NM_175655
Ltf	chr9	111024291	111047766	+	NM_008522
Ccnb1	chr13	100773738	100781486	-	NM_172301
F630028O10Rik	chrX	96244925	96248642	+	NR_030718
Ifitm1	chr7	140972428	140974827	+	NM_026820
Ccl9	chr11	83567916	83573636	-	NM_011338
Chi3l3	chr2	132786277	132800072	+	NM_007694
Mpeg1	chr19	12465778	12470285	+	NM_010821
Ccnb1	chr13	100773738	100781486	-	NM_172301
Ifitm2	chr7	140949838	140950961	-	NM_030694
Hist1h2bb	chr13	23751733	23752223	+	NM_175664
Ear10	chr14	43917897	43918368	-	NM_053112
Csf1r	chr18	61110571	61136139	+	NM_001037859
C1qb	chr4	136875144	136881177	-	NM_009777
Emr4	chr7	45913022	45915849	-	NM_001146346
Muc13	chr16	33799036	33824927	+	NM_010739
Ear1	chr14	43813764	43814639	-	NM_007894
Kit	chr5	75579990	75661721	+	NM_021099
Ifitm2	chr7	140949838	140950961	-	NM_030694
Nt5dc2	chr14	31139852	31144124	+	NM_027289
Emr1	chr7	45913022	45915849	-	NM_001146346
Fcgr4	chr1	171023925	171034761	+	NM_144559
C1qc	chr4	136884801	136887914	-	NM_007574
Ccna2	chr3	36559864	36566996	-	NM_009828
Hmox1	chr8	75098617	75105593	+	NM_010442
Trf	chr9	103203875	103225286	-	NM_133977
Lmo2	chr2	103975286	103986878	+	NM_008505
Clec4a3	chr6	122957514	122974878	+	NM_001204241
Rhd	chr4	134869535	134901172	+	NM_011270
Epx	chr11	87858997	87870536	-	NM_007946
Ear1	chr14	43813764	43814639	-	NM_007894
Sirpa	chr2	129598168	129637228	+	NM_001291019
Aqp1	chr6	55341298	55353555	+	NM_007472
Pld4	chr12	112765654	112773986	+	NM_178911
Rhag	chr17	40816148	40845754	+	NM_011269
Gstm5	chr3	107900853	107903685	+	NM_010360
Asns	chr6	7670170	7688182	-	NM_012055
Tmem176b	chr6	48828810	48836137	-	NR_104575
Ifitm1	chr7	140972428	140974827	+	NM_026820
Pf4	chr5	90777434	90778383	+	NM_019932
Ear10	chr14	43917897	43918368	-	NM_053112
Slc38a5	chrX	8276380	8285176	+	NM_172479
Ifitm2	chr7	140949838	140950961	-	NM_030694
Apoe	chr7	19691243	19693398	-	NM_001305819
Meis1	chr11	18875427	19013969	-	NM_010789
Gstm1	chr3	108007249	108012973	-	NM_010358
Clec4a1	chr6	122926847	122939619	+	NM_199311
Ces2g	chr8	104966717	104974537	+	NM_197999
Plbd1	chr6	136607070	136656893	-	NM_025806
Sfpi1	chr4	133595555	133597168	-	NM_018754
Vcam1	chr3	116105019	116124688	-	NM_011693
Ccl6	chr11	83582885	83588087	-	NM_009139
Tbxas1	chr6	38923985	39089579	+	NM_011539
Hdc	chr2	126588659	126613678	-	NM_008230
Treml4	chr17	48269294	48280358	+	NM_172623
Hist1h2bn	chr13	21759122	21759553	+	NM_178201
Lyz1	chr10	117282794	117287868	-	NM_013590
Hist1h2bk	chr13	22040820	22041320	+	NM_175665
Flt3	chr5	147325741	147395489	-	NM_010229

## Sheet: B-cell
Gene	Chr	TSS	TES	Strand
H2-Aa	chr17	34277750	34282771	-	NM_010378
Fcer2a	chr8	3676736	3689174	-	NM_001253747
Cr2	chr1	195131810	195171715	-	NM_007758
H2-Ab1	chr17	34268226	34274418	+	NM_207105
Ms4a1	chr19	11245602	11261151	-	NM_007641
Cd74	chr18	60808848	60817652	+	NM_001042605
Scd1	chr19	44389449	44402709	-	NM_009127
Bank1	chr3	136048363	136321066	-	NM_001033350
LOC672291	chr11	101615699	101620956	+	NM_001256318
Igk-V1	chr18	36305100	36306478	+	NM_001267796
Igk-V19-14	chr18	36305100	36306478	+	NM_001267796
IghmAC38.205.12	chr1	135948577	136001342	-	NM_177642
Ly86	chr13	37350344	37424036	+	NM_010745
Rasgrp3	chr17	75470537	75534053	+	NM_207246
Cybb	chrX	9430253	9464324	-	NM_007807
Ebf1	chr11	44623099	45013096	+	NM_001290711
Gm4964	chr5	30097939	30102686	+	NR_045694
Faim3	chr15	99492004	99523165	-	NM_028224
Ebf1	chr11	44623099	45013096	+	NM_001290711
Cd22	chr7	30860403	30875342	-	NM_001043317
Cd79b	chr11	106306340	106309562	-	NM_008339
H2-DMb2	chr17	34150415	34156095	+	NM_010388
Gm5571	chr3	105820566	105822359	+	NR_045845
Igh-6	chr1	135948577	136001342	-	NM_177642
AI324046	chr7	89431305	89437077	+	NR_102276
Cd79a	chr7	24902510	24907197	+	NM_007655
Ighv1-72	chr19	3254075	3278010	-	NM_009212
Igkv4-71	chr18	36305100	36306478	+	NM_001267796
Pax5	chr4	44526505	44705440	-	NM_008782
Cd19	chr7	126403447	126409870	-	NM_009844
Ly6d	chr15	74757055	74758567	-	NM_010742
H2-Eb1	chr17	34310866	34321674	+	NM_010382
LOC382693	chr6	120963843	121002498	+	NR_138099
Spib	chr7	44520994	44527071	-	NM_019866
Ighv1-72	chr19	3254075	3278010	-	NM_009212
Gm10880	chr15	78989954	79006041	-	NR_045746
LOC672291	chr11	101615699	101620956	+	NM_001256318
Gm16848	chr9	22076001	22091131	+	NR_040406
LOC100046275	chr15	95092621	95144318	-	NR_015482
Cd38	chr5	43873808	43917374	+	NM_007646
Cd180	chr13	102698557	102711631	+	NM_008533
V165-D-J-Cmu	chrX	20946664	20956978	-	NM_013840
Kmo	chr1	175637192	175665853	+	NM_133809
Ctsh	chr9	90059266	90081095	+	NM_001312649
Igk-V28	chr18	36305100	36306478	+	NM_001267796
Ighv1-72	chr19	3254075	3278010	-	NM_009212
Igk-V28	chr18	36305100	36306478	+	NM_001267796
Igl-V1	chr18	36305100	36306478	+	NM_001267796
Gm1502	chrX	36915833	36916985	+	NR_045917
Mef2c	chr13	83529742	83672079	+	NM_001347566
Wdfy4	chr14	32954546	33180066	-	NM_001146022
LOC435333	chr14	39477428	39481255	+	NR_131973
Gm1419	chr2	156604197	156608422	-	NR_040372
Cxcr5	chr9	44506786	44521421	-	NM_007551
Gm10759	chr10	97676413	97962090	-	NR_033537
Fcrl1	chr3	87381386	87407934	+	NM_001310545
LOC382693	chr6	120963843	121002498	+	NR_138099
Myo1e	chr9	70212349	70405067	+	NM_181072
Cd24a	chr10	43584168	43589265	+	NM_009846
Lyn	chr4	3683120	3796612	+	NM_010747
1300014I06Rik	chr16	21799346	21811125	+	NR_037957
Rnase6	chr14	51134067	51136121	+	NM_030098
Lrrk2	chr15	91678223	91821124	+	NM_025730
Sykb	chr13	52588436	52653792	+	NM_001198977
Plcg2	chr8	117503274	117640142	+	NM_172285
Unc93b1	chr19	3940185	3954340	+	NM_019449
Blk	chr14	63367836	63412187	-	NM_007549
Igl-V2	chr18	36305100	36306478	+	NM_001267796
Ptprj	chr2	90424755	90474174	-	NM_001135657
Blnk	chr19	40923926	40989535	-	NM_008528
Serpinb1a	chr13	32837091	32846185	-	NM_025429
Bcl11a	chr11	24085694	24178558	+	NM_001159290
Gm189	chr7	106180742	106185099	-	NR_040456
Gm5574	chr3	105820566	105822359	+	NR_045845
H2-Oa	chr17	34097378	34100234	+	NM_008206
Lmo2	chr2	103975286	103986878	+	NM_008505
Rasgef1b	chr5	99212419	99247927	-	NM_181318
Ighg	chr1	135948577	136001342	-	NM_177642
Ciita	chr16	10485071	10532640	+	NM_001302618
LOC435333	chr14	39477428	39481255	+	NR_131973
H2-Eb2	chr17	34330674	34346410	+	NM_001033978
Wdfy4	chr14	32954546	33180066	-	NM_001146022
Pik3ap1	chr19	41269217	41380070	-	NM_031376
Ptprj	chr2	90424755	90474174	-	NM_001135657
LOC100046275	chr15	95092621	95144318	-	NR_015482
Btk	chrX	134537340	134578140	-	NM_013482
BC013712	chr11	112658926	112706356	-	NR_024085
Plek	chr11	16966205	17003718	-	NM_019549
Pld4	chr12	112765654	112773986	+	NM_178911
Sfpi1	chr4	133595555	133597168	-	NM_018754
B3gnt5	chr16	19765233	19777753	+	NM_054052
H2-Ob	chr17	34243904	34250908	+	NM_010389
5031414D18Rik	chr5	26093667	26100314	-	NM_207657
Ceacam1	chr7	25456701	25472625	-	NM_011926
Swap70	chr7	110226702	110288506	+	NM_009302
Slc9a7	chrX	20100754	20286764	-	NM_177353
Haao	chr17	83826353	83841790	-	NM_025325
Fcrla	chr1	170912593	170922583	-	NM_145141
Icosl	chr10	78074367	78084525	+	NM_015790
Cd72	chr4	43442723	43449626	-	NM_001110320

## Sheet: HSC.Progenitor
Gene	Chr	TSS	TES	Strand
chr1	133697673	133748747	-	Atp2b4	NM_213616
chr1	149824618	149956290	-	Pla2g4a	NM_008869
chr11	55102984	55118028	+	Gm2a	NM_010299
chr11	99046259	99057643	+	Igfbp4	NM_010517
chr7	140949838	140950961	-	Ifitm2	NM_030694
chr11	48980328	48987246	-	Tgtp1	NM_011579
chr13	32837091	32846185	-	Serpinb1a	NM_025429
chr13	116849823	117020516	-	Parp8	NM_001081009
chr14	76420820	76512765	+	Tsc22d1	NM_207652
chr14	32954546	33180066	-	Wdfy4	NM_001146022
chr15	74989876	74993031	-	Ly6a	NM_010738
chr15	100725504	100727737	-	I730030J21Rik	NR_045781
chr16	95354168	95525365	-	Erg	NM_133659
chr17	33991011	33995347	-	H2-K1	NM_001347346
chr19	3940185	3954340	+	Unc93b1	NM_001161428
chr19	11042611	11045566	-	AW112010	NR_102366
chr2	126315972	126486553	-	Atp8b4	NM_001080944
chr2	148431650	148438535	-	Cd93	NM_010740
chr3	127794912	127803389	+	Tifa	NM_145133
chr3	20210615	20237181	-	Cpa3	NM_007753
chr3	106753860	106785149	-	Cd53	NM_007651
chr4	3683120	3796612	+	Lyn	NM_001111096
chr4	46531936	46561440	-	Coro2a	NM_178893
chr4	95044035	95047222	-	Jun	NM_010591
chr5	75579986	75661721	+	Kit	NM_001122733
chr5	149270003	149293153	+	Alox5ap	NM_009663
chr5	100548732	100567205	-	Plac8	NM_139198
chr6	48828810	48836137	-	Tmem176b	NM_001286651
chr6	127120708	127146048	-	Ccnd2	NM_009829
chr7	43442137	43443246	+	Nkg7	NM_024253
chr7	140949838	140950961	-	Ifitm2	NM_030694
chr7	105890118	105948970	-	Gvin1	NM_001039160
chr7	106590548	106639645	-	Gm1966	NM_001277183
chr7	140949838	140950961	-	Ifitm2	NM_030694
chr8	94477762	94532272	+	Nlrc5	NM_001033207
chr8	94989398	95019208	+	Adgrg1	NM_018882
chr8	117503274	117640142	+	Plcg2	NM_172285
chr9	5303516	5312281	+	Casp1	NM_009807
chrX	41406300	41683601	+	Gria3	NM_016886
chrX	85875272	85896499	+	5430427O19Rik	NM_001163539
chr4	3719963	3721806	+	6330407A03Rik	NR_028126
chr15	75422605	75426829	-	9030619P08Rik	NR_108041
chr16	19765233	19777753	+	B3gnt5	NM_001159408
chr11	24083055	24178558	+	Bcl11a	NM_016707
chr16	32184799	32191944	+	Bex6	NM_001033539
chrX	134537340	134578140	-	Btk	NM_013482
chr11	83642842	83644378	-	Ccl3	NM_011337
chr13	102698557	102711631	+	Cd180	NM_008533
chr1	171564192	171590316	+	Cd244	NM_018729
chr7	43522455	43528171	-	Cd33	NM_021293
chr2	102806141	102896665	-	Cd44	NM_001177786
chr4	43442723	43449626	-	Cd72	NM_007654
chr6	54044931	54306812	+	Chn2	NM_001163640
chr6	123276788	123284871	-	Clec4e	NM_019948
chr14	56094884	56097574	-	Ctsg	NM_007800
chr10	99268230	99272489	+	Dusp6	NM_026268
chr1	171224571	171229349	-	Fcer1g	NM_010185
chr4	11709446	11719993	+	Gem	NM_010276
chr13	59629995	59670784	-	Golm1	NM_027307
chr3	59091447	59096821	-	Gpr171	NM_173398
chr8	95022691	95050249	+	Adgrg3	NM_173036
chr17	34243904	34250908	+	H2-Ob	NM_010389
chr7	103821531	103822929	-	Hbb-b1	NM_001278161
chr19	37439840	37445731	+	Hhex	NM_008245
chr14	67746927	67928572	-	Dock5	NM_177780
chr1	40520361	40556705	+	Il18rap	NM_010553
chr1	40230079	40321177	+	Il1r1	NM_008362
chr5	134595102	134610025	-	Lat2	NM_022964
chr8	92860349	92924279	+	Lpcat2	NM_173014
chr8	84706456	84709716	+	Lyl1	NM_008535
chr13	83509033	83672079	+	Mef2c	NM_025282
chr8	111306797	111333205	-	Mlkl	NM_029005
chr12	12931092	12936836	-	Mycn	NM_008709
chr17	33560706	33612764	+	Myo1f	NM_053214
chr7	44577444	44591846	+	Napsa	NM_008437
chr5	134215258	134224625	-	Ncf1	NM_010876
chr1	36259601	36268425	-	Neurl3	NM_153408
chr15	82991735	83018138	-	Nfam1	NM_028728
chr19	41269217	41380070	-	Pik3ap1	NM_031376
chr7	135598480	135691294	+	Ptpre	NM_001316680
chr1	144239668	144244104	-	Rgs1	NM_015811
chr12	8492758	8494985	-	Rhob	NM_007483
chr2	91101677	91120759	+	Spi1	NM_011355
chr10	125222484	125323535	-	Slc16a7	NM_011391
chr6	17070148	17110825	+	Tes	NM_207176
chr9	103203875	103225286	-	Trf	NM_133977
chr7	30418787	30422579	+	Tyrobp	NM_011662
chr2	13579310	13587826	+	Vim	NM_011701
chr3	9255566	9290332	+	Zbtb10	NM_177660
chr1	194943820	194966292	+	Cd34	NM_001111059
chr1	144747840	144770421	-	Rgs18	NM_022881
chr10	117272540	117277272	-	Lyz2	NM_017372
chr11	87798783	87809412	+	Mpo	NM_010824
chr11	16966205	17003718	-	Plek	NM_019549
chr11	18875427	19013969	-	Meis1	NM_001193271
chr11	72446637	72484920	-	Spns2	NM_153060
chr13	76389960	77036810	+	Mctp1	NM_030174
chr13	60929154	60931566	-	Ctla2a	NM_001145799
chr15	42419666	42671977	-	Angpt1	NM_001286062
chr16	33799036	33824927	+	Muc13	NM_010739
chr17	65646725	65767752	-	Rab31	NM_133685
chr18	68342602	68344711	+	Mc5r	NM_013596
chr19	20368433	20385671	-	Anxa1	NM_010730
chr2	103974556	103986878	+	Lmo2	NM_001142336
chr2	157092528	157130222	-	Samhd1	NM_001139520
chr3	14891425	14905770	+	Car2	NM_009801
chr3	151442881	151550081	+	Adgrl4	NM_133222
chr5	147325741	147395489	-	Flt3	NM_010229
chr6	38923985	39089579	+	Tbxas1	NM_011539
chr7	140973075	140974827	+	Ifitm1	NM_001112715
chr7	141004589	141005744	-	Ifitm3	NM_025378

## Sheet: Michochondrial
Gene	Chr	TSS	TES	Strand
chr4	152183099	152276855	+	Acot7	NM_133348
chr4	152204843	152276855	+	Acot7	NM_001146058
chr4	152191133	152276855	+	Acot7	NM_001146057
chr15	80953489	80975947	+	Adsl	NM_009634
chr15	79897407	79913429	+	Apobec3	NM_030255
chr15	79897407	79913429	+	Apobec3	NM_001160415
chr15	79900022	79912906	+	Apobec3	NM_001347041
chrX	73911869	73916944	-	Naa10	NM_001310538
chrX	73911869	73916944	-	Naa10	NM_019870
chrX	73911869	73916944	-	Naa10	NM_001177965
chr4	155735639	155756098	-	Atad3a	NM_179203
chr11	96067792	96070631	-	Atp5g1	NM_001161419
chr11	96067792	96070694	-	Atp5g1	NM_007506
chr17	46501788	46504618	+	Dnph1	NM_207161
chr2	127075656	127102084	+	Blvra	NM_026678
chr6	83354483	83363392	+	Bola3	NM_175277
chr15	76447995	76472269	-	Bop1	NM_013481
chr12	36086834	36151825	-	Bzw2	NM_025840
chr11	70972845	70978026	-	C1qbp	NM_007573
chr9	66718685	66771845	+	Car12	NM_178396
chr9	66718685	66771845	+	Car12	NM_001306148
chr7	126654308	126677779	+	Sgf29	NM_029339
chr5	124340438	124349628	-	Cdk2ap1	NM_013812
chr8	106898639	106928094	+	Utp4	NM_011574
chr1	36696486	36698388	+	Cox5b	NM_009942
chr6	131359857	131383450	-	Ybx3	NM_011733
chr6	131359857	131383450	-	Ybx3	NM_139117
chr7	109708736	109717181	+	Akip1	NM_020616
chr7	127251958	127255667	-	Dctpp1	NM_023203
chr10	62575246	62597298	-	Ddx21	NM_019553
chr11	6252544	6262729	-	Ddx56	NM_026538
chr5	115292109	115295990	-	Dynll1	NM_019682
chr4	118625798	118632776	+	Ebna1bp2	NM_026932
chr16	20634850	20650915	+	Ece2	NM_139293
chr16	20616600	20650915	+	Ece2	NM_177940
chr16	20616600	20623869	+	Ece2	NM_025462
chr16	20634850	20650915	+	Ece2	NM_177942
chr16	20616600	20650915	+	Ece2	NM_177941
chr15	75889795	75904556	-	Eef1d	NM_001285431
chr15	75889795	75904344	-	Eef1d	NM_001285434
chr15	75889795	75904344	-	Eef1d	NM_001285430
chr15	75889795	75904344	-	Eef1d	NM_001285432
chr15	75889795	75904344	-	Eef1d	NM_029663
chr15	75889795	75904556	-	Eef1d	NM_001285429
chr15	75889795	75904344	-	Eef1d	NM_023240
chr15	75889795	75904344	-	Eef1d	NM_001285433
chr13	38640690	38654028	-	Eef1e1	NM_025380
chr5	140424304	140448358	+	Eif3b	NM_133916
chr3	138531190	138564696	+	Eif4e	NM_007917
chr3	138532267	138564696	+	Eif4e	NM_001313980
chr11	69911711	69915947	-	Eif5a	NM_001166592
chr11	69911711	69916386	-	Eif5a	NM_181582
chr11	69911711	69916275	-	Eif5a	NM_001166595
chr11	69911711	69916958	-	Eif5a	NM_001166593
chr11	69911711	69916386	-	Eif5a	NM_001166591
chr11	69911711	69915947	-	Eif5a	NM_001166594
chr11	69911711	69916085	-	Eif5a	NM_001166596
chr11	69911711	69915630	-	Eif5a	NM_001166590
chr11	69911711	69916386	-	Eif5a	NM_001166589
chr9	22107988	22109169	-	Elof1	NM_170777
chr17	26566511	26661933	+	Ergic1	NM_026170
chr16	22376312	22434570	-	Etv5	NM_023794
chr19	41917979	41928314	-	Exosc1	NM_001320233
chr19	41917979	41928314	-	Exosc1	NM_025644
chr19	41917979	41928314	-	Exosc1	NM_001320232
chr19	41917979	41928314	-	Exosc1	NM_001320231
chr19	41917979	41928314	-	Exosc1	NM_001164561
chr3	10017584	10021610	+	Fabp5	NM_001272097
chr3	10017584	10021610	+	Fabp5	NM_010634
chr3	10017584	10021610	+	Fabp5	NM_001272098
chr19	10187887	10201872	+	Fads1	NM_146094
chr9	98991372	99007019	+	Faim	NM_011810
chr9	98991372	99007019	+	Faim	NM_001122851
chr11	120800957	120819547	-	Fasn	NM_007988
chr1	63735624	63758385	+	Fastkd2	NM_172422
chr3	129819911	129826396	-	Gar1	NM_026578
chr8	95859136	95883365	-	Got2	NM_010325
chr3	88048105	88060994	+	Gpatch4	NM_001110809
chr3	88048105	88060994	+	Gpatch4	NM_001286857
chr3	88048105	88060994	+	Gpatch4	NM_025663
chr7	45820222	45825789	-	Grwd1	NM_153419
chr19	4030410	4032912	-	Gstp1	NM_013541
chr19	4035287	4037221	-	Gstp2	NM_181796
chr13	8967477	8991012	-	Gtpbp4	NM_027000
chr9	44331347	44339228	-	Hmbs	NM_013551
chr9	44331347	44337381	-	Hmbs	NM_001110251
chr1	55093147	55096317	+	Hspe1	NM_008303
chr8	70757772	70761663	-	Ifi30	NM_023065
chr9	107592717	107598038	+	Ifrd2	NM_025903
chr14	55620628	55630678	-	Ipo4	NM_024267
chr15	79669249	79682872	-	Josd1	NM_028792
chr11	100699745	100707467	-	Kat2a	NM_001038010
chr11	100699745	100707467	-	Kat2a	NM_020004
chr3	89251472	89254729	+	Krtcap2	NM_001310625
chr3	89251437	89254729	+	Krtcap2	NM_025327
chr4	108852856	108854412	+	Kti12	NM_029571
chr7	46850803	46860627	+	Ldha	NM_010699
chr7	46850803	46860627	+	Ldha	NR_102727
chr7	46852081	46860627	+	Ldha	NM_001136069
chr10	120232059	120237070	+	Llph	NM_025431
chr8	70678230	70683752	+	Lsm4	NM_015816
chrX	16624697	16692812	+	Maoa	NM_173740
chr4	129518580	129520981	+	Marcksl1	NM_010807
chr13	30141489	30251694	+	Mboat1	NM_153546
chr1	118326842	118338831	+	Nifk	NM_026472
chr17	46651228	46655132	+	Mrpl2	NM_025302
chr17	46651220	46655132	+	Mrpl2	NM_001316742
chr7	142538116	142545742	+	Mrpl23	NM_011288
chr13	73336008	73337178	+	Mrpl36	NM_053163
chr14	54431908	54434750	+	Mrpl52	NM_026851
chr4	126051927	126060536	+	Mrps15	NM_025544
chr17	35905384	35911369	-	Mrps18b	NM_025878
chr17	35905379	35911440	-	Mrps18b	NM_001347380
chr13	99349785	99420561	+	Mrps27	NM_173757
chr4	89142369	89186090	+	Mtap	NM_024433
chr11	72446377	72456550	+	Mybbp1a	NM_016776
chr2	103716258	103756250	-	Nat10	NM_153126
chr4	24903082	24910001	+	Ndufaf4	NM_026742
chr16	37642601	37649368	-	Ndufb4	NM_026610
chr3	32742062	32756559	+	Ndufb5	NM_025316
chr3	51400478	51403955	-	Ndufc1	NM_025523
chr10	80254451	80261792	+	Ndufs7	NM_029272
chr17	66073794	66096559	-	Ndufv2	NM_028388
chr17	66073794	66096559	-	Ndufv2	NM_001278415
chr14	55657266	55666906	-	Nedd8	NM_008683
chr11	4933755	4943064	-	Nefh	NM_010904
chr11	51624772	51628714	+	Nhp2	NM_026631
chr15	82036344	82042598	-	Snu13	NM_011482
chr11	93944813	93950783	-	Nme2	NM_001077529
chr11	93944813	93951256	-	Nme2	NM_008705
chr5	110643418	110648382	-	Noc4l	NM_153570
chr19	46080846	46090543	+	Nolc1	NM_001039352
chr19	46080846	46090543	+	Nolc1	NM_001039351
chr19	46080846	46090543	+	Nolc1	NM_001039353
chr19	46080846	46090543	+	Nolc1	NM_053086
chr13	54579190	54585074	-	Nop16	NM_178605
chr6	125136882	125149753	+	Nop2	NM_138747
chr2	130279411	130284313	+	Nop56	NM_024193
chr11	33149924	33158206	-	Npm1	NM_001252261
chr11	33147497	33158206	-	Npm1	NM_001252260
chr11	33147497	33158206	-	Npm1	NM_008722
chr8	105865633	105885401	+	Nutf2	NM_026532
chr4	123288284	123303821	+	Pabpc4	NM_148917
chr4	123287910	123303835	+	Pabpc4	NM_130881
chr4	150892132	150904921	-	Park7	NM_020569
chr6	124717288	124721945	+	Phb2	NM_007531
chr15	81859515	81866892	-	Phf5a	NM_026737
chr3	98308170	98334969	-	Phgdh	NM_016966
chr11	17198199	17206589	-	Pno1	NM_025443
chr7	44527743	44543815	-	Pold1	NM_011131
chr11	78517295	78527736	+	Poldip2	NM_026389
chr6	71914052	71984360	+	Polr1a	NM_009088
chr7	120922743	120952432	+	Polr3e	NM_001164096
chr7	120922743	120952432	+	Polr3e	NM_025298
chr19	46061538	46077909	+	Pprc1	NM_001081214
chr19	46061538	46077909	+	Pprc1	NM_001346801
chr19	60859065	60869538	-	Prdx3	NM_007452
chr7	44971754	44981420	-	Prmt1	NM_019830
chr7	44971754	44981420	-	Prmt1	NM_001252477
chr7	44971754	44981420	-	Prmt1	NR_045521
chr7	44971754	44981420	-	Prmt1	NM_001252476
chrX	140461602	140481140	+	Prps1	NM_021463
chr17	34203194	34206454	+	Psmb8	NM_010724
chr18	67646598	67659162	+	Psmg2	NM_134138
chr10	79859431	79869435	+	Ptbp1	NM_008956
chr10	79859431	79869435	+	Ptbp1	NM_001283013
chr10	79859431	79869435	+	Ptbp1	NM_001077363
chr5	23735164	23778711	-	Pus7	NM_178403
chr5	23735164	23774663	-	Pus7	NM_001289781
chr5	23735164	23778711	-	Pus7	NM_001289780
chr9	73049809	73102614	+	Rab27a	NM_023635
chr9	73049809	73102614	+	Rab27a	NM_001301230
chr9	73069147	73102614	+	Rab27a	NM_001301232
chr15	89577526	89586923	-	Rabl2	NM_026817
chr11	35803380	35829528	-	Rars	NM_025936
chr19	29106374	29148843	+	Rcl1	NM_021525
chr9	48463513	48475611	-	Rexo2	NM_024233
chr5	124458264	124473235	-	Rilpl2	NM_030259
chr12	69177733	69179067	-	Rpl36al	NM_025589
chr2	3323948	3327628	-	Rpp38	NM_001013376
chr19	41857850	41891153	-	Rrp12	NM_199447
chr1	186716086	186744358	-	Rrp15	NM_026041
chr9	106482308	106490415	+	Rrp9	NM_145620
chr6	88470408	88502566	+	Ruvbl1	NM_019685
chr8	64713144	64728578	-	Msmo1	NM_025436
chr5	125272086	125336094	-	Scarb1	NM_016741
chr5	125272086	125336094	-	Scarb1	NM_001205082
chr5	125278319	125336094	-	Scarb1	NM_001205083
chr3	123272495	123370636	+	Sec24d	NM_027135
chr13	54076844	54113345	+	Sfxn1	NM_027324
chr10	127512122	127517444	-	Shmt2	NM_001252316
chr10	127512122	127517444	-	Shmt2	NM_028230
chr12	112649827	112654152	+	Siva1	NM_013929
chr12	112649827	112654152	+	Siva1	NM_001161737
chr9	53776534	53823161	+	Slc35f2	NM_028060
chr5	148322409	148394904	-	Slc7a1	NM_007513
chr5	148322409	148387815	-	Slc7a1	NM_001301424
chr8	121876145	121902686	-	Slc7a5	NM_011404
chr17	34945928	34946028	-	Snord52	NR_028527
chr17	71645872	71645972	+	Snord53	NR_028551
chr17	71646598	71646698	+	Snord53	NR_028551
chr7	110843255	110843355	-	Snord53	NR_028551
chr17	13012838	13023119	+	Sod2	NM_013671
chr19	5725305	5726732	-	Sssca1	NM_020491
chr4	43022689	43026384	-	Stoml2	NM_023231
chr1	59634433	59665834	-	Sumo1	NM_009460
chr13	43146741	43166501	-	Tbc1d7	NM_025935
chr13	43146741	43166501	-	Tbc1d7	NM_001252639
chr13	43146741	43166501	-	Tbc1d7	NM_001252640
chr17	24695652	24702653	-	Tbl3	NM_145396
chr17	23819739	23824109	-	Elob	NM_026305
chr11	45940305	45950188	-	Thg1l	NM_001290737
chr11	45940305	45950503	-	Thg1l	NM_001080969
chr11	98746784	98770113	+	Thra	NM_178060
chr11	98746784	98774006	+	Thra	NM_001313983
chr11	78536816	78545735	-	Tmem97	NM_133706
chr12	111683104	111688902	+	Trmt61a	NM_001099793
chr12	111683104	111688902	+	Trmt61a	NM_001099792
chr12	111683104	111688902	+	Trmt61a	NM_177374
chr11	74903079	74914340	+	Tsr1	NM_177325
chr9	86302233	86459916	-	Ube2cbp	NM_027394
chr10	95520161	95550658	+	Ube2n	NM_080560
chr19	47078470	47085625	-	Usmg5	NM_023211
chr8	119915359	119962559	+	Usp10	NM_001310630
chr8	119915359	119962559	+	Usp10	NM_009462
chrX	18167574	18284936	+	Kdm6a	NM_009483
chrX	18167574	18284936	+	Kdm6a	NM_001310444
chr10	79965151	79974246	+	Wdr18	NM_175450
chr18	32842224	32858242	+	Wdr36	NM_144863
chr18	32842224	32871420	+	Wdr36	NM_001110015
chr18	32842224	32871349	+	Wdr36	NM_001110016
chr17	33945722	33954695	+	Wdr46	NM_020603
chr18	36765238	36768708	+	Wdr55	NM_026464
chr3	105964497	105974760	+	Wdr77	NM_027432
chr5	142634583	142674370	+	Wipi2	NM_178398
chr7	117385978	117672630	+	Xylt1	NM_175645
chr4	129194794	129224607	+	Yars	NM_134151
chr16	16307964	16314640	+	Yars2	NM_198246
chr16	16307964	16314640	+	Yars2	NR_038046
chr2	24954776	24965870	+	Zmynd19	NM_026021
chr2	24955157	24965870	+	Zmynd19	NM_147179

## Sheet: Ribosomal
Gene	Chr	TSS	TES	Strand
Rpl31	chr1	39372850	39376910	+	NM_001252218
Gm11599	chr11	99787674	99788292	-	NM_001099311
Eef1b2	chr1	63181830	63185486	+	NM_018796
Bcs1l	chr1	74593288	74597443	+	NM_025784
Rpl35	chr2	38996580	39000131	-	NM_025592
Rpl23a	chr11	78175935	78178584	-	NM_207523
Gas5	chr1	161040165	161043537	+	NR_002840
Cnih4	chr1	181155930	181173994	+	NM_030131
Rpl15	chr14	18262822	18265986	-	NM_025586
Asnsd1	chr1	53339616	53347752	-	NM_001290984
Rpl10a	chr17	28333470	28336033	+	NM_011287
Acadl	chr1	66825838	66858309	-	NM_007381
Pecr	chr1	72254172	72279314	-	NM_023523
Rpl31	chr1	39372850	39376910	+	NM_001252218
Sord	chr2	122239838	122270337	+	NM_146126
Prdx6	chr1	161235111	161246210	-	NR_130150
Gm6251	chr7	136662954	136705604	-	NR_046021
Echdc1	chr10	29318499	29351661	+	NM_025855
Sumo3	chr10	77618708	77623331	+	NR_125903
Hspa8	chr9	40806272	40810199	+	NM_031165
Rps12	chr10	23780182	23782209	-	NM_011295
Amd1	chr10	40282457	40297188	-	NM_009665
Amd1	chr10	40282457	40297188	-	NM_009665
D630037F22Rik	chr9	43264878	43285075	+	NM_001243261
Rps8	chr4	117148835	117151132	-	NM_009098
Pfkl	chr10	77981948	78004796	-	NM_008826
Xpot	chr10	121582379	121621316	-	NM_001081056
Rpl12	chr2	32966711	32969045	+	NM_009076
Gm12176	chr11	46553412	46561068	+	NM_001163353
Rnf213	chr2	25247928	25249261	+	NM_176834
Rps15a	chr7	118099375	118111147	-	NM_170669
Glod4	chr11	76215394	76238699	-	NM_026029
Rpl23	chr11	97772525	97777439	-	NM_022891
Rpl15	chr14	18262822	18265986	-	NM_025586
E2f6	chr12	16815964	16831752	+	NM_033270
Rps23	chr13	90928121	90929732	+	NM_024175
Arhgap5	chr12	52521076	52572851	+	NM_009706
Rps2	chr17	24725062	24726927	+	NM_008503
Rps25	chr9	44412713	44415406	+	NM_024266
Cdca7l	chr12	117848860	117883706	+	NM_146040
Rnf144a	chr12	26301793	26410262	-	NM_001081977
Bcap29	chr12	31590353	31629658	-	NM_001164090
Rpl31	chr1	39372850	39376910	+	NM_001252218
EG435337	chr11	102833471	102875975	-	NM_001109995
Rpl31	chr1	39372850	39376910	+	NM_001252218
Rps8	chr4	117148835	117151132	-	NM_009098
Rps2	chr17	24725062	24726927	+	NM_008503
Rps23	chr13	90928121	90929732	+	NM_024175
Tbca	chr13	94793942	94847899	+	NM_009321
Rpl35a	chr16	33061481	33065188	+	NM_001130484
Rpl10a	chr17	28333470	28336033	+	NM_011287
Dtnbp1	chr13	44917079	44997096	-	NM_025772
Rps2	chr17	24725062	24726927	+	NM_008503
Plp2	chrX	7662940	7666390	-	NM_019755
Vcl	chr14	20934432	21038673	+	NM_009502
Pnp1	chr14	50949302	50958412	+	NM_013632
Pnp2	chr14	50961140	50969749	+	NM_001123371
Rpl13	chr8	123107349	123110242	+	NM_016738
Rps2	chr17	24725062	24726927	+	NM_008503
544988	chr5	129678390	129703511	-	NM_028826
D830030K20Rik	chr14	3851244	3861308	+	NM_177135
Rpl15	chr14	18262822	18265986	-	NM_025586
Gnpnat1	chr14	45371420	45383796	-	NM_019425
Psme2	chr14	55582439	55586021	-	NM_011190
Ripk3	chr14	55779994	55783857	-	NM_001164108
Rps2	chr17	24725062	24726927	+	NM_008503
Polr2f	chr15	79146324	79156774	+	NM_027231
Rpl15	chr14	18262822	18265986	-	NM_025586
Pycrl	chr15	75911462	75916560	-	NM_025412
Rpl3	chr15	80072780	80078406	-	NM_013762
Slc25a17	chr15	81313920	81355765	-	NM_011399
Rpl31	chr1	39372850	39376910	+	NM_001252218
Atp5g2	chr15	102657867	102666047	-	NM_026468
Mina	chr11	106756225	106772765	+	NM_001033435
Fam60a	chr6	148916058	148941432	-	NM_019643
B230307C23Rik	chr16	98002346	98021756	+	NR_130962
Rpsa	chr9	120132765	120137369	+	NM_011029
Rpl15	chr14	18262822	18265986	-	NM_025586
Qtrtd1	chr16	43856412	43884676	-	NM_029128
Rpl13	chr8	123107349	123110242	+	NM_016738
Rps2	chr17	24725062	24726927	+	NM_008503
Rpl10a	chr17	28333470	28336033	+	NM_011287
Gm5978	chr1	28771121	28775252	-	NM_001013750
Rpl31	chr1	39372850	39376910	+	NM_001252218
Txndc14	chr4	108839677	108867119	+	NM_025334
Amd1	chr10	40282457	40297188	-	NM_009665
Rps28	chr17	33818036	33819498	-	NM_016844
Psmb9	chr17	34177098	34182330	-	NM_013585
Rpl11	chr4	136044947	136048371	-	NM_025919
Tbc1d5	chr17	50728126	51154378	-	NM_001285993
Gm6548	chr17	78845504	78847544	-	NR_003363
Eif2ak2	chr17	78847549	78877572	-	NM_011163
Rpl27	chr11	101447244	101450596	+	NM_011289
Rpl11	chr4	136044947	136048371	-	NM_025919
Eif1a	chr18	46602703	46615225	+	NM_010120
Impa2	chr18	67294222	67323841	+	NM_053261
2410129H14Rik	chr16	92483741	92502365	+	NM_029740
Rps2	chr17	24725062	24726927	+	NM_008503
Amd1	chr10	40282457	40297188	-	NM_009665
Rpl5	chr5	107905527	107914005	+	NM_016980
Gnpnat1	chr14	45371420	45383796	-	NM_019425
Casp7	chr19	56402128	56447343	+	NM_007611
Rps12	chr10	23780182	23782209	-	NM_011295
Cox8a	chr19	7210157	7212616	-	NM_007750
Ermp1	chr19	29604882	29643420	-	NM_001081213
Rpl9	chr5	65383363	65386431	-	NM_011292
Erlin1	chr19	44029942	44064686	-	NM_145502
Phyh	chr2	4923995	4943743	+	NM_010726
Taf1d	chr9	15311213	15321997	+	NR_028401
Hspa5	chr2	34777089	34781529	+	NM_022310
Plp2	chrX	7662940	7666390	-	NM_019755
Rps12	chr10	23780182	23782209	-	NM_011295
Sord	chr2	122239838	122270337	+	NM_146126
Dstn	chr2	143920330	143948324	+	NM_019771
1500012F01Rik	chr2	127786376	127787488	-	NR_015476
Rps8	chr4	117148835	117151132	-	NM_009098
Rps8	chr4	117148835	117151132	-	NM_009098
Rpl35	chr2	38996580	39000131	-	NM_025592
Rbm43	chr2	51919448	51929644	-	NM_001141982
Sestd1	chr2	77175339	77275592	-	NM_175465
Tfpi	chr2	84427859	84469174	-	NM_011576
Txndc14	chr4	108839677	108867119	+	NM_025334
Ptprj	chr2	90424755	90474174	-	NM_001135657
Ptprj	chr2	90424755	90474174	-	NM_001135657
Hsd17b12	chr2	94027696	94152909	-	NM_019657
Ehd4	chr2	120084486	120149575	-	NM_133838
Rps2	chr17	24725062	24726927	+	NM_008503
Rps23	chr13	90928121	90929732	+	NM_024175
Rpl13	chr8	123107349	123110242	+	NM_016738
Dph5	chr3	115893182	115934323	+	NM_027193
Elovl6	chr3	129537385	129643493	+	NM_130450
Gyg	chr3	20117083	20150116	-	NM_013755
Rpl3	chr15	80072780	80078406	-	NM_013762
Rpl31	chr1	39372850	39376910	+	NM_001252218
Gm5070	chr1	180321968	180325549	-	NR_003623
Rpl13	chr8	123107349	123110242	+	NM_016738
Gstm4	chr3	108035407	108039859	-	NM_001160411
Ampd2	chr3	108069058	108080402	-	NM_001346665
Rpl11	chr4	136044947	136048371	-	NM_025919
Rpsa	chr9	120132765	120137369	+	NM_011029
Rpl13	chr8	123107349	123110242	+	NM_016738
Mdn1	chr4	32662118	32780217	+	NM_001081392
Gm11263	chr4	73796243	73803378	+	NR_046041
Pgm2	chr4	99934450	99992294	+	NM_028132
Psmb2	chr4	126682642	126714715	+	NM_011970
Rpl31	chr1	39372850	39376910	+	NM_001252218
Rpl22	chr4	152330725	152339082	+	NM_001277114
Decr1	chr4	15912239	15940507	-	NM_026172
Amd1	chr10	40282457	40297188	-	NM_009665
Rpl34	chr3	130721826	130725398	-	NM_001005859
Rpl3	chr15	80072780	80078406	-	NM_013762
Rps8	chr4	117148835	117151132	-	NM_009098
Rps2	chr17	24725062	24726927	+	NM_008503
Rps28	chr17	33818036	33819498	-	NM_016844
Rpl11	chr4	136044947	136048371	-	NM_025919
AI847670	chr2	129173147	129175673	-	NR_045264
Klhl5	chr5	65112567	65173142	+	NM_001347355
Rpl34	chr3	130721826	130725398	-	NM_001005859
Rfc2	chr5	134587689	134603328	+	NM_020022
Ap4m1	chr5	138177020	138183685	+	NM_021392
Pomp	chr5	147865627	147880778	+	NM_025624
Hspa8	chr9	40806272	40810199	+	NM_031165
Rpl11	chr4	136044947	136048371	-	NM_025919
Prkag2	chr5	24857734	24990753	-	NM_001310480
Gpr125	chr5	146577149	146580239	-	NM_001010941
Gm15653	chr6	105667337	105672581	-	NR_132434
Rps15a	chr7	118099375	118111147	-	NM_170669
Rps23	chr13	90928121	90929732	+	NM_024175
Mlec	chr5	115137980	115153176	-	NM_175403
Mlec	chr5	115137980	115153176	-	NM_175403
Rps2	chr17	24725062	24726927	+	NM_008503
Ywhag	chr5	135903378	135929641	-	NM_018871
St7	chr6	17698993	17948023	+	NM_001289624
Gstk1	chr6	42250934	42255441	+	NM_029555
LOC545845	chr14	39477428	39481255	+	NR_131973
Amd1	chr10	40282457	40297188	-	NM_009665
Amd1	chr10	40282457	40297188	-	NM_009665
Rpl34	chr3	130721826	130725398	-	NM_001005859
Rps28	chr17	33818036	33819498	-	NM_016844
2700089E24Rik	chr19	7422624	7430904	+	NM_175381
Gm6266	chr3	143665891	143707143	-	NR_040405
Slc25a13	chr6	6036217	6212173	-	NM_001177572
Parp12	chr6	39081411	39113349	-	NM_172893
Rpl23	chr11	97772525	97777439	-	NM_022891
Hk2	chr6	82720026	82769454	-	NM_013820
Rpl3	chr15	80072780	80078406	-	NM_013762
Cnbp	chr6	87837614	87846106	-	NM_001347325
Chchd4	chr6	91459275	91468423	-	NM_133928
Shq1	chr6	100566810	100666157	-	NM_181590
Rpl32	chr6	115800513	115803743	-	NM_172086
Snora7a	chr6	115802974	115803103	-	NR_028546
Rpl15	chr14	18262822	18265986	-	NM_025586
Fam60a	chr6	148916058	148941432	-	NM_019643
Rps5	chr7	12927310	12931686	+	NM_009095
Etfb	chr7	43449071	43462800	+	NR_075104
Prmt3	chr7	49783357	49863265	+	NM_133740
Plekha1	chr7	130870723	130918494	+	NM_001346515
Rps8	chr4	117148835	117151132	-	NM_009098
Rps12	chr10	23780182	23782209	-	NM_011295
Rps8	chr4	117148835	117151132	-	NM_009098
Rps3	chr7	99472896	99478709	-	NM_012052
Gm7290	chr5	76489076	76521628	+	NR_033501
Rps23	chr13	90928121	90929732	+	NM_024175
Rps12	chr10	23780182	23782209	-	NM_011295
Prdx2	chr8	84974621	84979662	+	NM_001317385
Rpl13	chr8	123107349	123110242	+	NM_016738
Rps12	chr10	23780182	23782209	-	NM_011295
Rps23	chr13	90928121	90929732	+	NM_024175
Rps2	chr17	24725062	24726927	+	NM_008503
Rplp1	chr9	61908282	61909510	-	NM_018853
Hspa8	chr9	40806272	40810199	+	NM_031165
Gm8959	chr17	36159443	36163537	-	NM_001081032
Bckdhb	chr9	83953780	84129240	+	NM_199195
Rpsa	chr9	120132765	120137369	+	NM_011029
Ankrd49	chr9	14774619	14779573	-	NM_001348260
Rpl15	chr14	18262822	18265986	-	NM_025586
Zc3h12c	chr9	52106984	52163111	-	NM_001162921
Rpl11	chr4	136044947	136048371	-	NM_025919
Rplp1	chr9	61908282	61909510	-	NM_018853
Gm10653	chr9	62836476	62857024	-	NR_003965
2810026P18Rik	chr1	157417351	157425236	+	NR_027984
Tmed3	chr9	89694202	89700043	-	NM_025360
Crtap	chr9	114370130	114385712	-	NM_019922
Gm5921	chr9	36114933	36123779	-	NM_001167587
Xk	chrX	9277783	9318245	+	NM_023500
Rpl3	chr15	80072780	80078406	-	NM_013762
Ssr4	chrX	73792027	73795828	+	NM_001166480
Rpl3	chr15	80072780	80078406	-	NM_013762
Snora70	chrX	74277491	74277620	+	NR_002899
Uprt	chrX	104487781	104511262	+	NM_001081189
Rps12	chr10	23780182	23782209	-	NM_011295
Hsd17b10	chrX	152006895	152009442	+	NM_016763
Rragb	chrX	153144957	153176943	+	NM_001004154
Plp2	chrX	7662940	7666390	-	NM_019755
1810037I17Rik	chr3	122929396	122931194	+	NM_024461
