# Supplementary material for: HDAC3 restrains CD8-lineage genes to maintain a bi-potential state in CD4+CD8+ thymocytes for CD4-lineage commitment
Source: eLife. 2019 Jan 18;8:e43821. doi: 10.7554/eLife.43821 (PMC6338460; doi:10.7554/eLife.43821)
Supplement: Figure 4—source data 1. — Genomic data corresponding to super-enhancers analyzed in Figure 4. [file elife-43821-fig4-data1.xlsx]

## Sheet: OT-II_Immature_SE
Peak_chr	Peak_start	Peak_end	Rank	Transcript_chr	Transcript_start	Transcript_end	Gene	Strand	Distance
chr6	41532317	41562707	1	chr6	41521775	41525079	Prss2	+	7238
chr5	140183014	140292286	2	chr5	140008688	140321552	Mad1l1	-	0
chr14	54152256	54239106	3	chr14	54235484	54253929	Dad1	-	0
chr6	71301110	71377599	4	chr6	71373426	71379171	Cd8a	+	0
chr6	71301110	71377599	4	chr6	71322811	71337451	Cd8b1	+	0
chr11	52265129	52342840	5	chr11	52252603	52282571	Tcf7	-	0
chr2	98662251	98667294	6	chr2	97467673	97631664	Lrrc4c	+	1030587
chr19	10734852	10789994	7	chr19	10718142	10738974	Cd5	-	0
chr19	10734852	10789994	7	chr19	10789338	10830058	Cd6	-	0
chr19	10734852	10789994	7	chr19	10740946	10786043	A430093F15Rik	+	0
chr15	74896557	74968660	8	chr15	74955050	74959905	Ly6e	+	0
chr15	74896557	74968660	8	chr15	74955070	74959905	Ly6e	+	0
chr15	74896557	74968660	8	chr15	74955105	74959905	Ly6e	+	0
chr9	32696057	32750444	9	chr9	32696041	32757820	Ets1	+	0
chr14	31521589	31577826	10	chr14	31523083	31577383	Colq	-	0
chr6	41215593	41227624	11	chr6	41302271	41305533	Try4	+	74647
chr11	87717079	87754654	12	chr11	87737564	87743617	Supt4h1	+	0
chr11	87717079	87754654	12	chr11	87663086	87735539	Rnf43	+	0
chr5	65849270	65873793	13	chr5	65863568	65896700	Rhoh	+	0
chr15	66788899	66826683	14	chr15	66780863	66812593	Sla	-	0
chr15	66788899	66826683	14	chr15	66780876	66831829	Sla	-	0
chr15	66788899	66826683	14	chr15	66670769	66850720	Tg	+	0
chr7	68275455	68306562	15	chr7	68266338	68276594	Gm16157	-	0
chr7	68275455	68306562	15	chr7	68273838	68363092	Fam169b	+	0
chr8	105618299	105661255	16	chr8	105605228	105622218	Fam65a	+	0
chr8	105618299	105661255	16	chr8	105636537	105682922	Ctcf	+	0
chr7	19911344	19956615	17	chr7	19903577	19921143	Pvr	-	0
chr7	19911344	19956615	17	chr7	19937304	19950743	2210010C17Rik	-	0
chr1	134058793	134077203	18	chr1	134074864	134079155	Btg2	-	0
chr1	165800019	165851979	19	chr1	165788680	165862112	Cd247	+	0
chr1	165800019	165851979	19	chr1	165788680	165867436	Cd247	+	0
chr1	165800019	165851979	19	chr1	165788680	165871153	Cd247	+	0
chr17	52269410	52318566	20	chr17	52602762	52979033	Kcnh8	+	284196
chr5	65898300	65937778	21	chr5	65863568	65896700	Rhoh	+	1600
chr6	134915769	134933487	22	chr6	134920400	134925525	Cdkn1b	+	0
chr6	134915769	134933487	22	chr6	134929091	134951718	1190002F15Rik	+	0
chr15	6573369	6603078	23	chr15	6579870	6663312	Fyb	+	0
chr12	107118609	107161895	24	chr12	106685606	106716324	4933406K04Rik	-	402285
chr17	47507296	47554082	25	chr17	47505050	47599688	Ccnd3	+	0
chr9	44977867	44987770	26	chr9	44981785	44987052	Cd3d	+	0
chr9	44977867	44987770	26	chr9	44969571	44980431	Cd3g	-	0
chr2	58149783	58161201	27	chr2	58129138	58160122	Cytip	-	0
chr8	111540702	111598815	28	chr8	111536639	111626030	Znrf1	+	0
chr8	111540702	111598815	28	chr8	111538342	111626030	Znrf1	+	0
chr12	110477529	110504993	29	chr12	110447178	110571690	Ppp2r5c	+	0
chr12	110477529	110504993	29	chr12	110485738	110571690	Ppp2r5c	+	0
chr12	110477529	110504993	29	chr12	110485738	110583061	Ppp2r5c	+	0
chr7	97708469	97750095	30	chr7	97696656	97720793	Clns1a	+	0
chr7	97708469	97750095	30	chr7	97726378	97738247	Aqp11	-	0
chr3	88127879	88150969	31	chr3	88142394	88169167	Mef2d	+	0
chr2	11159049	11218205	32	chr2	11172381	11301226	Prkcq	+	0
chr2	32029525	32081136	33	chr2	32066884	32083705	Fam78a	-	0
chr2	32029525	32081136	33	chr2	31974449	32053975	Nup214	+	0
chr7	73583323	73619453	34	chr7	73539797	73558395	1810026B05Rik	-	24928
chr17	51813543	51836665	35	chr17	51736186	51826588	Satb1	-	0
chr17	51813543	51836665	35	chr17	51736186	51832647	Satb1	-	0
chr17	51813543	51836665	35	chr17	51736186	51833290	Satb1	-	0
chr13	111967921	112004008	36	chr13	111746434	111808983	Map3k1	-	158938
chr15	82013444	82034647	37	chr15	81992522	82016140	Pppde2	-	0
chr15	82013444	82034647	37	chr15	82016368	82040084	Xrcc6	+	0
chr7	28375071	28386619	38	chr7	28385246	28392690	Med29	-	0
chr7	28375071	28386619	38	chr7	28376783	28379228	Zfp36	-	0
chr9	72362120	72410520	39	chr9	72274898	72363771	Zfp280d	+	0
chr13	112416248	112439985	40	chr13	112464069	112506860	Il6st	+	24084
chr7	78719417	78738616	41	chr7	78581065	78718220	E430016F16Rik	-	1197
chr9	123749966	123772449	42	chr9	123767210	123783457	Ccr9	+	0
chr1	87845266	87879906	43	chr1	87853286	87944489	Dgkd	+	0
chr10	21048827	21120076	44	chr10	21040819	21080429	Ahi1	+	0
chr10	21048827	21120076	44	chr10	20952546	21080429	Ahi1	+	0
chr5	149354578	149375932	45	chr5	149411805	149431703	6330406I15Rik	+	35873
chr11	117292221	117334908	46	chr11	117331714	117362325	2017-09-09	+	0
chr11	117292221	117334908	46	chr11	117332312	117362325	2017-09-09	+	0
chr11	117292221	117334908	46	chr11	117199660	117362325	2017-09-09	+	0
chr11	117292221	117334908	46	chr11	117266245	117362325	2017-09-09	+	0
chr12	113411276	113428007	47	chr12	113489564	113491835	Adam6b	+	61557
chr2	102031001	102058502	48	chr2	101950200	102186377	Ldlrad3	-	0
chr13	48838196	48878649	49	chr13	48801749	48870885	Phf2	-	0
chr19	57114610	57134236	50	chr19	57033263	57119009	Ablim1	-	0
chr19	57114610	57134236	50	chr19	57033263	57197492	Ablim1	-	0
chr19	57114610	57134236	50	chr19	57033263	57216032	Ablim1	-	0
chr15	97820529	97849814	51	chr15	97792663	97831767	Hdac7	-	0
chr15	97820529	97849814	51	chr15	97792663	97844502	Hdac7	-	0
chr2	103651857	103687480	52	chr2	103566309	103718423	Abtb2	+	0
chr10	21221355	21255927	53	chr10	21295978	21311198	Hbs1l	+	40051
chr10	21221355	21255927	53	chr10	21295978	21368889	Hbs1l	+	40051
chr5	113824025	113843025	54	chr5	113817797	113830501	Selplg	-	0
chr5	113824025	113843025	54	chr5	113842438	113908706	Coro1c	-	0
chr11	100814491	100848473	55	chr11	100780730	100822570	Stat5b	-	0
chr11	100814491	100848473	55	chr11	100780730	100850585	Stat5b	-	0
chr2	158704502	158745081	56	chr2	158666732	158766334	Ppp1r16b	+	0
chr2	158704502	158745081	56	chr2	158667134	158766334	Ppp1r16b	+	0
chr13	73687510	73714185	57	chr13	73699825	73709856	5430425J12Rik	+	0
chr13	73687510	73714185	57	chr13	73681156	73700695	Slc6a19	-	0
chr9	57761293	57773907	58	chr9	57750710	57765860	Clk3	-	0
chr3	101265858	101300595	59	chr3	101275907	101287939	Cd2	-	0
chr5	124211993	124234827	60	chr5	124229724	124237137	4930568K20Rik	+	0
chr5	124211993	124234827	60	chr5	124118689	124216418	Pitpnm2	-	0
chr5	105641102	105651846	61	chr5	105519470	105608954	Lrrc8c	+	32148
chr11	89065937	89101363	62	chr11	89073840	89093064	Gm525	+	0
chr11	116353895	116424396	63	chr11	116336344	116413032	Rnf157	-	0
chr14	79515248	79537263	64	chr14	79481193	79582476	Elf1	+	0
chr1	181839564	181881698	65	chr1	181815314	181842401	Lbr	-	0
chr5	107717313	107749835	66	chr5	107716654	107724343	Gfi1	-	0
chr5	107717313	107749835	66	chr5	107744794	107875107	Evi5	-	0
chr11	11656302	11696088	67	chr11	11686212	11772926	Ikzf1	+	0
chr11	68190969	68210803	68	chr11	68209363	68386826	Ntn1	-	0
chr11	68190969	68210803	68	chr11	67966482	68207148	Stx8	+	0
chr5	123125849	123153346	69	chr5	123118179	123132629	Rhof	-	0
chr16	10665431	10701137	70	chr16	10545338	10744878	Clec16a	+	0
chr9	32923563	32941476	71	chr9	32696041	32757820	Ets1	+	165743
chr7	16400195	16406697	72	chr7	16401195	16437696	Zc3h4	+	0
chr11	83065078	83082000	73	chr11	83065111	83070678	Slfn2	+	0
chr5	124162535	124193561	74	chr5	124118689	124216418	Pitpnm2	-	0
chr2	34938168	34977190	75	chr2	34943257	34961772	Traf1	-	0
chr19	5787363	5824996	76	chr19	5795689	5802671	Malat1	-	0
chr7	58730655	58761240	77	chr7	58658201	58829426	Atp10a	+	0
chr9	44011175	44046635	78	chr9	44043383	44048579	Thy1	+	0
chr2	164074234	164086111	79	chr2	164074177	164155521	Stk4	+	0
chr2	118489635	118501151	80	chr2	118475842	118479696	Srp14	-	9939
chr9	32487529	32521208	81	chr9	32422207	32541368	Fli1	-	0
chr7	75559744	75613032	82	chr7	75455533	75754609	Akap13	+	0
chr2	152788689	152829054	83	chr2	152780667	152831682	Bcl2l1	-	0
chr6	124879918	124904535	84	chr6	124864692	124888209	Cd4	-	0
chr6	124879918	124904535	84	chr6	124904358	124911705	Lag3	-	0
chr14	73106631	73124778	85	chr14	73142509	73184054	Rcbtb2	+	17731
chr10	19170543	19194783	86	chr10	19141748	19207947	Gm20139	+	0
chr10	19170543	19194783	86	chr10	19167237	19207947	Gm20139	+	0
chr6	99636210	99661194	87	chr6	99625136	99666771	Eif4e3	-	0
chr3	103377339	103397614	88	chr3	103279292	103358768	Trim33	+	18571
chr8	126583327	126596378	89	chr8	126588295	126593436	Irf2bp2	-	0
chr11	46371336	46399729	90	chr11	46325149	46389515	Itk	-	0
chr5	136442282	136488267	91	chr5	136248134	136567405	Cux1	-	0
chr5	136442282	136488267	91	chr5	136274244	136567431	Cux1	-	0
chr16	78537803	78565342	92	chr16	78540335	78576688	D16Ertd472e	-	0
chr16	78537803	78565342	92	chr16	78560315	78564869	4930478L05Rik	+	0
chr9	112195350	112228102	93	chr9	112065090	112232501	Arpp21	-	0
chr9	112195350	112228102	93	chr9	112116219	112217261	Arpp21	-	0
chr9	112195350	112228102	93	chr9	112154462	112234841	Arpp21	-	0
chr9	112195350	112228102	93	chr9	112159982	112217351	Arpp21	-	0
chr19	41016191	41039625	94	chr19	41029274	41059525	Dntt	+	0
chr11	95331738	95367880	95	chr11	95337017	95381872	Fam117a	+	0
chr2	6703557	6722218	96	chr2	6539698	6884996	Celf2	-	0
chr2	6703557	6722218	96	chr2	6539698	7081302	Celf2	-	0
chr2	6703557	6722218	96	chr2	6539698	7396000	Celf2	-	0
chr2	6703557	6722218	96	chr2	6539698	7396198	Celf2	-	0
chr5	37042078	37068216	97	chr5	37050856	37125298	Jakmip1	+	0
chr13	51737156	51768738	98	chr13	51701247	51793644	Sema4d	-	0
chr1	189780190	189835151	99	chr1	189728267	189876693	Ptpn14	+	0
chr4	133158918	133183031	100	chr4	133130632	133198330	Wasf2	+	0
chr17	34194952	34212163	101	chr17	34198194	34201454	Psmb8	+	0
chr17	34194952	34212163	101	chr17	34187555	34197225	Tap1	+	0
chr17	34194952	34212163	101	chr17	34204478	34216321	Tap2	+	0
chr3	130935397	130950677	102	chr3	131110470	131223331	Lef1	+	159793
chr5	148956845	148979812	103	chr5	148950249	148951658	8430423G03Rik	+	5187
chr6	94634404	94690836	104	chr6	94604528	94700145	Lrig1	-	0
chr11	69408432	69419348	105	chr11	69398517	69413675	Kdm6b	-	0
chr1	165697997	165718889	106	chr1	165648944	165708094	Rcsd1	-	0
chr8	14985084	14998987	107	chr8	14911716	15001085	Arhgef10	+	0
chr14	79266394	79299153	108	chr14	79288749	79301635	1190002H23Rik	-	0
chr13	28501277	28518177	109	chr13	28460033	28885422	2610307P16Rik	-	0
chr9	3000455	3036080	110	chr9	3038668	3038743	Mir101c	-	2588
chr11	115406590	115427982	111	chr11	115415696	115419919	Atp5h	-	0
chr11	115406590	115427982	111	chr11	115403765	115410913	Ict1	+	0
chr11	115406590	115427982	111	chr11	115420125	115431274	Kctd2	+	0
chr3	68956204	68981491	112	chr3	68892498	69004570	Ift80	-	0
chr16	91433515	91476267	113	chr16	91406234	91425834	Il10rb	+	7681
chr3	94375273	94389579	114	chr3	94372825	94398239	Rorc	+	0
chr19	53420110	53426465	115	chr19	53441211	53464796	5830416P10Rik	-	14746
chr8	126826566	126867700	116	chr8	126930663	126945921	Tomm20	-	62963
chr4	133073508	133096995	117	chr4	133011505	133078110	Ahdc1	+	0
chr6	48723675	48741883	118	chr6	48718620	48724636	Gimap7	+	0
chr6	48723675	48741883	118	chr6	48739046	48743795	Gimap1	+	0
chr4	136071308	136112526	119	chr4	136049947	136053371	Rpl11	-	17937
chr6	99374483	99402785	120	chr6	98925341	99435345	Foxp1	-	0
chr10	19563631	19599682	121	chr10	19591957	19610225	Ifngr1	+	0
chr1	85730313	85752793	122	chr1	85717082	85736606	A630001G21Rik	-	0
chr6	108825297	108839924	123	chr6	108828640	108859356	Edem1	+	0
chr15	97718123	97729755	124	chr15	97711018	97721150	Endou	-	0
chr15	97718123	97729755	124	chr15	97711018	97731405	Endou	-	0
chr7	83652742	83661858	125	chr7	83643062	83735490	Il16	-	0
chr15	73139655	73182586	126	chr15	73101624	73184947	Eif2c2	-	0
chr15	86167648	86183807	127	chr15	86139100	86186141	Cerk	-	0
chr17	79953894	79983792	128	chr17	80029486	80062334	Hnrpll	-	45694
chr11	49081353	49100822	129	chr11	49087054	49096971	Ifi47	+	0
chr11	49081353	49100822	129	chr11	49050732	49135387	Olfr56	+	0
chr10	78286635	78301588	130	chr10	78271562	78351700	Agpat3	-	0
chr18	84858459	84889344	131	chr18	84851413	84879863	Cyb5	+	0
chr9	110896376	110921147	132	chr9	110914738	110916861	Gm590	-	0
chr9	110896376	110921147	132	chr9	110880173	110900530	Als2cl	+	0
chr9	110896376	110921147	132	chr9	110880321	110900530	Als2cl	+	0
chr15	96284068	96298751	133	chr15	96287521	96405463	Arid2	+	0
chr19	4293586	4306047	134	chr19	4286000	4305955	Adrbk1	-	0
chr2	73449281	73495819	135	chr2	73429616	73529410	Wipf1	-	0
chr11	97997370	98002713	136	chr11	98002900	98022627	Cacnb1	-	187
chr11	58209838	58231120	137	chr11	58214976	58222783	Irgm2	+	0
chr2	127313701	127335133	138	chr2	127336158	127338377	Dusp2	+	1025
chr7	63983903	64012449	139	chr7	63886350	63938915	Klf13	-	44988
chr1	43450868	43472701	140	chr1	43445750	43570518	Nck2	+	0
chr16	10825656	10844755	141	chr16	10835058	10843235	A630055G03Rik	+	0
chr14	60709456	60741785	142	chr14	60634728	60764556	Spata13	+	0
chr15	101232481	101261482	143	chr15	101224206	101232756	Grasp	+	0
chr9	114422239	114453888	144	chr9	114401118	114474377	Glb1	+	0
chr17	52444394	52470094	145	chr17	52602762	52979033	Kcnh8	+	132668
chr3	95666517	95675689	146	chr3	95676203	95687858	Adamtsl4	-	514
chr17	52160274	52186167	147	chr17	51882726	51965257	Gm20098	+	195017
chr11	115451199	115465297	148	chr11	115462472	115474398	Slc16a5	+	0
chr7	25266722	25279423	149	chr7	25282178	25294148	Cic	+	2755
chr1	86422431	86443299	150	chr1	86426328	86428049	1700019O17Rik	+	0
chr10	60279901	60289401	151	chr10	60277627	60302600	Psap	+	0
chr10	60279901	60289401	151	chr10	60284460	60302600	Psap	+	0
chr10	41575724	41636199	152	chr10	41568015	41576476	5730435O14Rik	+	0
chr10	41575724	41636199	152	chr10	41538848	41587753	Ccdc162	-	0
chr16	49754241	49804245	153	chr16	49699293	49765126	Ift57	+	0
chr11	5244816	5258604	154	chr11	5254597	5254622	Mir3079	+	0
chr11	5244816	5258604	154	chr11	5191552	5261610	Kremen1	-	0
chr11	5173882	5182982	155	chr11	5191552	5261610	Kremen1	-	8570
chr2	166619543	166657192	156	chr2	166566344	166713832	Prex1	-	0
chr2	32492496	32500608	157	chr2	32535358	32569750	Fam102a	+	34750
chr10	122737172	122762386	158	chr10	122678761	122921974	Ppm1h	+	0
chr10	122737172	122762386	158	chr10	122678761	122945793	Ppm1h	+	0
chr10	13970519	13998924	159	chr10	13966378	14151378	Hivep2	+	0
chr11	80504292	80514287	160	chr11	80482126	80780025	Myo1d	-	0
chr1	51566071	51597537	161	chr1	51469487	51478399	Obfc2a	-	87672
chr10	59897128	59911644	162	chr10	59879590	59898016	Dnajb12	+	0
chr2	117399688	117431788	163	chr2	117279992	117342877	Rasgrp1	-	56811
chr15	81511425	81523576	164	chr15	81466315	81476369	Rbx1	+	35056
chr19	33220444	33225982	165	chr19	33137744	33392295	Rnls	-	0
chr8	83733704	83749753	166	chr8	83723250	83741311	Cd97	-	0
chr7	28784478	28809125	167	chr7	28788968	28798966	Rinl	+	0
chr7	28784478	28809125	167	chr7	28766751	28788665	Sirt2	+	0
chr19	34503693	34525120	168	chr19	34492315	34527474	Lipa	-	0
chr11	106657447	106675706	169	chr11	106654217	106715281	Pecam1	-	0
chr12	55382763	55390202	170	chr12	55370694	55491306	Mir1198	+	0
chr9	37229921	37247616	171	chr9	37229148	37255738	Slc37a2	-	0
chr9	21316698	21333932	172	chr9	21320718	21355028	Slc44a2	+	0
chr13	28949331	28961182	173	chr13	28950729	28953682	Sox4	-	0
chr8	84975073	84986748	174	chr8	84976908	84978748	Junb	-	0
chr8	70694733	70700616	175	chr8	70697738	70700616	Jund	+	0
chr7	118252445	118280110	176	chr7	118243906	118245551	4930583K01Rik	+	6894
chr9	101060498	101078990	177	chr9	101100569	101104799	Msl2	+	21579
chr1	58710651	58721763	178	chr1	58713285	58733227	Cflar	+	0
chr1	58710651	58721763	178	chr1	58713285	58758882	Cflar	+	0
chr2	35495198	35507034	179	chr2	35400178	35461425	Ggta1	-	33773
chr9	25185613	25219995	180	chr9	25252438	25308571	2017-09-07	+	32443
chr6	8483418	8490676	181	chr6	8507058	8509161	A430035B10Rik	-	16382
chr2	132497928	132515366	182	chr2	132490727	132524057	1700026D11Rik	+	0
chr6	142908679	142919493	183	chr6	142821540	142964452	St8sia1	-	0
chr5	73254023	73266925	184	chr5	73020190	73256618	Fryl	-	0
chr10	78577523	78596754	185	chr10	78584502	78591964	Syde1	-	0
chr10	78577523	78596754	185	chr10	78574499	78584502	Ilvbl	+	0
chr13	37841320	37883641	186	chr13	37826037	37935534	Rreb1	+	0
chr13	37841320	37883641	186	chr13	37826911	37935534	Rreb1	+	0
chr13	37841320	37883641	186	chr13	37826911	37952002	Rreb1	+	0
chr13	37841320	37883641	186	chr13	37827392	37935534	Rreb1	+	0
chr10	96685822	96698298	187	chr10	96617000	96622811	Btg1	+	63011
chr4	48038237	48045583	188	chr4	48051247	48083352	Nr4a3	+	5664
chr2	118540446	118555395	189	chr2	118528756	118549678	Bmf	-	0
chr4	140943931	140952817	190	chr4	140906359	140952586	Padi2	+	0
chr4	140943931	140952817	190	chr4	140947665	140957902	Gm13031	-	0
chr9	32607274	32618080	191	chr9	32422207	32541368	Fli1	-	65906
chr1	91182165	91196264	192	chr1	91179821	91206790	Ramp1	+	0
chr1	91182165	91196264	192	chr1	91179821	91225196	Ramp1	+	0
chr7	73517689	73539526	193	chr7	73426651	73541746	Chd2	-	0
chr13	28415869	28420282	194	chr13	28460033	28885422	2610307P16Rik	-	39751
chr18	35847834	35854944	195	chr18	35829817	35861688	Cxxc5	+	0
chr3	103852838	103867831	196	chr3	103832695	103854618	Bcl2l15	+	0
chr3	103852838	103867831	196	chr3	103860291	103912247	Ptpn22	+	0
chr17	31060057	31078179	197	chr17	31057693	31117981	Abcg1	+	0
chr5	34194691	34208980	198	chr5	34194893	34288324	Zfyve28	-	0
chr7	16043547	16053255	199	chr7	16071941	16096328	Zfp541	+	18686
chr18	50004263	50033122	200	chr18	49979426	50093229	Tnfaip8	+	0
chr6	70812230	70826590	201	chr6	70844526	70905240	Eif2ak3	+	17936
chr5	92485136	92500175	202	chr5	92443872	92505608	Scarb2	-	0
chr9	96934955	96957660	203	chr9	96943481	97018355	Spsb4	-	0
chr8	84183415	84204324	204	chr8	84208517	84208592	Mir23a	+	4193
chr11	96441868	96468886	205	chr11	96446898	96464547	Gm11529	-	0
chr11	96441868	96468886	205	chr11	96464590	96759622	Skap1	+	0
chr2	32154946	32182095	206	chr2	32151147	32234537	Prrc2b	+	0
chr8	107162406	107166291	207	chr8	107150660	107187470	Cyb5b	+	0
chr5	64805460	64820136	208	chr5	64803522	64830129	Klf3	+	0
chr5	44203825	44223949	209	chr5	44175161	44226606	Tapt1	-	0
chr18	12786489	12813216	210	chr18	12755311	12819907	Osbpl1a	-	0
chr18	12786489	12813216	210	chr18	12755311	12862713	Osbpl1a	-	0
chr18	12786489	12813216	210	chr18	12755311	12863380	Osbpl1a	-	0
chr18	12786489	12813216	210	chr18	12755311	12879979	Osbpl1a	-	0
chr18	12786489	12813216	210	chr18	12755311	12941841	Osbpl1a	-	0
chr11	51935542	51962592	211	chr11	51967630	51977336	Cdkn2aipnl	+	5038
chr4	134115209	134122878	212	chr4	134102582	134126780	Ubxn11	+	0
chr10	91157425	91188051	213	chr10	91147570	91171582	Tmpo	-	0
chr10	91157425	91188051	213	chr10	91157098	91171582	Tmpo	-	0
chr10	91157425	91188051	213	chr10	91160416	91171582	Tmpo	-	0
chr10	122792006	122815807	214	chr10	122678761	122921974	Ppm1h	+	0
chr10	122792006	122815807	214	chr10	122678761	122945793	Ppm1h	+	0
chr10	19061288	19068852	215	chr10	19000909	19015410	Tnfaip3	-	45878
chr16	94239444	94268689	216	chr16	94129305	94287856	Hlcs	-	0
chr15	8556511	8577587	217	chr15	8634123	8710807	Slc1a3	-	56536
chr11	11708916	11735545	218	chr11	11686212	11772926	Ikzf1	+	0
chr17	84177448	84185551	219	chr17	84183927	84187947	Zfp36l2	-	0
chr6	87530574	87547998	220	chr6	87459384	87533235	Arhgap25	-	0
chr15	77830909	77840357	221	chr15	77760588	77842115	Myh9	-	0
chr1	156391465	156425539	222	chr1	156428107	156474328	Soat1	-	2568
chr7	24369826	24380603	223	chr7	24370262	24385212	Kcnn4	+	0
chr8	106102511	106126660	224	chr8	106059602	106130537	Nfatc3	+	0
chr7	128369119	128393612	225	chr7	128373624	128418172	Rgs10	-	0
chr17	50468533	50485813	226	chr17	50509546	50688494	Plcl2	+	23733
chr13	117195641	117218188	227	chr13	117220572	117274415	Emb	+	2384
chr17	45486898	45503758	228	chr17	45506840	45520843	Aars2	+	3082
chr11	114224965	114253578	229	chr11	114198257	114199199	1700092K14Rik	+	25766
chr3	131018724	131027262	230	chr3	131110470	131223331	Lef1	+	83208
chr5	137688804	137707734	231	chr5	137662821	137684693	Agfg2	-	4111
chr12	86887878	86897680	232	chr12	86880702	86884814	6430527G18Rik	-	3064
chr19	44280642	44296324	233	chr19	44293675	44306862	Scd2	+	0
chr14	16169773	16182541	234	chr14	16238658	16249808	Oxsm	-	56117
chr6	52892614	52919793	235	chr6	52768067	52909620	Jazf1	-	0
chr6	52892614	52919793	235	chr6	52768067	53068624	Jazf1	-	0
chr10	59958474	59982022	236	chr10	59987908	60003112	Anapc16	-	5886
chr3	95950227	95951986	237	chr3	95929256	95947387	Anp32e	+	2840
chr19	53886663	53895182	238	chr19	53892230	53929861	Pdcd4	+	0
chr9	107611695	107630320	239	chr9	107614137	107635342	Gnai2	-	0
chr2	33803251	33825934	240	chr2	33805815	33813591	Nron	+	0
chr2	33803251	33825934	240	chr2	33729955	33887946	Fam125b	-	0
chr3	60473685	60496321	241	chr3	60472829	60629748	Mbnl1	+	0
chr1	191394403	191402883	242	chr1	191351980	191397041	Ppp2r5a	-	0
chr10	80676759	80697079	243	chr10	80685252	80701820	Mob3a	-	0
chr8	34142265	34164751	244	chr8	34135571	34146739	Leprotl1	-	0
chr8	34142265	34164751	244	chr8	34154562	34170847	Tmem66	+	0
chr7	64032446	64058766	245	chr7	63886350	63938915	Klf13	-	93531
chr16	87708718	87730008	246	chr16	87698953	87733346	Bach1	+	0
chr9	66589263	66600167	247	chr9	66517880	66592980	Usp3	-	0
chr1	86487162	86509791	248	chr1	86526735	86530698	Ptma	+	16944
chr14	53791846	53807812	249	chr14	53665939	53668335	A430107P09Rik	+	123511
chr1	91055691	91065251	250	chr1	90998726	91128944	Lrrfip1	+	0
chr1	91055691	91065251	250	chr1	91053443	91117322	Lrrfip1	+	0
chr1	91055691	91065251	250	chr1	91053443	91128944	Lrrfip1	+	0
chr7	125629999	125638832	251	chr7	125603428	125633570	Il21r	+	0
chr4	108310244	108319883	252	chr4	108328151	108340718	2010305A19Rik	+	8268
chr1	138135553	138163541	253	chr1	138062860	138175305	Ptprc	-	0
chr15	96696651	96710722	254	chr15	96687391	96699698	Slc38a2	-	0
chr11	76479254	76504608	255	chr11	76416733	76509419	Abr	-	0
chr11	76479254	76504608	255	chr11	76416733	76571374	Abr	-	0
chr11	76479254	76504608	255	chr11	76416733	76577727	Abr	-	0
chrX	159673764	159699560	256	chrX	159627407	159975917	Sh3kbp1	+	0
chrX	48136178	48144255	257	chrX	48108724	48136981	Xpnpep2	+	0
chr9	121359358	121374278	258	chr9	121366957	121474918	Trak1	+	0
chr14	73238003	73255665	259	chr14	73237890	73240358	Lpar6	+	0
chr14	73238003	73255665	259	chr14	73195501	73325791	Rb1	-	0
chr17	71484813	71487538	260	chr17	71496099	71526857	Ndc80	-	8561
chr4	101182357	101189115	261	chr4	101151973	101265282	Jak1	-	0
chr10	117103906	117120359	262	chr10	117070126	117148474	Frs2	-	0
chr9	57633648	57653142	263	chr9	57626645	57645180	Csk	-	0

## Sheet: OT-II HDAC3-cKO_Immature_SE
Peak_chr	Peak_start	Peak_end	Rank	Transcript_chr	Transcript_start	Transcript_end	Gene	Strand	Distance
chr6	41526266	41563850	1	chr6	41521775	41525079	Prss2	+	1187
chr5	65824896	65969927	2	chr5	65763520	65826784	N4bp2	+	0
chr5	65824896	65969927	2	chr5	65863568	65896700	Rhoh	+	0
chr5	65824896	65969927	2	chr5	65967123	65977486	Chrna9	+	0
chr14	54112131	54250793	3	chr14	54235484	54253929	Dad1	-	0
chr14	54112131	54250793	3	chr14	54239660	54253929	Dad1	-	0
chr6	71300284	71401423	4	chr6	71322811	71337451	Cd8b1	+	0
chr6	71300284	71401423	4	chr6	71373426	71379171	Cd8a	+	0
chr6	71300284	71401423	4	chr6	71388633	71440637	Rmnd5a	-	0
chr7	63892336	64062823	5	chr7	63886350	63938915	Klf13	-	0
chr7	63892336	64062823	5	chr7	63916856	63920539	E030018B13Rik	+	0
chr15	66779096	66878311	6	chr15	66670769	66850720	Tg	+	0
chr15	66779096	66878311	6	chr15	66780863	66812593	Sla	-	0
chr15	66779096	66878311	6	chr15	66780876	66831829	Sla	-	0
chr16	95746643	95946186	7	chr16	95831122	95898713	1600002D24Rik	-	0
chr16	95746643	95946186	7	chr16	95841885	95929077	1600002D24Rik	-	0
chr5	140163108	140292295	8	chr5	140008688	140321552	Mad1l1	-	0
chr9	32693449	32758826	9	chr9	32696041	32757820	Ets1	+	0
chr6	41215553	41227647	10	chr6	41302271	41305533	Try4	+	-74624
chr7	73509000	73620285	11	chr7	73426651	73541746	Chd2	-	0
chr7	73509000	73620285	11	chr7	73539797	73558395	1810026B05Rik	-	0
chr8	111526413	111626609	12	chr8	111536639	111626030	Znrf1	+	0
chr8	111526413	111626609	12	chr8	111538342	111626030	Znrf1	+	0
chr8	111526413	111626609	12	chr8	111626270	111630322	Ldhd	-	0
chr1	87824707	87947532	13	chr1	87803679	87845157	Sag	+	0
chr1	87824707	87947532	13	chr1	87853286	87944489	Dgkd	+	0
chr1	87824707	87947532	13	chr1	87945120	88008551	Usp40	-	0
chr17	47503798	47603055	14	chr17	47505050	47599688	Ccnd3	+	0
chr17	47503798	47603055	14	chr17	47593466	47599688	Ccnd3	+	0
chr17	47503798	47603055	14	chr17	47599330	47611492	Bysl	-	0
chr5	124161911	124250315	15	chr5	124118689	124216418	Pitpnm2	-	0
chr5	124161911	124250315	15	chr5	124229724	124237137	4930568K20Rik	+	0
chr11	87737586	87761486	16	chr11	87737564	87743617	Supt4h1	+	0
chr11	87737586	87761486	16	chr11	87756863	87756927	Mir142	+	0
chr11	87737586	87761486	16	chr11	87760540	87785928	Bzrap1	+	0
chr11	117234172	117357915	17	chr11	117199660	117362325	Sept9	+	0
chr11	117234172	117357915	17	chr11	117266245	117362325	Sept9	+	0
chr11	117234172	117357915	17	chr11	117331714	117362325	Sept9	+	0
chr11	117234172	117357915	17	chr11	117332312	117362325	Sept9	+	0
chr1	134053505	134106297	18	chr1	134074864	134079155	Btg2	-	0
chr17	84110875	84194818	19	chr17	84183927	84187947	Zfp36l2	-	0
chr17	84110875	84194818	19	chr17	84190055	84466208	Thada	-	0
chr1	180310438	180409404	20	chr1	180326968	180330549	Gm5069	-	0
chr1	180310438	180409404	20	chr1	180330475	180423659	Itpkb	+	0
chr2	32015383	32084158	21	chr2	31974449	32053975	Nup214	+	0
chr2	32015383	32084158	21	chr2	32066884	32083705	Fam78a	-	0
chr2	158665464	158745729	22	chr2	158666732	158766334	Ppp1r16b	+	0
chr2	158665464	158745729	22	chr2	158667134	158766334	Ppp1r16b	+	0
chr10	13964242	14059793	23	chr10	13966378	14151378	Hivep2	+	0
chr7	125542341	125641921	24	chr7	125552281	125579474	Il4ra	+	0
chr7	125542341	125641921	24	chr7	125603428	125633570	Il21r	+	0
chr7	125542341	125641921	24	chr7	125640953	125707688	Gtf3c1	-	0
chr11	11655835	11771375	25	chr11	11686212	11772926	Ikzf1	+	0
chr15	74896538	74972920	26	chr15	74955050	74959905	Ly6e	+	0
chr15	74896538	74972920	26	chr15	74955070	74959905	Ly6e	+	0
chr15	74896538	74972920	26	chr15	74955105	74959905	Ly6e	+	0
chr8	122907370	123042251	27	chr8	122883821	123042284	Ankrd11	-	0
chr15	80521558	80632250	28	chr15	80452239	80560470	Enthd1	-	0
chr15	80521558	80632250	28	chr15	80623482	80650298	Grap2	+	0
chr11	100805396	100898400	29	chr11	100780730	100822570	Stat5b	-	0
chr11	100805396	100898400	29	chr11	100780730	100850585	Stat5b	-	0
chr11	100805396	100898400	29	chr11	100859350	100885169	Stat5a	+	0
chr11	100805396	100898400	29	chr11	100860483	100885169	Stat5a	+	0
chr11	100805396	100898400	29	chr11	100886809	100939511	Stat3	-	0
chr19	5786661	5852297	30	chr19	5795689	5802671	Malat1	-	0
chr19	5786661	5852297	30	chr19	5842301	5845478	Neat1	-	0
chr19	5786661	5852297	30	chr19	5850973	5875208	Frmd8	-	0
chr5	37037095	37085994	31	chr5	37050856	37125298	Jakmip1	+	0
chr11	46325889	46401166	32	chr11	46325149	46389515	Itk	-	0
chr9	32473629	32542573	33	chr9	32422207	32541368	Fli1	-	0
chr14	73105274	73186104	34	chr14	73142509	73184054	Rcbtb2	+	0
chr14	73105274	73186104	34	chr14	73142784	73184054	Rcbtb2	+	0
chr12	107115614	107164859	35	chr12	106685606	106716324	4933406K04Rik	-	399290
chr1	165780127	165854117	36	chr1	165788680	165862112	Cd247	+	0
chr1	165780127	165854117	36	chr1	165788680	165867436	Cd247	+	0
chr1	165780127	165854117	36	chr1	165788680	165871153	Cd247	+	0
chr19	53420102	53479847	37	chr19	53441211	53464796	5830416P10Rik	-	0
chr13	51729636	51817032	38	chr13	51701247	51793644	Sema4d	-	0
chr2	11158347	11239456	39	chr2	11172381	11301226	Prkcq	+	0
chr17	79916078	80004677	40	chr17	79848391	79896123	Atl2	-	19955
chr17	51805915	51838990	41	chr17	51736186	51812054	Satb1	-	0
chr17	51805915	51838990	41	chr17	51736186	51826588	Satb1	-	0
chr17	51805915	51838990	41	chr17	51736186	51832647	Satb1	-	0
chr17	51805915	51838990	41	chr17	51736186	51833290	Satb1	-	0
chr2	166594089	166711361	42	chr2	166566344	166713832	Prex1	-	0
chr12	110454462	110509723	43	chr12	110447178	110571690	Ppp2r5c	+	0
chr12	110454462	110509723	43	chr12	110485738	110571690	Ppp2r5c	+	0
chr12	110454462	110509723	43	chr12	110485738	110583061	Ppp2r5c	+	0
chr9	116077277	116195376	44	chr9	116087694	116175363	Tgfbr2	-	0
chr6	146410282	146522361	45	chr6	146111479	146501912	Itpr2	-	0
chr13	73682273	73750129	46	chr13	73681156	73700695	Slc6a19	-	0
chr13	73682273	73750129	46	chr13	73699825	73709856	5430425J12Rik	+	0
chr15	77782744	77855677	47	chr15	77760588	77842115	Myh9	-	0
chr10	19552740	19614645	48	chr10	19591957	19610225	Ifngr1	+	0
chr2	103624521	103703923	49	chr2	103566309	103718423	Abtb2	+	0
chr17	52264234	52320874	50	chr17	52602762	52979033	Kcnh8	+	-281888
chr11	52271643	52283342	51	chr11	52252603	52282571	Tcf7	-	0
chr17	31059032	31110279	52	chr17	31057693	31117981	Abcg1	+	0
chr5	113813481	113844838	53	chr5	113817797	113830501	Selplg	-	0
chr5	113813481	113844838	53	chr5	113842438	113908706	Coro1c	-	0
chr5	136383090	136504355	54	chr5	136248134	136567405	Cux1	-	0
chr5	136383090	136504355	54	chr5	136274244	136567431	Cux1	-	0
chr9	66559169	66645856	55	chr9	66517880	66592980	Usp3	-	0
chr4	119946462	120059998	56	chr4	119814677	120135411	Hivep3	+	0
chr16	10805397	10858158	57	chr16	10835058	10843235	A630055G03Rik	+	0
chr10	21054100	21158728	58	chr10	20952546	21080429	Ahi1	+	0
chr10	21054100	21158728	58	chr10	21040819	21080429	Ahi1	+	0
chr10	21054100	21158728	58	chr10	21124929	21160984	Myb	-	0
chr7	19911334	19956641	59	chr7	19903577	19921143	Pvr	-	0
chr7	19911334	19956641	59	chr7	19937304	19950743	2210010C17Rik	-	0
chr15	97817168	97849814	60	chr15	97792663	97831767	Hdac7	-	0
chr15	97817168	97849814	60	chr15	97792663	97844502	Hdac7	-	0
chr1	43449176	43545548	61	chr1	43445750	43570518	Nck2	+	0
chr2	164074150	164098257	62	chr2	164074177	164155521	Stk4	+	0
chr8	14961150	15042758	63	chr8	14911716	15001085	Arhgef10	+	0
chr8	14961150	15042758	63	chr8	15011024	15033332	Kbtbd11	+	0
chr8	14961150	15042758	63	chr8	15041445	15046078	BB014433	-	0
chr12	73564985	73634345	64	chr12	73585040	73778184	Prkch	+	0
chr4	129731624	129833194	65	chr4	129703168	129742303	Khdrbs1	-	0
chr4	129731624	129833194	65	chr4	129713814	129742303	Khdrbs1	-	0
chr4	129731624	129833194	65	chr4	129820478	129850003	Ptp4a2	+	0
chr4	129731624	129833194	65	chr4	129820707	129850003	Ptp4a2	+	0
chr19	10732058	10744376	66	chr19	10718142	10738974	Cd5	-	0
chr19	10732058	10744376	66	chr19	10740946	10786043	A430093F15Rik	+	0
chr14	121986650	122074534	67	chr14	121878605	122021035	Ubac2	+	0
chr14	121986650	122074534	67	chr14	122034673	122038422	Timm8a2	+	0
chr9	123753436	123792159	68	chr9	123767210	123783457	Ccr9	+	0
chr9	123753436	123792159	68	chr9	123789509	123851661	Fyco1	-	0
chr9	123753436	123792159	68	chr9	123789509	123851899	Fyco1	-	0
chr2	127310101	127338751	69	chr2	127336158	127338377	Dusp2	+	0
chr2	127310101	127338751	69	chr2	127338638	127357651	Astl	+	0
chr7	28369282	28386641	70	chr7	28359603	28372662	Plekhg2	-	0
chr7	28369282	28386641	70	chr7	28376783	28379228	Zfp36	-	0
chr7	28369282	28386641	70	chr7	28385246	28392690	Med29	-	0
chr4	101159361	101226287	71	chr4	101151973	101265282	Jak1	-	0
chr15	6573366	6624796	72	chr15	6579870	6663312	Fyb	+	0
chr1	60746313	60782570	73	chr1	60746387	60773359	Cd28	+	0
chr1	138127722	138199980	74	chr1	138062860	138175305	Ptprc	-	0
chr7	75558324	75613615	75	chr7	75455533	75754609	Akap13	+	0
chr5	44177490	44240133	76	chr5	44175161	44226606	Tapt1	-	0
chr3	88127962	88151873	77	chr3	88142394	88169167	Mef2d	+	0
chr11	5171553	5223987	78	chr11	5191552	5261610	Kremen1	-	0
chr8	124233756	124321594	79	chr8	124231393	124345723	Galnt2	+	0
chr5	124001038	124084724	80	chr5	123973627	124003215	Hip1r	+	0
chr5	124001038	124084724	80	chr5	124004640	124032260	Vps37b	-	0
chr5	124001038	124084724	80	chr5	124061856	124095798	Abcb9	-	0
chr16	10663656	10742764	81	chr16	10545338	10744878	Clec16a	+	0
chr4	149853292	149914649	82	chr4	149896283	149955006	Spsb1	-	0
chr19	53498669	53553434	83	chr19	53529317	53541322	Dusp5	+	0
chr9	32901550	32941771	84	chr9	32696041	32757820	Ets1	+	143730
chr8	122663231	122739806	85	chr8	122625135	122678175	Cbfa2t3	-	0
chr8	122663231	122739806	85	chr8	122625135	122699109	Cbfa2t3	-	0
chr7	128367928	128415551	86	chr7	128373624	128418172	Rgs10	-	0
chr2	31077948	31145798	87	chr2	31026205	31096500	Fnbp1	-	0
chr2	31077948	31145798	87	chr2	31026205	31142008	Fnbp1	-	0
chr2	31077948	31145798	87	chr2	31053234	31142008	Fnbp1	-	0
chr3	95645514	95676841	88	chr3	95658720	95663178	Mcl1	+	0
chr3	95645514	95676841	88	chr3	95676203	95687858	Adamtsl4	-	0
chr9	44008832	44052039	89	chr9	44043383	44048579	Thy1	+	0
chr3	121309520	121377277	90	chr3	121291816	121362011	Alg14	+	0
chr2	152766965	152829506	91	chr2	152780667	152831682	Bcl2l1	-	0
chr13	48829868	48878668	92	chr13	48801749	48870885	Phf2	-	0
chr2	29619989	29691257	93	chr2	29619719	29740363	Rapgef1	+	0
chr4	134096174	134124821	94	chr4	134102582	134126780	Ubxn11	+	0
chr8	126824242	126868492	95	chr8	126930663	126945921	Tomm20	-	-62171
chr19	57099463	57139294	96	chr19	57033263	57119009	Ablim1	-	0
chr19	57099463	57139294	96	chr19	57033263	57197492	Ablim1	-	0
chr19	57099463	57139294	96	chr19	57033263	57216032	Ablim1	-	0
chr6	125229940	125240200	97	chr6	125224211	125231860	Tapbpl	-	0
chr6	125229940	125240200	97	chr6	125231275	125239934	E130112N10Rik	+	0
chr6	125229940	125240200	97	chr6	125232621	125237027	Cd27	-	0
chr15	86156654	86205405	98	chr15	86139100	86186141	Cerk	-	0
chr19	41013595	41057528	99	chr19	41029274	41059525	Dntt	+	0
chr11	95331278	95370069	100	chr11	95337017	95381872	Fam117a	+	0
chr5	149353216	149377271	101	chr5	149411805	149431703	6330406I15Rik	+	-34534
chr13	112415991	112440009	102	chr13	112464069	112506860	Il6st	+	-24060
chr1	127204981	127279001	103	chr1	127204985	127482972	Mgat5	+	0
chr13	111967390	112004828	104	chr13	111746434	111808983	Map3k1	-	158407
chr6	134915804	134947533	105	chr6	134920400	134925525	Cdkn1b	+	0
chr6	134915804	134947533	105	chr6	134929091	134951718	1190002F15Rik	+	0
chr7	24365065	24396304	106	chr7	24370262	24385212	Kcnn4	+	0
chr2	58135325	58161477	107	chr2	58129138	58160122	Cytip	-	0
chr2	173017880	173063945	108	chr2	173021901	173034731	Rbm38	+	0
chr7	16323619	16373836	109	chr7	16327053	16387785	Sae1	-	0
chr4	130896944	130924365	110	chr4	130913333	130936148	Laptm5	+	0
chr11	34031218	34083917	111	chr11	34047200	34092280	Lcp2	+	0
chr14	79511321	79543120	112	chr14	79481193	79582476	Elf1	+	0
chr11	97974895	98009070	113	chr11	97923236	97986446	Plxdc1	-	0
chr11	97974895	98009070	113	chr11	97989579	97996173	Arl5c	-	0
chr11	97974895	98009070	113	chr11	98002900	98022627	Cacnb1	-	0
chr11	97974895	98009070	113	chr11	98004924	98018372	Cacnb1	-	0
chr11	97974895	98009070	113	chr11	98004924	98022627	Cacnb1	-	0
chr11	98449163	98498460	114	chr11	98446833	98455373	Grb7	+	0
chr11	98449163	98498460	114	chr11	98464692	98546031	Ikzf3	-	0
chr6	142908289	142962037	115	chr6	142821540	142964452	St8sia1	-	0
chr2	18906717	18982824	116	chr2	18842255	18998121	Pip4k2a	-	0
chr4	133684076	133762529	117	chr4	133679007	133753611	Arid1a	-	0
chr14	79225622	79299152	118	chr14	79212354	79247367	Zfp957	-	0
chr14	79225622	79299152	118	chr14	79288749	79301635	1190002H23Rik	-	0
chr2	34937711	34977818	119	chr2	34943257	34961772	Traf1	-	0
chr6	117874631	117919843	120	chr6	117900339	117925622	Hnrnpf	+	0
chr6	117874631	117919843	120	chr6	117906781	117925622	Hnrnpf	+	0
chr6	117874631	117919843	120	chr6	117907803	117925622	Hnrnpf	+	0
chr6	117874631	117919843	120	chr6	117917293	117925622	Hnrnpf	+	0
chr16	49753408	49820784	121	chr16	49699293	49765126	Ift57	+	0
chr1	53771667	53797997	122	chr1	53755511	53785215	Stk17b	-	0
chr19	44246391	44300679	123	chr19	44293675	44306862	Scd2	+	0
chr2	117398579	117449214	124	chr2	117279992	117342877	Rasgrp1	-	55702
chr15	73135174	73182507	125	chr15	73101624	73184947	Eif2c2	-	0
chr10	21185147	21256612	126	chr10	21124929	21160984	Myb	-	24163
chr9	114418126	114468521	127	chr9	114401118	114474377	Glb1	+	0
chr12	113410642	113431997	128	chr12	113489564	113491835	Adam6b	+	-57567
chr11	3290299	3317202	129	chr11	3239901	3462990	Mir3470a	-	0
chr11	3290299	3317202	129	chr11	3289130	3309083	Patz1	+	0
chr11	3290299	3317202	129	chr11	3290456	3309083	Patz1	+	0
chr11	3290299	3317202	129	chr11	3308999	3320722	Gm11944	+	0
chr15	101232452	101274505	130	chr15	101224206	101232756	Grasp	+	0
chr15	101232452	101274505	130	chr15	101266845	101274794	Nr4a1	+	0
chr5	103746494	103784111	131	chr5	103754161	103855322	Aff1	+	0
chr5	103746494	103784111	131	chr5	103754572	103855322	Aff1	+	0
chr6	143146176	143182409	132	chr6	143167229	143208547	Etnk1	+	0
chr5	137669838	137720556	133	chr5	137650853	137684617	Agfg2	-	0
chr5	137669838	137720556	133	chr5	137662821	137684693	Agfg2	-	0
chr17	51872226	51912463	134	chr17	51882726	51965257	Gm20098	+	0
chr16	87689087	87730412	135	chr16	87698953	87733346	Bach1	+	0
chr11	80486982	80516838	136	chr11	80482126	80780025	Myo1d	-	0
chr6	99364628	99403624	137	chr6	98925341	99435345	Foxp1	-	0
chr10	80654559	80699313	138	chr10	80642616	80657071	Btbd2	-	0
chr10	80654559	80699313	138	chr10	80665329	80671976	Mknk2	-	0
chr10	80654559	80699313	138	chr10	80685252	80701820	Mob3a	-	0
chr5	123125377	123154916	139	chr5	123118179	123132629	Rhof	-	0
chr9	57759624	57774739	140	chr9	57750710	57765860	Clk3	-	0
chrX	48124919	48160225	141	chrX	48108724	48136981	Xpnpep2	+	0
chrX	48124919	48160225	141	chrX	48146526	48161563	Sash3	+	0
chr4	133137335	133196684	142	chr4	133130632	133198330	Wasf2	+	0
chr11	83064836	83084837	143	chr11	83065111	83070678	Slfn2	+	0
chr18	32941074	32992773	144	chr18	32939040	33195767	Camk4	+	0
chr19	53886013	53906602	145	chr19	53892230	53929861	Pdcd4	+	0
chr19	53886013	53906602	145	chr19	53903350	53929861	Pdcd4	+	0
chr6	8480913	8522508	146	chr6	8507058	8509161	A430035B10Rik	-	0
chr6	8480913	8522508	146	chr6	8509595	8597548	Glcci1	+	0
chr7	67407017	67462038	147	chr7	67233826	67372858	Mef2a	-	34159
chr9	63696829	63760782	148	chr9	63646766	63757994	Smad3	-	0
chr1	165670040	165732274	149	chr1	165648944	165708094	Rcsd1	-	0
chr8	126582758	126596989	150	chr8	126588295	126593436	Irf2bp2	-	0
chr5	62738974	62792035	151	chr5	62602445	62766177	Arap2	-	0
chr16	24199808	24265843	152	chr16	24392555	24393655	1110054M08Rik	-	-126712
chr3	101264790	101299476	153	chr3	101275907	101287939	Cd2	-	0
chr1	184004519	184072522	154	chr1	184033031	184033998	1700056E22Rik	-	0
chr1	184004519	184072522	154	chr1	184034460	184075636	Dusp10	+	0
chr10	59885076	59933052	155	chr10	59879590	59898016	Dnajb12	+	0
chr7	125467940	125512336	156	chr7	125467639	125491542	Nsmce1	-	0
chr2	26447428	26530939	157	chr2	26457901	26503822	Notch1	-	0
chrX	159672617	159722180	158	chrX	159627407	159975917	Sh3kbp1	+	0
chrX	159672617	159722180	158	chrX	159708600	159975917	Sh3kbp1	+	0
chr16	92709794	92768630	159	chr16	92601465	92826066	Runx1	-	0
chr6	99626094	99670516	160	chr6	99625136	99666771	Eif4e3	-	0
chr5	134264518	134337766	161	chr5	134237834	134314746	Gtf2i	-	0
chr12	86795604	86839114	162	chr12	86734368	86763795	Gm6772	+	31809
chr19	34152211	34222536	163	chr19	34122548	34166041	Ankrd22	-	0
chr19	34152211	34222536	163	chr19	34192269	34240328	Stambpl1	+	0
chr9	57628196	57667264	164	chr9	57626645	57645180	Csk	-	0
chr2	101541321	101622167	165	chr2	101560780	101628986	B230118H07Rik	-	0
chr15	82001876	82043323	166	chr15	81992522	82016140	Pppde2	-	0
chr15	82001876	82043323	166	chr15	82016368	82040084	Xrcc6	+	0
chr15	82001876	82043323	166	chr15	82041344	82047598	Nhp2l1	-	0
chr12	80201172	80276151	167	chr12	80167541	80260371	Actn1	-	0
chr11	60185367	60258239	168	chr11	60105012	60199195	Rai1	+	0
chr11	60185367	60258239	168	chr11	60140081	60199195	Rai1	+	0
chr11	60185367	60258239	168	chr11	60199088	60220604	Srebf1	-	0
chr11	60185367	60258239	168	chr11	60226713	60352905	Tom1l2	-	0
chr11	60185367	60258239	168	chr11	60240569	60352905	Tom1l2	-	0
chr17	52147917	52187319	169	chr17	51882726	51965257	Gm20098	+	182660
chr10	19167516	19195845	170	chr10	19141748	19207947	Gm20139	+	0
chr10	19167516	19195845	170	chr10	19167237	19207947	Gm20139	+	0
chr4	11142501	11161238	171	chr4	11156440	11174377	Trp53inp1	+	0
chr4	32852468	32910378	172	chr4	32804034	32923505	Ankrd6	-	0
chr4	32852468	32910378	172	chr4	32804034	32950826	Ankrd6	-	0
chr4	129553755	129585340	173	chr4	129548343	129558372	Lck	-	0
chr4	129553755	129585340	173	chr4	129548343	129573641	Lck	-	0
chr4	129553755	129585340	173	chr4	129576814	129578580	Fam167b	-	0
chr11	49689914	49727817	174	chr11	49674705	49712710	Cnot6	-	0
chr2	73436042	73496807	175	chr2	73429616	73529410	Wipf1	-	0
chr6	108824227	108860112	176	chr6	108828640	108859356	Edem1	+	0
chr7	78717259	78739131	177	chr7	78581065	78718220	E430016F16Rik	-	0
chr6	70811671	70831996	178	chr6	70844526	70905240	Eif2ak3	+	-12530
chr13	24371116	24420308	179	chr13	24327419	24477285	Cmah	+	0
chr13	24371116	24420308	179	chr13	24415122	24477285	Cmah	+	0
chr1	91180049	91220543	180	chr1	91179821	91206790	Ramp1	+	0
chr1	91180049	91220543	180	chr1	91179821	91225196	Ramp1	+	0
chr4	133050584	133097011	181	chr4	133011505	133078110	Ahdc1	+	0
chr2	11634583	11671247	182	chr2	11642791	11693194	Il2ra	+	0
chr11	60086512	60134052	183	chr11	60105012	60199195	Rai1	+	0
chr8	120491247	120565726	184	chr8	120488865	120581383	Gse1	+	0
chr8	120491247	120565726	184	chr8	120535856	120581383	Gse1	+	0
chr8	120491247	120565726	184	chr8	120537408	120581383	Gse1	+	0
chr6	48718687	48732926	185	chr6	48718620	48724636	Gimap7	+	0
chr16	78531200	78573603	186	chr16	78540335	78576688	D16Ertd472e	-	0
chr16	78531200	78573603	186	chr16	78560315	78564869	4930478L05Rik	+	0
chr10	122717908	122777964	187	chr10	122678761	122921974	Ppm1h	+	0
chr10	122717908	122777964	187	chr10	122678761	122945793	Ppm1h	+	0
chr2	102030943	102075802	188	chr2	101950200	102186377	Ldlrad3	-	0
chr18	84853606	84892484	189	chr18	84851413	84879863	Cyb5	+	0
chr1	39895287	39958328	190	chr1	39900912	40026310	Map4k4	+	0
chr4	145209867	145268825	191	chr4	145212367	145246870	Tnfrsf1b	-	0
chr2	118487251	118505389	192	chr2	118475842	118479696	Srp14	-	7555
chr9	21314838	21335791	193	chr9	21320718	21355028	Slc44a2	+	0
chr7	97708088	97749463	194	chr7	97696656	97720793	Clns1a	+	0
chr7	97708088	97749463	194	chr7	97726378	97738247	Aqp11	-	0
chr3	94375212	94395014	195	chr3	94372825	94398239	Rorc	+	0
chr1	189779095	189834913	196	chr1	189728267	189876693	Ptpn14	+	0
chr2	3703975	3772409	197	chr2	3713457	3782134	Fam107b	+	0
chr2	32487642	32510361	198	chr2	32535358	32569750	Fam102a	+	-24997
chr5	34185180	34210356	199	chr5	34176579	34187710	Mxd4	-	0
chr5	34185180	34210356	199	chr5	34194893	34288324	Zfyve28	-	0
chr1	51566042	51599983	200	chr1	51469487	51478399	Obfc2a	-	87643
chr16	76282534	76370441	201	chr16	76290861	76373049	Nrip1	-	0
chr13	117194563	117223732	202	chr13	117220572	117274415	Emb	+	0
chr8	13985242	14012693	203	chr8	13952007	13974777	2610019F03Rik	-	10465
chr7	66175749	66250169	204	chr7	66109514	66173798	Chsy1	+	1951
chr1	86487141	86530005	205	chr1	86526735	86530698	Ptma	+	0
chr3	22071278	22151921	206	chr3	22076651	22216594	Tbl1xr1	+	0
chr11	106145741	106170887	207	chr11	106084901	106155434	Map3k3	+	0
chr11	106145741	106170887	207	chr11	106156255	106160142	Limd2	-	0
chr11	106145741	106170887	207	chr11	106162973	106193603	Strada	-	0
chr3	103374350	103401262	208	chr3	103279292	103358768	Trim33	+	15582
chr16	23258383	23293746	209	chr16	23224739	23360350	St6gal1	+	0
chr16	23258383	23293746	209	chr16	23226020	23360350	St6gal1	+	0
chr16	23258383	23293746	209	chr16	23290469	23360350	St6gal1	+	0
chr14	121926580	121969626	210	chr14	121878605	122021035	Ubac2	+	0
chr14	121926580	121969626	210	chr14	121952330	121965193	Gpr183	-	0
chr7	127276523	127308920	211	chr7	127296259	127335137	Itgal	+	0
chr11	96439057	96485490	212	chr11	96446898	96464547	Gm11529	-	0
chr11	96439057	96485490	212	chr11	96464590	96759622	Skap1	+	0
chr3	60475177	60528411	213	chr3	60472829	60629748	Mbnl1	+	0
chr3	60475177	60528411	213	chr3	60501251	60629748	Mbnl1	+	0
chr18	82470118	82547340	214	chr18	82475122	82558703	Mbp	+	0
chr18	82470118	82547340	214	chr18	82475122	82585637	Mbp	+	0
chr5	72741458	72764186	215	chr5	72695977	72752773	Txk	-	0
chr5	72741458	72764186	215	chr5	72755722	72868448	Tec	-	0
chr1	181839517	181881698	216	chr1	181815314	181842401	Lbr	-	0
chr17	72918284	72950302	217	chr17	72918304	72941946	Lbh	+	0
chr1	85721038	85752854	218	chr1	85717082	85736606	A630001G21Rik	-	0
chr17	52444362	52470411	219	chr17	52602762	52979033	Kcnh8	+	-132351
chr16	91433098	91471331	220	chr16	91406234	91425834	Il10rb	+	7264
chr7	4643099	4675701	221	chr7	4631494	4658950	Ppp6r1	-	0
chr7	4643099	4675701	221	chr7	4660520	4684963	Hspbp1	-	0
chr13	24598189	24641363	222	chr13	24598124	24604767	Gm11346	-	0
chr13	24598189	24641363	222	chr13	24614609	24706001	Fam65b	+	0
chr13	24598189	24641363	222	chr13	24638647	24706001	Fam65b	+	0
chr13	24598189	24641363	222	chr13	24638647	24733806	Fam65b	+	0
chr10	80603331	80632994	223	chr10	80602879	80607654	Adat3	+	0
chr10	80603331	80632994	223	chr10	80602881	80615783	Scamp4	+	0
chr10	80603331	80632994	223	chr10	80622779	80640771	Csnk1g2	+	0
chr10	80603331	80632994	223	chr10	80629655	80640771	Csnk1g2	+	0
chr5	122130121	122190244	224	chr5	122108055	122138062	Ccdc63	-	0
chr5	122130121	122190244	224	chr5	122158278	122175269	Ppp1cc	+	0
chr7	68282335	68290327	225	chr7	68273838	68363092	Fam169b	+	0
chr2	118518860	118562017	226	chr2	118528756	118549678	Bmf	-	0
chr1	137896539	137946231	227	chr1	137966454	137966541	Mir181a-1	+	-20223
chr7	118229043	118280711	228	chr7	118131311	118243637	Smg1	-	0
chr7	118229043	118280711	228	chr7	118243906	118245551	4930583K01Rik	+	0
chr14	31554858	31562997	229	chr14	31523083	31577383	Colq	-	0
chr9	25167253	25220707	230	chr9	25108129	25151781	Herpud2	-	15472
chr13	13517502	13571600	231	chr13	13437601	13512275	Nid1	+	5227
chr5	64803349	64821547	232	chr5	64803522	64830129	Klf3	+	0
chr2	6702732	6733536	233	chr2	6539698	6884996	Celf2	-	0
chr2	6702732	6733536	233	chr2	6539698	7081302	Celf2	-	0
chr2	6702732	6733536	233	chr2	6539698	7396000	Celf2	-	0
chr2	6702732	6733536	233	chr2	6539698	7396198	Celf2	-	0
chr11	54950858	54974937	234	chr11	54910786	54956122	Tnip1	-	0
chr11	54950858	54974937	234	chr11	54910786	54962940	Tnip1	-	0
chr11	89057589	89101331	235	chr11	89037581	89060748	Dgke	-	0
chr11	89057589	89101331	235	chr11	89073840	89093064	Gm525	+	0
chr9	72375614	72408428	236	chr9	72274898	72363771	Zfp280d	+	11843
chr10	41575740	41638737	237	chr10	41538848	41587753	Ccdc162	-	0
chr10	41575740	41638737	237	chr10	41568015	41576476	5730435O14Rik	+	0
chr19	4287273	4306101	238	chr19	4286000	4305955	Adrbk1	-	0
chr16	49835696	49861804	239	chr16	49855653	49911683	Cd47	+	0
chr17	28204610	28226458	240	chr17	28177417	28205886	Zfp523	+	0
chr17	28204610	28226458	240	chr17	28207777	28228608	Def6	+	0
chr6	125339406	125369124	241	chr6	125321339	125344942	Scnn1a	+	0
chr6	125339406	125369124	241	chr6	125349722	125362483	Tnfrsf1a	+	0
chr6	125339406	125369124	241	chr6	125362650	125380504	Plekhg6	-	0
chr5	142881480	142932858	242	chr5	142871788	142895238	Fbxl18	-	0
chr5	142881480	142932858	242	chr5	142903115	142906724	Actb	-	0
chr5	23410510	23437311	243	chr5	23431807	23434353	5031425E22Rik	-	0
chr5	23410510	23437311	243	chr5	23434428	23504229	Mll5	+	0
chr11	75532138	75545430	244	chr11	75531693	75577572	Slc43a2	+	0
chr11	75532138	75545430	244	chr11	75532111	75577572	Slc43a2	+	0
chr11	11555411	11573752	245	chr11	11489265	11515190	4930415F15Rik	+	40221
chr5	122207096	122243662	246	chr5	122209736	122242297	Hvcn1	+	0
chr5	122207096	122243662	246	chr5	122210297	122242297	Hvcn1	+	0
chr5	122207096	122243662	246	chr5	122241514	122264460	Tctn1	-	0
chr11	11500188	11530680	247	chr11	11489265	11515190	4930415F15Rik	+	0
chr18	56444545	56474696	248	chr18	56432131	56503792	Gramd3	+	0
chr5	107714868	107754541	249	chr5	107716654	107724343	Gfi1	-	0
chr5	107714868	107754541	249	chr5	107744794	107875107	Evi5	-	0
chr1	58710307	58745285	250	chr1	58713285	58733227	Cflar	+	0
chr1	58710307	58745285	250	chr1	58713285	58758882	Cflar	+	0
chr9	112192293	112230174	251	chr9	112065090	112232501	Arpp21	-	0
chr9	112192293	112230174	251	chr9	112116219	112217261	Arpp21	-	0
chr9	112192293	112230174	251	chr9	112154462	112234841	Arpp21	-	0
chr9	112192293	112230174	251	chr9	112159982	112217351	Arpp21	-	0
chr6	143063869	143119692	252	chr6	143010919	143100107	5730419I09Rik	-	0
chr6	120046600	120084896	253	chr6	119923968	120038655	Wnk1	-	7945
chr14	60697870	60744697	254	chr14	60634728	60764556	Spata13	+	0
chr13	28718296	28794325	255	chr13	28460033	28885422	2610307P16Rik	-	0
chr11	106657352	106688918	256	chr11	106654217	106715281	Pecam1	-	0
chr7	28780171	28791514	257	chr7	28766751	28788665	Sirt2	+	0
chr7	28780171	28791514	257	chr7	28774898	28781514	Gm19897	-	0
chr7	28780171	28791514	257	chr7	28788968	28798966	Rinl	+	0
chr11	87212289	87260132	258	chr11	87127076	87220682	Trim37	+	0
chr11	87212289	87260132	258	chr11	87226905	87358994	Ppm1e	-	0
chr5	64595783	64651698	259	chr5	64593862	64610699	Gm3716	-	0
chr9	32590197	32618020	260	chr9	32422207	32541368	Fli1	-	48829
chr1	13558642	13600133	261	chr1	13564701	13589864	Tram1	-	0
chr3	51540139	51579214	262	chr3	51515317	51560823	Setd7	-	0
chr3	51540139	51579214	262	chr3	51559756	51567116	5031434O11Rik	+	0
chr12	112851464	112873670	263	chr12	112850875	112860916	Gpr132	-	0
chr12	107963409	108001926	264	chr12	107910402	108003414	Bcl11b	-	0
chr14	16151414	16198205	265	chr14	16238658	16249808	Oxsm	-	-40453
chr6	121187778	121250083	266	chr6	121183666	121196185	Pex26	+	0
chr6	121187778	121250083	266	chr6	121210769	121226097	Tuba8	+	0
chr6	121187778	121250083	266	chr6	121245905	121270917	Usp18	+	0
chr9	44479435	44540134	267	chr9	44499135	44510412	Bcl9l	+	0
chr9	44479435	44540134	267	chr9	44511786	44526421	Cxcr5	-	0
chr5	149229455	149275835	268	chr5	149265057	149288047	Alox5ap	+	0
chr18	81385568	81431243	269	chr18	80966373	80986578	Sall3	-	398990
chr9	110887403	110922825	270	chr9	110880173	110900530	Als2cl	+	0
chr9	110887403	110922825	270	chr9	110880321	110900530	Als2cl	+	0
chr9	110887403	110922825	270	chr9	110914738	110916861	Gm590	-	0
chr9	94653336	94714846	271	chr9	94669891	95230452	Slc9a9	+	0
chr11	98942310	98969305	272	chr11	98937695	98974942	Rara	+	0
chr11	98942310	98969305	272	chr11	98937717	98974942	Rara	+	0
chr11	98942310	98969305	272	chr11	98939710	98974942	Rara	+	0
chr11	98942310	98969305	272	chr11	98960470	98974942	Rara	+	0
chr18	60830325	60895298	273	chr18	60813755	60848964	Tcof1	-	0
chr8	34141971	34167083	274	chr8	34135571	34146739	Leprotl1	-	0
chr8	34141971	34167083	274	chr8	34154562	34170847	Tmem66	+	0
chr4	103108174	103128431	275	chr4	103038064	103114299	Wdr78	-	0
chr4	103108174	103128431	275	chr4	103114464	103165749	Mier1	+	0
chr4	103108174	103128431	275	chr4	103119389	103165749	Mier1	+	0
chr11	88594781	88643967	276	chr11	88339381	88718229	Msi2	-	0
chr7	83639233	83662254	277	chr7	83632016	83642328	Stard5	+	0
chr7	83639233	83662254	277	chr7	83643062	83735490	Il16	-	0
chr9	107611541	107646277	278	chr9	107614137	107635342	Gnai2	-	0
chr6	124720340	124746962	279	chr6	124720717	124733145	Ptpn6	-	0
chr6	124720340	124746962	279	chr6	124720717	124738709	Ptpn6	-	0
chr6	124720340	124746962	279	chr6	124739183	124741079	Grcc10	-	0
chr6	124720340	124746962	279	chr6	124742543	124756487	Atn1	-	0
chr1	167231926	167282406	280	chr1	167226083	167285127	Uck2	-	0
chr2	91632436	91650060	281	chr2	91625319	91636414	F2	-	0
chr2	91632436	91650060	281	chr2	91643687	91649791	Zfp408	-	0
chr6	124874434	124904527	282	chr6	124864692	124888209	Cd4	-	0
chr6	124874434	124904527	282	chr6	124904358	124911705	Lag3	-	0
chr4	136070603	136113299	283	chr4	136049947	136053371	Rpl11	-	17232
chr12	80109648	80132351	284	chr12	80107759	80113013	Zfp36l1	-	0
chr12	80109648	80132351	284	chr12	80120545	80132844	2310015A10Rik	-	0
chr9	72441484	72494542	285	chr9	72438528	72458576	Mns1	+	0
chr9	72441484	72494542	285	chr9	72458054	72491959	Tex9	-	0
chr2	156872016	156889605	286	chr2	156863121	156873562	1110008F13Rik	+	0
chr2	156872016	156889605	286	chr2	156872921	156887078	Sla2	-	0
chr3	68956231	68986041	287	chr3	68892498	69004570	Ift80	-	0
chr4	63380832	63406263	288	chr4	63367127	63403445	Akna	-	0
chr11	58199620	58231029	289	chr11	58199555	58207592	Igtp	+	0
chr11	58199620	58231029	289	chr11	58214976	58222783	Irgm2	+	0
chr2	70780142	70836632	290	chr2	70712407	70825480	Tlk1	-	0
chr3	131115291	131161944	291	chr3	131110470	131223331	Lef1	+	0
chr7	127076587	127112681	292	chr7	127091435	127094049	AI467606	+	0
chr7	127076587	127112681	292	chr7	127107769	127122029	Qprt	-	0
chr17	6737065	6780567	293	chr17	6673609	6738044	Sytl3	+	0
chr17	6737065	6780567	293	chr17	6689071	6738044	Sytl3	+	0
chr17	6737065	6780567	293	chr17	6705829	6738044	Sytl3	+	0
chr17	6737065	6780567	293	chr17	6738130	6782780	Ezr	-	0
chr14	29997562	30036076	294	chr14	29996167	30008896	Il17rb	-	0
chr14	29997562	30036076	294	chr14	30008999	30040466	Chdh	+	0
chr14	29997562	30036076	294	chr14	30021302	30040466	Chdh	+	0
chr14	29997562	30036076	294	chr14	30022632	30040466	Chdh	+	0
chr8	106049599	106083939	295	chr8	106011506	106053819	Dus2l	+	0
chr8	106049599	106083939	295	chr8	106059602	106130537	Nfatc3	+	0
chr2	92926593	92954273	296	chr2	92915100	92956051	Syt13	+	0
chr17	83985225	84036188	297	chr17	84078659	84089875	4933433H22Rik	+	-42471
chr6	48735979	48742070	298	chr6	48739046	48743795	Gimap1	+	0
chr19	34501828	34525483	299	chr19	34492315	34527474	Lipa	-	0
chr7	80628391	80681123	300	chr7	80586631	80688877	Crtc3	-	0
chr7	80628391	80681123	300	chr7	80636016	80644384	Gm15880	+	0
chr4	59253042	59298904	301	chr4	59314682	59438633	Susd1	-	-15778
chr3	87843893	87857894	302	chr3	87846754	87855722	Sh2d2a	+	0
chr15	73727292	73754037	303	chr15	73723144	73758766	Ptp4a3	+	0
chr15	73727292	73754037	303	chr15	73724929	73758766	Ptp4a3	+	0
chr15	73727292	73754037	303	chr15	73748025	73758766	Ptp4a3	+	0
chr8	120030377	120070420	304	chr8	119992469	120052793	Crispld2	+	0
chr13	55430536	55453687	305	chr13	55445333	55459577	Grk6	+	0
chr13	55430536	55453687	305	chr13	55445333	55460927	Grk6	+	0
chr16	94573248	94652433	306	chr16	94570205	94695519	Dyrk1a	+	0
chr16	94573248	94652433	306	chr16	94570906	94695519	Dyrk1a	+	0
chr1	136119724	136143298	307	chr1	136052900	136119822	Cacna1s	+	0
chr1	136119724	136143298	307	chr1	136127718	136131183	6530439I21	-	0
chr1	136119724	136143298	307	chr1	136131400	136178014	Kif21b	+	0
chr11	3332528	3349545	308	chr11	3239901	3462990	Mir3470a	-	0
chr11	3332528	3349545	308	chr11	3330730	3342971	Pik3ip1	+	0
chr11	3332528	3349545	308	chr11	3343296	3371392	Limk2	-	0
chr11	3332528	3349545	308	chr11	3343382	3356141	Limk2	-	0
chr11	3332528	3349545	308	chr11	3343382	3409235	Limk2	-	0
chr18	50003850	50041133	309	chr18	49979426	50093229	Tnfaip8	+	0
chr10	60366791	60393472	310	chr10	60302749	60696490	Cdh23	-	0
chr10	60366791	60393472	310	chr10	60346850	60372684	4632428N05Rik	+	0
chr7	58729014	58769496	311	chr7	58658201	58829426	Atp10a	+	0
chr13	101528294	101550485	312	chr13	101680761	101692647	Pik3r1	-	-130276
chr13	101528294	101550485	312	chr13	101680761	101768217	Pik3r1	-	-130276
chr13	28499323	28520508	313	chr13	28460033	28885422	2610307P16Rik	-	0
chr10	96356968	96376045	314	chr10	96617000	96622811	Btg1	+	-240955
chr18	68191384	68242172	315	chr18	67933256	68255549	D18Ertd653e	+	0
chr7	126324363	126375142	316	chr7	126363827	126369534	Lat	-	0
chr7	126324363	126375142	316	chr7	126370059	126377934	Spns1	-	0
chr17	45480851	45504623	317	chr17	45506840	45520843	Aars2	+	-2217
chr11	51916084	51965038	318	chr11	51967630	51977336	Cdkn2aipnl	+	-2592
chr10	80145690	80163934	319	chr10	79697304	80369637	Bc1	-	0
chr10	80145690	80163934	319	chr10	80142314	80145818	Atp5d	+	0
chr10	80145690	80163934	319	chr10	80148289	80158367	Midn	+	0
chr5	73236808	73267535	320	chr5	73020190	73256618	Fryl	-	0
chr10	59958172	59984155	321	chr10	59987908	60003112	Anapc16	-	-3753
chr6	48701524	48709303	322	chr6	48701582	48708244	Gimap6	-	0
chr17	25209942	25228025	323	chr17	25188399	25234442	Unkl	+	0
chr17	25209942	25228025	323	chr17	25222581	25234442	Unkl	+	0
chr11	69401166	69420094	324	chr11	69398517	69413675	Kdm6b	-	0
chr12	76345730	76377102	325	chr12	76348899	76369464	Zbtb25	-	0
chr12	76345730	76377102	325	chr12	76348899	76369560	Zbtb25	-	0
chr12	76345730	76377102	325	chr12	76370265	76388747	Zbtb1	+	0
chr5	105634943	105651868	326	chr5	105519470	105608954	Lrrc8c	+	25989
chr7	68274253	68281024	327	chr7	68266338	68275098	Gm16157	-	0
chr7	68274253	68281024	327	chr7	68266338	68276594	Gm16157	-	0
chr7	68274253	68281024	327	chr7	68273838	68363092	Fam169b	+	0
chr10	40106158	40178458	328	chr10	40033534	40142254	Slc16a10	-	0
chr10	40106158	40178458	328	chr10	40075401	40142254	Slc16a10	-	0
chr3	130920462	130951094	329	chr3	131110470	131223331	Lef1	+	-159376
chr9	110640725	110690259	330	chr9	110624788	110654161	Nbeal2	-	0
chr9	110640725	110690259	330	chr9	110656502	110711593	Ccdc12	+	0
chr1	88679849	88702138	331	chr1	88698225	88702191	Arl4c	-	0
chr1	128587813	128615860	332	chr1	128588198	128592299	Cxcr4	-	0
chr1	64078711	64119199	333	chr1	64035670	64121389	Klf7	-	0
chr19	46495175	46532470	334	chr19	46501647	46516455	Trim8	+	0
chr19	46495175	46532470	334	chr19	46531108	46573085	Arl3	-	0
chr5	64486609	64522647	335	chr5	64477007	64483966	C030018K13Rik	+	2643
chr12	69500730	69545929	336	chr12	69464786	69475550	5830428M24Rik	-	25180
chr1	91053506	91066617	337	chr1	90998726	91128944	Lrrfip1	+	0
chr1	91053506	91066617	337	chr1	91053443	91117322	Lrrfip1	+	0
chr1	91053506	91066617	337	chr1	91053443	91128944	Lrrfip1	+	0
chr11	75314050	75345329	338	chr11	75300258	75348383	Rpa1	-	0
chr16	32155985	32202795	339	chr16	32142824	32165476	Lrrc33	-	0
chr16	32155985	32202795	339	chr16	32179799	32186944	Bex6	+	0
chr4	135066985	135129160	340	chr4	135120644	135177990	Runx3	+	0
chr7	31147275	31168963	341	chr7	31130126	31151050	Gramd1a	-	0
chr7	31147275	31168963	341	chr7	31162357	31170641	Gm10640	+	0
chr10	42884610	42908444	342	chr10	42860511	42960782	Scml4	+	0
chr18	80685469	80707162	343	chr18	80606204	80708173	Nfatc1	-	0
chr18	80685469	80707162	343	chr18	80606204	80713071	Nfatc1	-	0
chr18	80685469	80707162	343	chr18	80647434	80708173	Nfatc1	-	0
chr18	80685469	80707162	343	chr18	80647434	80713071	Nfatc1	-	0
chr11	96965175	96995955	344	chr11	96953337	96977688	Sp2	-	0
chr10	81537061	81571652	345	chr10	81528731	81545046	Gna11	-	0
chr10	81537061	81571652	345	chr10	81559559	81566364	Aes	+	0
chr15	99327203	99366712	346	chr15	99317222	99370466	Fmnl3	-	0
chr8	83733551	83753037	347	chr8	83723250	83741311	Cd97	-	0
chr2	35494460	35510357	348	chr2	35400178	35461425	Ggta1	-	33035
chr10	122791480	122815836	349	chr10	122678761	122921974	Ppm1h	+	0
chr10	122791480	122815836	349	chr10	122678761	122945793	Ppm1h	+	0
chr12	17686076	17748206	350	chr12	17690813	17791926	Hpcal1	+	0
chr1	131184019	131206894	351	chr1	131176409	131245178	Rassf5	-	0
chr4	134916693	134927711	352	chr4	134923624	134927370	D4Wsu53e	+	0
chr14	73234368	73259156	353	chr14	73195501	73325791	Rb1	-	0
chr14	73234368	73259156	353	chr14	73237890	73240358	Lpar6	+	0
chr9	37228991	37249044	354	chr9	37229148	37255738	Slc37a2	-	0
chr10	117103893	117132608	355	chr10	117070126	117148474	Frs2	-	0
chr11	49080642	49102212	356	chr11	49050732	49135387	Olfr56	+	0
chr11	49080642	49102212	356	chr11	49087054	49096971	Ifi47	+	0
chr9	115608169	115644697	357	chr9	115909454	116076176	Gadl1	+	-264757
chr18	4292162	4314269	358	chr18	4331326	4352953	Map3k8	-	-17057
chr15	86327536	86365620	359	chr15	86214458	86498503	Tbc1d22a	+	0
chr9	21420323	21464481	360	chr9	21424907	21507146	Dnm2	+	0
chr9	21420323	21464481	360	chr9	21424907	21507759	Dnm2	+	0

## Sheet: Unique SE in OT-II
Peak_chr	Peak_start	Peak_end	Rank	Strand	Gene
chr2	98662251	98667294	6	+	Lrrc4c
chr8	105618299	105661255	16	+	Ctcf
chr9	44977867	44987770	26	+	Cd3d
chr11	116353895	116424396	63	-	Rnf157
chr11	68190969	68210803	68	-	Ntn1
chr7	16400195	16406697	72	+	Zc3h4
chr17	34194952	34212163	101	+	Psmb8
chr5	148956845	148979812	103	+	8430423G03Rik
chr6	94634404	94690836	104	-	Lrig1
chr9	3000455	3036080	110	-	Mir101c
chr11	115406590	115427982	111	-	Atp5h
chr15	97718123	97729755	124	-	Endou
chr10	78286635	78301588	130	-	Agpat3
chr15	96284068	96298751	133	+	Arid2
chr11	115451199	115465297	148	+	Slc16a5
chr7	25266722	25279423	149	+	Cic
chr1	86422431	86443299	150	+	1700019O17Rik
chr10	60279901	60289401	151	+	Psap
chr11	5244816	5258604	154	+	Mir3079
chr15	81511425	81523576	164	+	Rbx1
chr19	33220444	33225982	165	-	Rnls
chr12	55382763	55390202	170	+	Mir1198
chr13	28949331	28961182	173	-	Sox4
chr8	84975073	84986748	174	-	Junb
chr8	70694733	70700616	175	+	Jund
chr9	101060498	101078990	177	+	Msl2
chr2	132497928	132515366	182	+	1700026D11Rik
chr10	78577523	78596754	185	-	Syde1
chr13	37841320	37883641	186	+	Rreb1
chr10	96685822	96698298	187	+	Btg1
chr4	48038237	48045583	188	+	Nr4a3
chr4	140943931	140952817	190	+	Padi2
chr13	28415869	28420282	194	-	2610307P16Rik
chr18	35847834	35854944	195	+	Cxxc5
chr3	103852838	103867831	196	+	Bcl2l15
chr7	16043547	16053255	199	+	Zfp541
chr5	92485136	92500175	202	-	Scarb2
chr9	96934955	96957660	203	-	Spsb4
chr8	84183415	84204324	204	+	Mir23a
chr2	32154946	32182095	206	+	Prrc2b
chr8	107162406	107166291	207	+	Cyb5b
chr18	12786489	12813216	210	-	Osbpl1a
chr10	91157425	91188051	213	-	Tmpo
chr10	19061288	19068852	215	-	Tnfaip3
chr16	94239444	94268689	216	-	Hlcs
chr15	8556511	8577587	217	-	Slc1a3
chr6	87530574	87547998	220	-	Arhgap25
chr1	156391465	156425539	222	-	Soat1
chr8	106102511	106126660	224	+	Nfatc3
chr17	50468533	50485813	226	+	Plcl2
chr11	114224965	114253578	229	+	1700092K14Rik
chr3	131018724	131027262	230	+	Lef1
chr12	86887878	86897680	232	-	6430527G18Rik
chr6	52892614	52919793	235	-	Jazf1
chr3	95950227	95951986	237	+	Anp32e
chr2	33803251	33825934	240	+	Nron
chr1	191394403	191402883	242	-	Ppp2r5a
chr14	53791846	53807812	249	+	A430107P09Rik
chr4	108310244	108319883	252	+	2010305A19Rik
chr15	96696651	96710722	254	-	Slc38a2
chr11	76479254	76504608	255	-	Abr
chr9	121359358	121374278	258	+	Trak1
chr17	71484813	71487538	260	-	Ndc80

## Sheet: Unique SE in OT-II HDAC3-cKO
chr	start	end	SuperEnhancer_rank	Gene	Strand
chr16	95746643	95946186	7	1600002D24Rik	-
chr8	122907370	123042251	27	Ankrd11	-
chr9	116077277	116195376	44	Tgfbr2	-
chr4	119946462	120059998	56	Hivep3	+
chr6	146410282	146522361	45	Itpr2	-
chr15	80521558	80632250	28	Grap2	+
chr4	129731624	129833194	65	Ptp4a2	+
chr1	180310438	180409404	20	Itpkb	+
chr16	76282534	76370441	201	Nrip1	-
chr14	121986650	122074534	67	Ubac2	+
chr8	124233756	124321594	79	Galnt2	+
chr5	124001038	124084724	80	Vps37b	-
chr2	26447428	26530939	157	Notch1	-
chr2	101541321	101622167	165	B230118H07Rik	-
chr3	22071278	22151921	206	Tbl1xr1	+
chr16	94573248	94652433	306	Dyrk1a	+
chr4	133684076	133762529	117	Arid1a	-
chr18	82470118	82547340	214	Mbp	+
chr8	122663231	122739806	85	Cbfa2t3	-
chr2	18906717	18982824	116	Pip4k2a	-
chr13	28718296	28794325	255	2610307P16Rik	-
chr12	80201172	80276151	167	Actn1	-
chr8	120491247	120565726	184	Gse1	+
chr7	66175749	66250169	204	Chsy1	+
chr1	127204981	127279001	103	Mgat5	+
chr5	134264518	134337766	161	Gtf2i	-
chr11	60185367	60258239	168	Tom1l2	-
chr10	40106158	40178458	328	Slc16a10	-
chr2	29619989	29691257	93	Rapgef1	+
chr19	34152211	34222536	163	Stambpl1	+
chr12	73564985	73634345	64	Prkch	+
chr2	3703975	3772409	197	Fam107b	+
chr1	184004519	184072522	154	Dusp10	+
chr2	31077948	31145798	87	Fnbp1	-
chr3	121309520	121377277	90	Alg14	+
chr16	24199808	24265843	152	1110054M08Rik	-
chr18	60830325	60895298	273	Tcof1	-
chr9	63696829	63760782	148	Smad3	-
chr1	39895287	39958328	190	Map4k4	+
chr6	121187778	121250083	266	Usp18	+
chr4	135066985	135129160	340	Runx3	+
chr12	17686076	17748206	350	Hpcal1	+
chr9	94653336	94714846	271	Slc9a9	+
chr4	149853292	149914649	82	Spsb1	-
chr9	44479435	44540134	267	Cxcr5	-
chr5	122130121	122190244	224	Ppp1cc	+
chr4	145209867	145268825	191	Tnfrsf1b	-
chr16	92709794	92768630	159	Runx1	-
chr4	32852468	32910378	172	Ankrd6	-
chr2	70780142	70836632	290	Tlk1	-
chr5	64595783	64651698	259	Gm3716	-
chr6	143063869	143119692	252	5730419I09Rik	-
chr7	67407017	67462038	147	Mef2a	-
chr19	53498669	53553434	83	Dusp5	+
chr13	13517502	13571600	231	Nid1	+
chr5	62738974	62792035	151	Arap2	-
chr9	72441484	72494542	285	Tex9	-
chr7	80628391	80681123	300	Gm15880	+
chr11	34031218	34083917	111	Lcp2	+
chr18	32941074	32992773	144	Camk4	+
chr5	142881480	142932858	242	Fbxl18	-
chr17	83985225	84036188	297	4933433H22Rik	+
chr18	68191384	68242172	315	D18Ertd653e	+
chr7	126324363	126375142	316	Spns1	-
chr1	167231926	167282406	280	Uck2	-
chr7	16323619	16373836	109	Sae1	-
chr1	137896539	137946231	227	Mir181a-1	+
chr9	110640725	110690259	330	Nbeal2	-
chr11	98449163	98498460	114	Ikzf3	-
chr13	24371116	24420308	179	Cmah	+
chr11	88594781	88643967	276	Msi2	-
chr11	87212289	87260132	258	Trim37	+
chr11	60086512	60134052	183	Rai1	+
chr16	32155985	32202795	339	Lrrc33	-
chr3	131115291	131161944	291	Lef1	+
chr5	149229455	149275835	268	Alox5ap	+
chr2	173017880	173063945	108	Rbm38	+
chr4	59253042	59298904	301	Susd1	-
chr18	81385568	81431243	269	Sall3	-
chr6	117874631	117919843	120	Hnrnpf	+
chr12	69500730	69545929	336	5830428M24Rik	-
chr7	125467940	125512336	156	Nsmce1	-
chr9	21420323	21464481	360	Dnm2	+
chr12	86795604	86839114	162	Gm6772	+
chr17	6737065	6780567	293	Sytl3	+
chr13	24598189	24641363	222	Gm11346	-
chr14	121926580	121969626	210	Ubac2	+
chr1	13558642	13600133	261	Tram1	-
chr1	64078711	64119199	333	Klf7	-
chr17	51872226	51912463	134	Gm20098	+
chr8	120030377	120070420	304	Crispld2	+
chr15	99327203	99366712	346	Fmnl3	-
chr3	51540139	51579214	262	Setd7	-
chr12	107963409	108001926	264	Bcl11b	-
chr14	29997562	30036076	294	Il17rb	-
chr6	120046600	120084896	253	Wnk1	-
chr15	86327536	86365620	359	Tbc1d22a	+
chr11	49689914	49727817	174	Cnot6	-
chr5	103746494	103784111	131	Aff1	+
chr19	46495175	46532470	334	Trim8	+
chr2	11634583	11671247	182	Il2ra	+
chr5	122207096	122243662	246	Tctn1	-
chr9	115608169	115644697	357	Gadl1	+
chr1	60746313	60782570	73	Cd28	+
chr6	143146176	143182409	132	Etnk1	+
chr7	127076587	127112681	292	Qprt	-
chr5	64486609	64522647	335	C030018K13Rik	+
chr16	23258383	23293746	209	St6gal1	+
chr10	81537061	81571652	345	Gna11	-
chr8	106049599	106083939	295	Nfatc3	+
chr7	4643099	4675701	221	Ppp6r1	-
chr7	127276523	127308920	211	Itgal	+
chr17	72918284	72950302	217	Lbh	+
chr4	129553755	129585340	173	Lck	-
chr12	76345730	76377102	325	Zbtb25	-
chr11	75314050	75345329	338	Rpa1	-
chr11	96965175	96995955	344	Sp2	-
chr11	11500188	11530680	247	4930415F15Rik	+
chr18	56444545	56474696	248	Gramd3	+
chr6	125339406	125369124	241	Tnfrsf1a	+
chr10	80603331	80632994	223	Scamp4	+
chr1	128587813	128615860	332	Cxcr4	-
chr2	92926593	92954273	296	Syt13	+
chr8	13985242	14012693	203	2610019F03Rik	-
chr4	130896944	130924365	110	Laptm5	+
chr11	98942310	98969305	272	Rara	+
chr11	3290299	3317202	129	Patz1	+
chr5	23410510	23437311	243	Mll5	+
chr15	73727292	73754037	303	Ptp4a3	+
chr10	60366791	60393472	310	Cdh23	-
chr6	124720340	124746962	279	Ptpn6	-
chr1	53771667	53797997	122	Stk17b	-
chr16	49835696	49861804	239	Cd47	+
chr4	63380832	63406263	288	Akna	-
chr11	106145741	106170887	207	Strada	-
chr11	54950858	54974937	234	Tnip1	-
chr10	42884610	42908444	342	Scml4	+
chr1	136119724	136143298	307	Kif21b	+
chr13	55430536	55453687	305	Grk6	+
chr1	131184019	131206894	351	Rassf5	-
chr5	72741458	72764186	215	Txk	-
chr12	80109648	80132351	284	Zfp36l1	-
chr1	88679849	88702138	331	Arl4c	-
chr12	112851464	112873670	263	Gpr132	-
chr13	101528294	101550485	312	Pik3r1	-
chr18	4292162	4314269	358	Map3k8	-
chr17	28204610	28226458	240	Zfp523	+
chr18	80685469	80707162	343	Nfatc1	-
chr7	31147275	31168963	341	Gramd1a	-
chr4	103108174	103128431	275	Wdr78	-
chr10	96356968	96376045	314	Btg1	+
chr4	11142501	11161238	171	Trp53inp1	+
chr11	11555411	11573752	245	4930415F15Rik	+
chr10	80145690	80163934	319	Midn	+
chr17	25209942	25228025	323	Unkl	+
chr2	91632436	91650060	281	Zfp408	-
chr2	156872016	156889605	286	Sla2	-
chr11	3332528	3349545	308	Pik3ip1	+
chr3	87843893	87857894	302	Sh2d2a	+
chr11	75532138	75545430	244	Slc43a2	+
chr4	134916693	134927711	352	D4Wsu53e	+
chr6	125229940	125240200	97	Tapbpl	-
chr6	48701524	48709303	322	Gimap6	-
